# Supplementary material for: Geographic containment and virulence‐resistance trade‐offs drive the evolution of hypervirulent Klebsiella pneumoniae
Source: Imeta. 2025 Sep 4;4(5):e70077. doi: 10.1002/imt2.70077 (PMC12528002; doi:10.1002/imt2.70077)
Supplement: Supplementary file 2 — Table S1: Allelic profiles of STs in CC23 (ST23 and its single locus variants). Table S2: Metadata and genotype of all CC23 (ST23 and single locus variants) genomes. Table S3: Frequencies of carbapenemase genes in each country. Table S4: Number of transmission events and geographic distances of all possible country pairs. Table S5: Taxonomic and ST distribution of the major plasmids. Table S6: Associations between carbapenemase gene carriages and virulence genes stratified based on the country/isolation/project sources of the isolates. Table S7: The frequency of antimicrobial resistance acquisitions in nodes with or without virulence factors based on ancestral state reconstructions. Table S8: The frequency of gene deletion events in nodes with or without carbapenemase genes based on ancestral state reconstructions. Table S9: Genotypes of all potential non‐ST23 hvCRKPs. Table S10: SNP frequencies of all genes and intergenic regions. Table S11: SNP frequencies of all genes and intergenic regions in ST11. [file IMT2-4-e70077-s002.xlsx]

## Sheet: S1
Table S1 Allelic profiles of STs in CC23
ST	gapA	infB	mdh	pgi	phoE	rpoB	tonB	K1 (No. genomes)*
ST23	2	1	1	1	9	4	12	in (2172) / out (70)
ST1660	2	1	1	1	9	4	260	in (22)
ST1941	2	102	1	1	9	4	12	in (15)
ST5211	2	1	1	1	9	282	12	in (6)
ST2044	2	89	1	1	9	4	12	in (4)
ST57	2	1	1	1	19	4	12	in (3)
ST3127	2	1	1	1	334	4	12	in (2)
ST3765	2	1	1	1	9	156	12	in (2)
ST4380	2	1	1	1	451	4	12	in (2)
ST6064	2	1	450	1	9	4	12	in (2)
ST6593	2	1	1	1	9	329	12	in (2)
ST1417	2	1	125	1	9	4	12	in (1)
ST1761	2	1	1	131	9	4	12	in (1)
ST1769	2	1	1	1	9	4	291	in (1)
ST2922	2	1	1	1	9	4	403	in (1)
ST3605	2	1	1	1	9	4	489	in (1)
ST5097	2	217	1	1	9	4	12	in (1)
ST5213	2	220	1	1	9	4	12	in (1)
ST5807	2	1	1	1	9	328	12	in (1)
ST5936	2	1	1	1	9	4	830	in (1)
ST6417	2	1	1	1	9	4	893	in (1)
ST7092	2	1	1	1	663	4	12	in (1)
ST7101	2	1	1	429	9	4	12	in (1)
ST7102	2	1	501	1	9	4	12	in (1)
ST218	2	3	1	1	9	4	12	out (150)
ST163	2	1	1	1	9	1	12	out (61)
ST1265	2	1	1	1	10	4	12	out (13)
ST631	2	1	1	1	9	4	4	out (10)
ST4381	2	1	1	1	9	228	12	out (8)
ST2248	2	1	1	1	9	4	112	out (6)
ST1027	2	1	1	1	9	4	14	out (4)
ST2072	2	1	1	1	9	8	12	out (4)
ST1905	2	1	1	1	7	4	12	out (3)
ST3159	2	1	1	1	9	4	432	out (3)
ST1112	2	1	1	1	4	4	12	out (1)
ST1592	2	1	1	1	9	4	264	out (1)
ST2711	2	1	1	1	9	10	12	out (1)
ST3606	2	1	1	1	9	4	490	out (1)
ST5113	2	1	1	1	9	4	23	out (1)
ST6956	2	1	1	1	9	4	38	out (1)
*: in or out, with genome numbers in brackets

## Sheet: S2
Table S2 Metadata and genotype of all CC23 (ST23 and single locus variants) genomes
ID	Accession	geo_loc_name	bioproject	pCARB	Country	Lineage	CRKP	ST	Closest profile(s)	Sublineage	Clonal Group	K_antigen	O_antigen	Year	Cluster	ESBL	K_status	O_status	ybt status	clb status	iuc_status	iro_status	rmp_status	rmp2_status	K_disruption	O_disruption	Yersiniabactin	Colibactin	Aerobactin	Salmochelin	RmpADC	virulence_score	rmpA2	biosample	strain	Date	host	isolation_source
GCA_016635545	GCA_016635545	Australia	PRJNA480723	-	Australia	Outsider	-	ST163	cgST:30445 LIN code:0,0,42,9,6,0,0,0,0,0	3010	163	KL28	O1/O2v2	2013	-	-	I	I	-	-	-	-	-	-	-	-	-	-	-	-	-	0	-	SAMN13301647	KP50_C	2013-08	Human	blood
GCA_023029405	GCA_023029405	Australia: Melbourne	PRJNA514245	-	Australia	Outsider	-	ST4381	cgST:30510 LIN code:0,0,42,2,4,0,0,0,0,0	3010	3831	KL31	O1/O2v1	2020	-	-	I	I	-	-	-	-	-	-	-	-	-	-	-	-	-	0	-	SAMN26369077	KPN2052	2020	Human	Burn
GCA_023030425	GCA_023030425	Australia: Melbourne	PRJNA514245	-	Australia	Outsider	-	ST163	cgST:30445 LIN code:0,0,42,9,6,0,0,0,0,0	3010	163	KL28	O1/O2v2	2020	-	-	I	I	-	-	-	-	-	-	-	-	-	-	-	-	-	0	-	SAMN26369240	KPN2227	2020	Human	urine
GCA_030185455	GCA_030185455	Australia: Melbourne	PRJNA924056	PT_456,PC_456	Australia	Outsider	IMP-4	ST1905	cgST:27153 LIN code:0,0,158,28,0,0,0,0,0,0	45	12843	KL139	O3b	2019	-	SHV-12	I	I	-	-	-	-	-	-	-	-	-	-	-	-	-	0	-	SAMN32721359	CPO221	2019-04-12	Human	blood
GCA_030185465	GCA_030185465	Australia: Melbourne	PRJNA924056	PT_456,PC_456	Australia	Outsider	IMP-4	ST1905	cgST:27153 LIN code:0,0,158,28,0,0,0,0,0,0	45	12843	KL139	O3b	2019	-	SHV-12	I	I	-	-	-	-	-	-	-	-	-	-	-	-	-	0	-	SAMN32721358	CPO224	2019-04-12	Human	blood
GCA_027892875	GCA_027892875	Bangladesh	PRJNA514245	-	Bangladesh	Outsider	-	ST163	cgST:671 LIN code:0,0,42,4,0,0,0,0,0,0	3010	10013	KL12	O1/O2v1	2008	-	CTX-M-15	I	I	-	-	-	-	-	-	-	-	-	-	-	-	-	0	-	SAMN29188338	CHRF_KPN_0356	2008-10-13	Human
GCA_040269475	GCA_040269475	Bangladesh: Dhaka	PRJNA719593	-	Bangladesh	Clade D	-	ST23	cgST:25563 LIN code:0,0,429,0,44,4,1,0,0,0	23	23	KL1	O1/O2v2	2016	D1(NDM-5)	CTX-M-15;VEB-5	I	I	I	I	I	D	D	I	-	-	ybt 1; ICEKp10	clb 2	iuc 1	iro 1 (truncated)	rmp 1; KpVP-1 (truncated)	5	rmpA2_5-54%	SAMN18613487	dm208b	2016-11-17	Human	Wound swab
GCA_040292585	GCA_040292585	Bangladesh: Dhaka	PRJNA719593	-	Bangladesh	Clade D	-	ST23	cgST:25563 LIN code:0,0,429,0,44,4,1,0,0,0	23	23	KL1	O1/O2v2	2017	D1(NDM-5)	CTX-M-15;VEB-5	I	I	I	I	I	D	D	I	-	-	ybt 1; ICEKp10	clb 2	iuc 1	iro 1 (truncated)	rmp 1; KpVP-1 (incomplete) (truncated)	5	rmpA2_5-54%	SAMN18613608	dm736b	2017-04-25	Human	Wound swab
GCA_040293085	GCA_040293085	Bangladesh: Dhaka	PRJNA719593	-	Bangladesh	Clade D	-	ST23	cgST:25615 LIN code:0,0,429,0,44,4,1,0,0,0	23	23	KL1	O1/O2v2	2017	D1(NDM-5)	CTX-M-15;VEB-5	I	I	I	I	I	D	I	I	-	-	ybt 1; ICEKp10	clb 2	iuc 1	iro 1 (truncated)	rmp 1; KpVP-1	5	rmpA2_5-54%	SAMN18613579	dm621b	2017-03-27	Human	Wound swab
GCA_040293865	GCA_040293865	Bangladesh: Dhaka	PRJNA719593	-	Bangladesh	Clade D	-	ST23	cgST:25615 LIN code:0,0,429,0,44,4,1,0,0,0	23	23	KL1	O1/O2v2	2016	D1(NDM-5)	CTX-M-15;VEB-5	I	I	I	I	I	D	D	I	-	-	ybt 1; ICEKp10	clb 2	iuc 1	iro 1 (truncated)	rmp 1; KpVP-1 (truncated)	5	rmpA2_5-54%	SAMN18613510	dm303b	2016-12-15	Human	Wound swab
GCA_040292625	GCA_040292625	Bangladesh: Dhaka	PRJNA719593	PT_695,PC_695	Bangladesh	Clade D	NDM-5	ST23	cgST:25615 LIN code:0,0,429,0,44,4,1,0,0,0	23	23	KL1	O1/O2v2	2017	D1(NDM-5)	CTX-M-15;VEB-5	I	I	I	I	D	D	D	I	-	-	ybt 1; ICEKp10	clb 2	iuc 1 (truncated)	iro 1 (truncated)	rmp 1; KpVP-1 (truncated)	5	rmpA2_5-54%	SAMN18613604	dm721b	2017-04-22	Human	Wound swab
GCA_040292805	GCA_040292805	Bangladesh: Dhaka	PRJNA719593	PT_695,PC_695	Bangladesh	Clade D	NDM-5	ST23	cgST:25563 LIN code:0,0,429,0,44,4,1,0,0,0	23	23	KL1	O1/O2v2	2017	D1(NDM-5)	VEB-5	I	I	I	I	I	D	D	-	-	-	ybt 1; ICEKp10	clb 2	iuc 1	iro 1 (truncated)	rmp 1; KpVP-1 (truncated)	5	-	SAMN18613606	dm727b	2017-04-23	Human	tracheal aspirate
GCA_040294125	GCA_040294125	Bangladesh: Dhaka	PRJNA719593	PT_695,PC_695	Bangladesh	Clade D	NDM-5	ST23	cgST:25615 LIN code:0,0,429,0,44,4,1,0,0,0	23	23	KL1	O1/O2v2	2016	D1(NDM-5)	CTX-M-15;VEB-5	I	I	I	I	I	D	D	I	-	-	ybt 1; ICEKp10	clb 2	iuc 1	iro 1 (truncated)	rmp 1; KpVP-1 (truncated)	5	rmpA2_5-54%	SAMN18613505	dm279	2016-12-07	Human	Wound swab
GCA_040305625	GCA_040305625	Bangladesh: Dhaka	PRJNA719593	PT_695,PC_695	Bangladesh	Clade D	NDM-5	ST23	cgST:25563 LIN code:0,0,429,0,44,4,1,0,0,0	23	23	KL1	O1/O2v2	2017	D1(NDM-5)	CTX-M-15;VEB-5	I	I	I	I	I	D	D	I	-	-	ybt 1; ICEKp10	clb 2	iuc 1	iro 1 (truncated)	rmp 1; KpVP-1 (incomplete) (truncated)	5	rmpA2_5*-59%	SAMN18613648	dm899b	2017-06-21	Human	Wound swab
GCA_040305795	GCA_040305795	Bangladesh: Dhaka	PRJNA719593	PT_695,PC_695	Bangladesh	Clade D	NDM-5	ST23	cgST:25615 LIN code:0,0,429,0,44,4,1,0,0,0	23	23	KL1	O1/O2v2	2017	D1(NDM-5)	CTX-M-15;VEB-5	I	I	I	I	I	D	D	I	-	-	ybt 1; ICEKp10	clb 2	iuc 1	iro 1 (truncated)	rmp 1; KpVP-1 (truncated)	5	rmpA2_5-54%	SAMN18613611	dm749b	2017-04-27	Human	Wound swab
GCA_040306065	GCA_040306065	Bangladesh: Dhaka	PRJNA719593	PT_695,PC_695	Bangladesh	Clade D	NDM-5	ST23	cgST:25563 LIN code:0,0,429,0,44,4,1,0,0,0	23	23	KL1	O1/O2v2	2017	D1(NDM-5)	CTX-M-15;VEB-5	I	I	I	I	I	D	I	I	-	-	ybt 1; ICEKp10	clb 2	iuc 1	iro 1 (truncated)	rmp unknown	5	rmpA2_5-54%	SAMN18613570	dm599b	2017-03-20	Human	Wound swab
GCA_040306505	GCA_040306505	Bangladesh: Dhaka	PRJNA719593	PT_695,PC_695	Bangladesh	Clade D	NDM-5	ST23	cgST:25615 LIN code:0,0,429,0,44,4,1,0,0,0	23	23	KL1	O1/O2v2	2016	D1(NDM-5)	CTX-M-15;VEB-5	I	I	I	I	I	D	I	I	-	-	ybt 1; ICEKp10	clb 2	iuc 1	iro 1 (truncated)	rmp 1; KpVP-1	5	rmpA2_5-54%	SAMN18613486	dm193b	2016-11-16	Human	Wound swab
GCA_040306525	GCA_040306525	Bangladesh: Dhaka	PRJNA719593	PT_695,PC_695	Bangladesh	Clade D	NDM-5	ST23	cgST:25563 LIN code:0,0,429,0,44,4,1,0,0,0	23	23	KL1	O1/O2v2	2016	D1(NDM-5)	CTX-M-15;VEB-5	I	I	I	I	I	D	D	-	-	-	ybt 1; ICEKp10	clb 2	iuc 1	iro 1 (truncated)	rmp 1; KpVP-1 (truncated)	5	-	SAMN18613491	dm218b	2016-11-22	Human	Wound swab
KLE_CA9292AA_AS	SAMEA5753458	Cambodia	PRJEB29143	-	Cambodia	Outsider	-	ST631	cgST:13356 LIN code:0,0,1137,0,1,0,0,0,0,0	10966	11738	KL177	OL13		-	SHV-5	I	I	-	-	-	-	-	-	-	-	-	-	-	-	-	0	-	SAMEA5753458	SB5723
GCA_022175065	GCA_022175065	Cambodia	PRJNA514245	-	Cambodia	Outsider	-	ST163	cgST:21125 LIN code:0,0,42,3,2,0,0,0,0,0	3010	10032	KL12	O1/O2v1	2017	-	CTX-M-9	I	I	-	-	-	-	-	-	-	-	-	-	-	-	-	0	-	SAMEA6658727	EbB114	2017-02-18	Human
GCA_036860335	GCA_036860335	Canada: Alberta	PRJNA1052047	-	Canada	Outsider	-	ST23-1LV	cgST:10510 LIN code:0,0,6,2,0,0,0,0,0,0	-	-	KL54	O1/O2v2	2007	-	-	I	I	-	-	-	-	-	-	-	-	-	-	-	-	-	0	-	SAMN38811404	10309742	2007-10-25	Bovine	dairy milk
GCA_033864555	GCA_033864555	Canada: Hamilton, Ontario	PRJNA514245	-	Canada	Outsider	-	ST163	cgST:11136 LIN code:0,0,42,1,1,0,0,0,0,0	3010	10054	KL12	O1/O2v1	2016	-	-	I	I	-	-	-	-	-	-	-	-	-	-	-	-	-	0	-	SAMN38329989	C0455	2016	Human
GCA_033865495	GCA_033865495	Canada: Hamilton, Ontario	PRJNA514245	-	Canada	Outsider	-	ST218	cgST:29375 LIN code:0,0,115,2,2,1,0,0,0,0	218	10138	KL57	O1/O2v2	2016	-	-	I	I	I	-	-	-	-	-	-	-	ybt unknown	-	-	-	-	1	-	SAMN38329948	C0372	2016	Human
KLE_JA6212AA_AS	SAMN45080240	Canada: Ontario	PRJNA833106	-	Canada	Outsider	-	ST163	cgST:15923 LIN code:0,0,516,0,1,0,0,0,0,0	-	-	KL133	O1/O2v1	2018	-	CTX-M-15	I	I	-	-	-	-	-	-	-	-	-	-	-	-	-	0	-	SAMN45080240	238-1c		Animal-related
GCA_032993965	GCA_032993965	Canada: Ottawa	PRJNA514245	PT_804,PC_804	Canada	Outsider	KPC-3	ST6956	cgST:15877 LIN code:0,0,1137,0,0,0,0,0,0,0	10966	-	KL1	O1/O2v2	2021	-	SHV-30	I	I	I	-	-	-	-	-	-	-	ybt 4; plasmid	-	-	-	-	1	-	SAMN34138016	11A21CPO052B	2021	Human	stool/rectal swab
GCA_039606585	GCA_039606585	Beijing	PRJNA1100710	-	China	Clade F	-	ST23-1LV	cgST:16192 LIN code:0,0,429,0,44,2,0,0,0,0	23	23	KL1	O1/O2v2	2023	-	-	I	I	I	I	I	-	-	I	-	-	ybt 1; ICEKp10	clb 2	iuc 1	-	-	5	rmpA2_3-47%	SAMN40976393	Kp277	2023-05-17	Human	bronchoalveolar lavage
GCA_039606835	GCA_039606835	Beijing	PRJNA1100710	-	China	Clade C	-	ST23	cgST:11108 LIN code:0,0,429,0,4,15,0,0,0,0	23	23	KL1	O1/O2v2	2023	-	-	I	I	I	D	I	-	-	I	-	-	ybt 1; ICEKp10	clb 2 (incomplete)	iuc 1	-	-	5	rmpA2_8-60%	SAMN40976381	Kp265	2023-04-12	Human	bronchoalveolar lavage
GCA_039609085	GCA_039609085	Beijing	PRJNA1100710	-	China	Clade C	-	ST23-1LV	-	-	-	KL1	O1/O2v2	2022	-	-	I	I	-	D	I	-	-	I	-	kfoC:11.66%	-	clb 2 (incomplete)	iuc 1	-	-	5	rmpA2_6*-47%	SAMN40976274	Kp158	2022-12-27	Human	sputum
GCA_039609375	GCA_039609375	Beijing	PRJNA1100710	-	China	Clade C	-	ST23-1LV	cgST:32042 LIN code:0,0,429,0,4,0,0,1,1,0	23	23	KL1	O1/O2v2	2022	-	-	I	I	I	I	I	-	-	I	-	-	ybt 1; ICEKp10	clb 2	iuc 1	-	-	5	rmpA2_5-54%	SAMN40976262	Kp146	2022-02-14	Human	bronchoalveolar lavage
GCA_039610335	GCA_039610335	Beijing	PRJNA1100710	-	China	Clade C	-	ST23-1LV	cgST:32042 LIN code:0,0,429,0,4,0,0,1,1,0	23	23	KL1	O1/O2v2	2022	-	-	I	I	I	I	I	-	-	I	-	kfoC:11.66%	ybt 1; ICEKp10	clb 2	iuc 1	-	-	5	rmpA2_5-54%	SAMN40976216	Kp100	2022-04-29	Human	sputum
GCA_039846805	GCA_039846805	Beijing	PRJNA1113824	-	China	Clade C	-	ST23-1LV	cgST:32042 LIN code:0,0,429,0,4,0,0,1,1,0	23	23	KL1	O1/O2v2	2023	-	-	I	I	I	I	I	-	-	I	-	kfoC:11.66%	ybt 1; ICEKp10	clb 2	iuc 1	-	-	5	rmpA2_5-54%	SAMN41467280	Kp0035	2023-06-16	Human	bronchoalveolar lavage
GCA_039847115	GCA_039847115	Beijing	PRJNA1113824	-	China	Clade F	-	ST23-1LV	cgST:16192 LIN code:0,0,429,0,44,2,0,0,0,0	23	23	KL1	O1/O2v2	2022	-	-	I	I	I	I	I	-	-	I	-	-	ybt 1; ICEKp10	clb 2	iuc 1	-	-	5	rmpA2_3-47%	SAMN41467307	Kp0062	2022-09-20	Human	sputum
GCA_039847205	GCA_039847205	Beijing	PRJNA1113824	-	China	Clade C	-	ST23	cgST:11108 LIN code:0,0,429,0,4,15,0,0,0,0	23	23	KL1	O1/O2v2	2023	-	-	I	I	I	D	I	-	-	I	-	-	ybt 1; ICEKp10	clb 2 (incomplete)	iuc 1	-	-	5	rmpA2_8-60%	SAMN41467303	Kp0058	2023-01-31	Human	sputum
GCA_039847615	GCA_039847615	Beijing	PRJNA1113824	-	China	Clade C	-	ST23-1LV	cgST:32042 LIN code:0,0,429,0,4,0,0,1,1,0	23	23	KL1	O1/O2v2	2022	-	-	I	I	I	I	I	-	-	I	-	-	ybt 1; ICEKp10	clb 2	iuc 1	-	-	5	rmpA2_5-54%	SAMN41467287	Kp0042	2022-04-14	Human	sputum
GCA_039847655	GCA_039847655	Beijing	PRJNA1113824	-	China	Clade C	-	ST23-1LV	-	-	-	KL1	O1/O2v2	2022	-	-	I	I	-	D	I	-	-	I	-	kfoC:11.66%	-	clb 2 (incomplete)	iuc 1	-	-	5	rmpA2_6*-47%	SAMN41467289	Kp0044	2022-05-14	Human	sputum
GCA_023043815	GCA_023043815	Beijing	PRJNA514245	-	China	Clade B	-	ST23	cgST:27849 LIN code:0,0,429,0,1,0,2,0,0,0	23	23	KL1	O1/O2v2	2018	-	-	I	I	I	I	-	-	-	-	-	-	ybt 1; ICEKp10	clb 2	-	-	-	2	-	SAMN17080018	Z201	2018	Human
GCA_019401865	GCA_019401865	Beijing	PRJNA595653	-	China	Outsider	-	ST1265	cgST:13047 LIN code:0,0,429,0,4,0,0,1,0,0	23	-	KL1	O1/O2v2	2012	-	-	I	I	I	I	I	I	I	I	-	-	ybt 1; ICEKp10	clb 2	iuc 1	iro 1	rmp 1; KpVP-1	5	rmpA2_8-60%	SAMN13563888	K235	2012-09-04	Human	wound secretion
GCA_020478545	GCA_020478545	Beijing	PRJNA612328	-	China	Clade B	-	ST23	cgST:27849 LIN code:0,0,429,0,1,0,2,0,0,0	23	23	KL1	O1/O2v2	2019	-	-	I	I	I	I	-	-	-	-	-	-	ybt 1; ICEKp10	clb 2	-	-	-	2	-	SAMN15754197	BEITU-Z201	2019	Human
GCA_020479785	GCA_020479785	Beijing	PRJNA612328	-	China	Clade C	-	ST1769	cgST:11108 LIN code:0,0,429,0,4,15,0,0,0,0	23	23	KL1	O1/O2v2	2014	-	-	I	I	I	I	-	-	-	-	-	-	ybt 1; ICEKp10	clb 2	-	-	-	2	-	SAMN15754139	BEITU-N157	2014	Human
GCA_014283455	GCA_014283455	Beijing	PRJNA657553	-	China	Clade C	-	ST23	cgST:32042 LIN code:0,0,429,0,4,0,0,1,1,0	23	23	KL1	O1/O2v2	2016	-	CTX-M-3	I	I	D	I	I	-	-	I	wzi:55.23%	kfoC:11.66%	ybt 1; ICEKp10 (truncated)	clb 2	iuc 1	-	-	5	rmpA2_6*-48%	SAMN15832132	K931	2016-12-05	Human
GCA_046468595	GCA_046468595	Beijing	PRJNA786399	-	China	Clade B	-	ST23	cgST:14996 LIN code:0,0,429,0,1,0,1,0,0,0	23	23	KL1	O1/O2v2		-	-	I	I	I	I	-	-	-	-	-	-	ybt 1; ICEKp10	clb 2	-	-	-	2	-	SAMN23670611	11796	2013 to 2020	Human	Pus sample
GCA_023242905	GCA_023242905	Beijing	PRJNA826970	-	China	Clade C	-	ST23	cgST:13047 LIN code:0,0,429,0,4,0,0,1,0,0	23	23	KL1	O1/O2v2	2022	-	-	I	I	I	I	-	-	-	-	-	kfoC:11.66%	ybt 1; ICEKp10	clb 2	-	-	-	2	-	SAMN27593784	BJ17-0113	2022-01-20	Human	urine
GCA_026198085	GCA_026198085	Beijing	PRJNA838135	-	China	Outsider	-	ST1265	cgST:13047 LIN code:0,0,429,0,4,0,0,1,0,0	23	-	KL1	O1/O2v2	2021	-	-	I	I	I	I	I	I	I	I	-	-	ybt 1; ICEKp10	clb 2	iuc 1	iro 1	rmp 1; KpVP-1	5	rmpA2_8-60%	SAMN28408368	302	2021-01-07	Human	patient with infection
GCA_045628435	GCA_045628435	Guangdong	PRJNA514245	-	China	Clade C	-	ST23	cgST:13047 LIN code:0,0,429,0,4,0,0,1,0,0	23	23	KL1	O1/O2v2	2021	-	CTX-M-3	I	I	I	I	I	-	-	I	-	kfoC:11.66%	ybt 1; ICEKp10	clb 2	iuc 1	-	-	5	rmpA2_6*-55%	SAMN40436126	KP2280	2021-03-14	Human	Shenzhen
GCA_024731085	GCA_024731085	Guangdong	PRJNA869512	-	China	Outsider	-	ST1027	cgST:25550 LIN code:0,0,512,1,0,0,0,0,0,0	10128	12803	KL20	O3/O3a	2022	-	-	I	I	I	-	I	-	-	-	-	-	ybt 18; ICEKp15	-	iuc 3	-	-	4	-	SAMN30309203	KP4863	2022-04	Human	vaginal secretion
GCA_034719945	GCA_034719945	Guangxi	PRJNA1050895	-	China	Clade A	-	ST23	cgST:11106 LIN code:0,0,429,0,44,1,0,0,0,0	23	23	KL1	O1/O2v2	2021	-	-	I	I	D	-	I	D	I	I	wzi:54.18%	-	ybt 2; ICEKp1 (truncated)	-	iuc 1	iro 3 (truncated)	rmp 3; ICEKp1,rmp 1; KpVP-1	4	rmpA2_6-60%	SAMN38757086	ACESH02015	2021-05	Human	sputum
GCA_034724095	GCA_034724095	Guangxi	PRJNA1050895	-	China	Outsider	-	ST1265	cgST:13047 LIN code:0,0,429,0,4,0,0,1,0,0	23	-	KL1	O1/O2v2	2021	-	-	I	I	I	I	I	I	I	-	-	-	ybt 1; ICEKp10	clb 2	iuc 1	iro 1	rmp 1; KpVP-1	5	-	SAMN38757062	ACESH01883	2021-05	Human	sputum
GCA_034734195	GCA_034734195	Guangxi	PRJNA1050895	-	China	Outsider	-	ST1112	cgST:20203 LIN code:0,0,22,12,66,0,0,0,0,0	17	1123	KL174	O1/O2v2	2020	-	-	I	I	-	-	-	-	-	-	-	-	-	-	-	-	-	0	-	SAMN38756710	ACESH00038	2020-11	Human	ear discharge
GCA_034738035	GCA_034738035	Guangxi	PRJNA1050895	-	China	Outsider	-	ST163	cgST:11136 LIN code:0,0,42,1,1,0,0,0,0,0	3010	10054	KL12	O1/O2v1	2021	-	-	I	I	-	-	-	-	-	-	-	-	-	-	-	-	-	0	-	SAMN38757627	ACESH03260	2021-08	Human	feces
GCA_034740935	GCA_034740935	Guangxi	PRJNA1050895	-	China	Clade E	-	ST23	cgST:3803 LIN code:0,0,429,0,6,0,0,0,0,0	23	23	KL1	O1/O2v2	2021	-	-	I	I	I	I	I	-	-	I	wzi:56.28%	-	ybt 1; ICEKp10	clb 2	iuc 1	-	-	5	rmpA2_6*-55%	SAMN38757482	ACESH02289	2021-06	Human	bronchoalveolar lavage
GCA_034743315	GCA_034743315	Guangxi	PRJNA1050895	-	China	Outsider	-	ST163	cgST:11136 LIN code:0,0,42,1,1,0,0,0,0,0	3010	10054	KL12	O1/O2v1	2021	-	-	I	I	-	-	-	-	-	-	-	-	-	-	-	-	-	0	-	SAMN38758358	ACES201010T01-2	2021-06	Environmental	Household swabs
GCA_034743565	GCA_034743565	Guangxi	PRJNA1050895	-	China	Clade A	-	ST23	cgST:11106 LIN code:0,0,429,0,44,1,0,0,0,0	23	23	KL1	O1/O2v2	2021	-	-	I	I	D	-	I	D	I	I	-	-	ybt 2; ICEKp1 (truncated)	-	iuc 1	iro 3 (truncated)	rmp 1; KpVP-1,rmp 3; ICEKp1	4	rmpA2_6*-55%	SAMN38758347	ACES109060T02-2	2021-06	Environmental	Household swabs
GCA_034083115	GCA_034083115	Ningxia	PRJNA1015184	-	China	Outsider	-	ST1265	cgST:13047 LIN code:0,0,429,0,4,0,0,1,0,0	23	-	KL1	O1/O2v2	2018	-	-	I	I	I	I	I	I	I	I	-	-	ybt 1; ICEKp10	clb 2	iuc 1	iro 1	rmp 1; KpVP-1	5	rmpA2_8-60%	SAMN37347869	C4519	2018-09-20	Human	sputum
GCA_030685635	GCA_030685635	Shaanxi	PRJNA1000269	-	China	Clade C	-	ST23	cgST:32042 LIN code:0,0,429,0,4,0,0,1,1,0	23	23	KL1	O1/O2v2	2016	-	-	I	I	I	I	-	-	-	-	-	-	ybt 1; ICEKp10	clb 2	-	-	-	2	-	SAMN36766156	GDFK0508	2016	Human	sputum
GCA_030685615	GCA_030685615	Shandong	PRJNA1000265	-	China	Clade F	-	ST23	cgST:16192 LIN code:0,0,429,0,44,2,0,0,0,0	23	23	KL1	O1/O2v2	2019	-	-	I	I	I	I	-	-	-	-	-	-	ybt 1; ICEKp10	clb 2	-	-	-	2	-	SAMN36766149	GDFK0181	2019	Human	Puncture fluid
KLE_JA4256AA_AS	SAMN44515992	Shanghai	PRJNA1180191	-	China	Outsider	-	ST1265	cgST:13047 LIN code:0,0,429,0,4,0,0,1,0,0	23	-	KL1	O1/O2v2	2020	-	-	I	I	I	I	I	I	I	I	-	-	ybt 1; ICEKp10	clb 2	iuc 1	iro 1	rmp 1; KpVP-1	5	rmpA2_8-60%	SAMN44515992	Kpn1879		Human
KLE_JA4261AA_AS	SAMN44515987	Shanghai	PRJNA1180191	-	China	Outsider	-	ST1265	cgST:13047 LIN code:0,0,429,0,4,0,0,1,0,0	23	-	KL1	O1/O2v2	2023	-	-	I	I	I	I	I	I	I	I	-	-	ybt 1; ICEKp10	clb 2	iuc 1	iro 1	rmp 1; KpVP-1	5	rmpA2_8-60%	SAMN44515987	Kpn307		Human
GCA_002163895	GCA_002163895	Shanghai	PRJNA360094	-	China	Clade A	-	ST23	cgST:4375 LIN code:0,0,429,0,34,0,0,0,0,0	23	23	KL1	O1/O2v2	2015	-	SHV-12	I	I	I	-	I	D	I	I	-	-	ybt 2; ICEKp1	-	iuc 1	iro 3 (truncated)	rmp 3; ICEKp1,rmp 1; KpVP-1	4	rmpA2_6-60%	SAMN06200334	RJA166	2015-05-04	Human	sputum
GCA_002890425	GCA_002890425	Shanghai	PRJNA419871	-	China	Clade C	-	ST23	cgST:2797 LIN code:0,0,429,0,4,0,5,0,0,0	23	23	KL1	O1/O2v2	2009	-	-	I	I	-	D	-	-	-	-	-	-	-	clb 2 (incomplete)	-	-	-	2	-	SAMN08116692	KP1	2009-04-18	Human
GCA_002831525	GCA_002831525	Shanghai	PRJNA420594	-	China	Clade C	-	ST23	cgST:2798 LIN code:0,0,429,0,4,7,0,0,0,0	23	23	KL1	O1/O2v2	2009	-	-	I	I	-	-	-	-	-	-	-	-	-	-	-	-	-	0	-	SAMN08117205	KP6	2009-04-18	Human
GCA_002845965	GCA_002845965	Shanghai	PRJNA420616	-	China	Clade B	-	ST1941	cgST:3344 LIN code:0,0,429,0,3,0,0,0,0,0	23	23	KL1	O1/O2v2	2009	-	-	I	I	I	I	-	-	-	-	-	-	ybt 1; ICEKp10	clb 2	-	-	-	2	-	SAMN08117788	KP7	2009-04-18	Human
GCA_002845905	GCA_002845905	Shanghai	PRJNA420765	-	China	Clade C	-	ST23	cgST:2759 LIN code:0,0,429,0,4,2,0,0,0,0	23	23	KL1	O1/O2v2	2009	-	-	I	I	-	D	-	-	-	-	-	-	-	clb 2 (incomplete)	-	-	-	2	-	SAMN08117209	KP9	2009-04-18	Human
GCA_002870885	GCA_002870885	Shanghai	PRJNA428157	-	China	Clade C	-	ST23	cgST:2759 LIN code:0,0,429,0,4,2,0,0,0,0	23	23	KL1	O1/O2v2	2012	-	-	I	I	I	D	I	-	-	I	-	-	ybt 1; ICEKp10	clb 3 (incomplete)	iuc 1	-	-	5	rmpA2_8-60%	SAMN08281238	LS357	2012-03-14	Human	Liver abscess puncture fluid
GCA_011006575	GCA_011006575	Shanghai	PRJNA600779	-	China	Outsider	-	ST1027	cgST:25550 LIN code:0,0,512,1,0,0,0,0,0,0	10128	12803	KL20	O3/O3a	2012	-	CTX-M-14	I	I	I	-	I	-	-	-	-	-	ybt 18; ICEKp15	-	iuc 3	-	-	4	-	SAMN13831363	K2606	2012-06	Human	blood
GCA_046619525	GCA_046619525	Taiwan	PRJNA1202666	-	China	Clade B	-	ST23-1LV	cgST:337 LIN code:0,0,429,0,1,0,0,0,0,0	23	23	KL1	O1/O2v2	2007	-	-	I	I	I	D	I	D	D	I	wzi:57.53%	-	ybt 1; ICEKp10	clb 2 (truncated)	iuc 1	iro 1 (truncated)	rmp 1; KpVP-1 (truncated)	5	rmpA2_6*-47%	SAMN45963194	LAhvKp12	2007	Human	Liver abscess
GCA_046619585	GCA_046619585	Taiwan	PRJNA1202694	-	China	Clade B	-	ST23-1LV	cgST:337 LIN code:0,0,429,0,1,0,0,0,0,0	23	23	KL1	O1/O2v2	2007	-	-	I	I	I	D	I	D	I	I	wzi:57.53%	-	ybt 1; ICEKp10	clb 2 (truncated)	iuc 1	iro 1 (truncated)	rmp 1; KpVP-1	5	rmpA2_6-60%	SAMN45963524	LAhvKp204	2007	Human	liver
GCA_046623165	GCA_046623165	Taiwan	PRJNA1202701	-	China	Clade B	-	ST23-1LV	cgST:337 LIN code:0,0,429,0,1,0,0,0,0,0	23	23	KL1	O1/O2v2	2007	-	-	I	I	I	D	I	D	I	I	wzi:33.26%	-	ybt 1; ICEKp10	clb 2 (truncated)	iuc 1	iro 1 (truncated)	rmp 1; KpVP-1	5	rmpA2_6-60%	SAMN45963596	LAhvKp228	2007	Human	liver
GCA_046627985	GCA_046627985	Taiwan	PRJNA1202720	-	China	Clade A	-	ST23-1LV	cgST:11106 LIN code:0,0,429,0,44,1,0,0,0,0	23	23	KL1	O1/O2v2	2017	-	-	I	I	D	-	I	D	I	I	-	-	ybt 2; ICEKp1 (truncated)	-	iuc 1	iro 3 (truncated),iro 1 (truncated)	rmp 3; ICEKp1,rmp 1; KpVP-1	4	rmpA2_5-54%	SAMN45963735	LAhvKp41	2017	Human	liver
GCA_001708245	GCA_001708245	Taiwan	PRJNA330755	-	China	Clade B	-	ST23	cgST:1426 LIN code:0,0,429,0,1,1,0,0,0,0	23	23	KL1	O1/O2v2	2006	-	-	I	I	D	I	-	-	-	-	-	-	ybt 1; ICEKp10 (truncated)	clb 2	-	-	-	2	-	SAMN05425525	ED2	2006	Human	blood
GCA_902506855	GCA_902506855	Zhejiang	PRJEB34922	-	China	Clade A	-	ST23	cgST:4375 LIN code:0,0,429,0,34,0,0,0,0,0	23	23	KL1	O1/O2v2	2009	-	-	I	I	I	-	I	D	I	I	-	-	ybt 2; ICEKp1	-	iuc 1	iro 3 (truncated)	rmp 3; ICEKp1,rmp 1; KpVP-1	4	rmpA2_5-54%	SAMEA6099344	B2	2009	Human
GCA_902507155	GCA_902507155	Zhejiang	PRJEB34922	-	China	Clade A	-	ST6064	cgST:16271 LIN code:0,0,429,0,78,0,0,0,0,0	23	23	KL1	O1/O2v2	2012	-	-	I	I	I	-	I	D	I	I	-	-	ybt 2; ICEKp1	-	iuc 1	iro 3 (truncated)	rmp 3; ICEKp1,rmp 1; KpVP-1	4	rmpA2_3-47%	SAMEA6099378	F3	2012	Human
GCA_041030705	GCA_041030705	Zhejiang	PRJNA1021041	-	China	Others	-	ST23	cgST:11106 LIN code:0,0,429,0,44,1,0,0,0,0	23	23	KL1	O1/O2v2		-	-	I	I	I	I	-	-	-	-	-	-	ybt 1; ICEKp10	clb 2	-	-	-	2	-	SAMN37542864	zj09024		Human
GCA_041033835	GCA_041033835	Zhejiang	PRJNA1021041	-	China	Clade E	-	ST23	cgST:3803 LIN code:0,0,429,0,6,0,0,0,0,0	23	23	KL1	O1/O2v2		-	-	I	I	-	I	I	D	I	I	-	-	-	clb 2	iuc 1	iro 1 (truncated)	rmp 1; KpVP-1	5	rmpA2_6*-47%	SAMN37542706	zj04031		Human
GCA_041033845	GCA_041033845	Zhejiang	PRJNA1021041	-	China	Others	-	ST23	cgST:11106 LIN code:0,0,429,0,44,1,0,0,0,0	23	23	KL1	O1/O2v2		-	-	I	I	I	I	-	-	-	-	-	-	ybt 1; ICEKp10	clb 2	-	-	-	2	-	SAMN37542708	zj04038		Human
GCA_040690255	GCA_040690255	Zhejiang	PRJNA1131666	-	China	Clade C	-	ST23	cgST:11200 LIN code:0,0,429,0,4,14,0,0,0,0	23	23	KL1	O1/O2v2	2021	-	-	I	I	I	I	I	D	-	I	-	-	ybt 1; ICEKp10	clb 2	iuc 1	iro 1 (truncated)	-	5	rmpA2_3-47%	SAMN42317757	SAHWZMU59	2021	Human	Secretion
'5-12	SAMN47402252	Zhejiang	this_study	-	China	Clade C	-	ST23	cgST:11200 LIN code:0,0,429,0,4,14,0,0,0,0	23	23	KL1	O1/O2v2	2005	-	CTX-M-14	I	I	I	I	I	-	-	I	-	-	ybt 1; ICEKp10	clb 2	iuc 1	-	-	5	rmpA2_3-47%	-	'5-12	2005	Human	drainage-fluid
'5-13	SAMN47402253	Zhejiang	this_study	-	China	Clade C	-	ST23	cgST:11200 LIN code:0,0,429,0,4,14,0,0,0,0	23	23	KL1	O1/O2v2	2005	-	CTX-M-14	I	I	I	I	I	-	-	I	-	-	ybt 1; ICEKp10	clb 2	iuc 1	-	-	5	rmpA2_3-47%	-	'5-13	2005	Human	sputum
'5-19	SAMN47402254	Zhejiang	this_study	-	China	Clade C	-	ST23	cgST:11200 LIN code:0,0,429,0,4,14,0,0,0,0	23	23	KL1	O1/O2v2	2005	-	CTX-M-14	I	I	I	I	I	-	-	I	-	-	ybt 1; ICEKp10	clb 2	iuc 1	-	-	5	rmpA2_3-47%	-	'5-19	2005	Human	secretion
'5-20	SAMN47402255	Zhejiang	this_study	-	China	Clade C	-	ST23	cgST:11200 LIN code:0,0,429,0,4,14,0,0,0,0	23	23	KL1	O1/O2v2	2005	-	CTX-M-14	I	I	I	I	I	-	-	I	-	-	ybt 1; ICEKp10	clb 2	iuc 1	-	-	5	rmpA2_3-47%	-	'5-20	2005	Human	sputum
'5-28	SAMN47402257	Zhejiang	this_study	-	China	Clade C	-	ST23	cgST:11200 LIN code:0,0,429,0,4,14,0,0,0,0	23	23	KL1	O1/O2v2	2005	-	CTX-M-14	I	I	I	I	I	-	-	I	-	-	ybt 1; ICEKp10	clb 2	iuc 1	-	-	5	rmpA2_3-47%	-	'5-28	2005	Human	sputum
'9-11	SAMN47402277	Zhejiang	this_study	-	China	Clade C	-	ST23	cgST:11200 LIN code:0,0,429,0,4,14,0,0,0,0	23	23	KL1	O1/O2v2	2009	C1(KPC-2)	CTX-M-14	I	I	I	I	I	-	-	I	-	-	ybt 1; ICEKp10	clb 2	iuc 1	-	-	5	rmpA2_3-47%	-	'9-11	2009	Human	sputum
'9-16	SAMN47402278	Zhejiang	this_study	-	China	Clade C	-	ST23	cgST:11200 LIN code:0,0,429,0,4,14,0,0,0,0	23	23	KL1	O1/O2v2	2009	C1(KPC-2)	CTX-M-14	I	I	I	I	I	-	-	I	-	-	ybt 1; ICEKp10	clb 2	iuc 1	-	-	5	rmpA2_3-47%	-	'9-16	2009	Human	sputum
'9-33	SAMN47402279	Zhejiang	this_study	-	China	Clade C	-	ST23	cgST:11200 LIN code:0,0,429,0,4,14,0,0,0,0	23	23	KL1	O1/O2v2	2009	C1(KPC-2)	CTX-M-14	I	I	I	I	I	-	-	I	-	-	ybt 1; ICEKp10	clb 2	iuc 1	-	-	5	rmpA2_3-47%	-	'9-33	2009	Human	sputum
'9-43	SAMN47402280	Zhejiang	this_study	-	China	Clade C	-	ST23	cgST:11200 LIN code:0,0,429,0,4,14,0,0,0,0	23	23	KL1	O1/O2v2	2009	C1(KPC-2)	CTX-M-14	I	I	I	I	I	-	-	I	-	-	ybt 1; ICEKp10	clb 2	iuc 1	-	-	5	rmpA2_3-47%	-	'9-43	2009	Human	sputum
'S04-7	SAMN47402251	Zhejiang	this_study	-	China	Clade C	-	ST23	cgST:11200 LIN code:0,0,429,0,4,14,0,0,0,0	23	23	KL1	O1/O2v2	2004	-	CTX-M-14	I	I	I	I	I	-	-	I	-	-	ybt 1; ICEKp10	clb 2	iuc 1	-	-	5	rmpA2_3-47%	-	'S04-7	2004	Human	sputum
'S06-3	SAMN47402259	Zhejiang	this_study	-	China	Clade C	-	ST23	cgST:11200 LIN code:0,0,429,0,4,14,0,0,0,0	23	23	KL1	O1/O2v2	2006	-	CTX-M-14	I	I	I	I	I	-	-	I	-	-	ybt 1; ICEKp10	clb 2	iuc 1	-	-	5	rmpA2_3-47%	-	'S06-3	2006	Human	blood
GCA_003977815	GCA_003977815		PRJNA417242	-	China	Clade D	-	ST2922	cgST:3333 LIN code:0,0,429,0,15,0,0,1,0,0	23	23	KL1	O1/O2v2	2016	-	CTX-M-14	I	I	I	I	D	D	D	I	-	-	ybt 1; ICEKp10	clb 2	iuc 1 (truncated)	iro 1 (truncated)	rmp 1; KpVP-1 (truncated)	5	rmpA2_1-45%	SAMN07981214	KP587	2016-08-23	Human	vitreous fluid from young man
GCA_002970895	GCA_002970895		PRJNA435632	-	China	Clade C	-	ST23	cgST:3388 LIN code:0,0,429,0,4,0,7,0,0,0	23	23	KL1	O1/O2v2	2008	-	-	I	I	I	I	-	-	-	-	-	-	ybt 1; ICEKp10	clb 2	-	-	-	2	-	SAMN08582315	KPHS1249	2008-06-11	Human	wound
GCA_014655345	GCA_014655345	Sichuan	PRJNA353728	PT_592,PC_590	China	Outsider	IMP-4	ST1027	cgST:34333 LIN code:0,0,512,1,1,0,0,0,0,0	10128	12803	KL20	O3/O3a	2019	-	CTX-M-15	I	I	I	-	I	-	-	-	-	-	ybt 18; ICEKp15	-	iuc 3	-	-	4	-	SAMN14379861	SCKP090580	2019-07-24	Human
GCA_022857965	GCA_022857965	Anhui	PRJNA778807	PT_360,PC_355	China	Clade C	KPC-2	ST23	cgST:35156 LIN code:0,0,429,0,4,0,0,6,0,0	23	23	KL1	O1/O2v2	2019	-	-	I	I	I	I	-	-	-	-	-	kfoC:11.66%	ybt 1; ICEKp10	clb 2	-	-	-	2	-	SAMN23224897	KP95513	2019	Human
GCA_014285765	GCA_014285765	Beijing	PRJNA657553	PT_6730,PC_6730	China	Outsider	KPC-2	ST1265	cgST:13047 LIN code:0,0,429,0,4,0,0,1,0,0	23	-	KL1	O1/O2v2	2014	-	-	I	I	I	I	I	I	I	I	-	-	ybt 1; ICEKp10	clb 2	iuc 1	iro 1	rmp 1; KpVP-1	5	rmpA2_8-60%	SAMN15832021	K7159	2014-06-09	Human
'21-FJ277	SAMN47402182	Fujian	this_study	PT_360,PC_355	China	Clade E	KPC-2	ST23	cgST:3803 LIN code:0,0,429,0,6,0,0,0,0,0	23	23	KL1	O1/O2v2	2021	E1(KPC-2)	CTX-M-55	I	I	I	I	I	-	-	I	-	-	ybt 1; ICEKp10	clb 2	iuc 1	-	-	5	rmpA2_6*-55%	-	'21-FJ277	2021	Human
'21-FJ284	SAMN47402183	Fujian	this_study	PT_360,PC_355	China	Clade E	KPC-2	ST23	cgST:3803 LIN code:0,0,429,0,6,0,0,0,0,0	23	23	KL1	O1/O2v2	2021	E1(KPC-2)	CTX-M-55	I	I	I	I	I	-	-	I	-	-	ybt 1; ICEKp10	clb 2	iuc 1	-	-	5	rmpA2_6*-55%	-	'21-FJ284	2021	Human
GCA_034084835	GCA_034084835	Jiangsu	PRJNA1015184	PT_360,PC_355	China	Clade C	KPC-2	ST23	cgST:32042 LIN code:0,0,429,0,4,0,0,1,1,0	23	23	KL1	O1/O2v2	2014	-	CTX-M-14	I	I	I	I	I	-	-	I	-	-	ybt 1; ICEKp10	clb 2	iuc 1	-	-	5	rmpA2_8-60%	SAMN37347836	C228	2014-07-04	Human	blood
GCA_025890915	GCA_025890915	Yunnan	PRJNA514245	PT_578,PC_466	China	Clade C	KPC-2	ST23	cgST:32042 LIN code:0,0,429,0,4,0,0,1,1,0	23	23	KL1	O1/O2v2	2014	-	CTX-M-14	I	I	I	I	I	-	-	I	-	-	ybt 1; ICEKp10	clb 2	iuc 1	-	-	5	rmpA2_8-60%	SAMN24256192	C228	2014-07-04	Human	Hospital patients
GCA_002264435	GCA_002264435	Zhejiang	PRJNA393804	PT_654,PC_654	China	Clade C	KPC-2	ST23	cgST:3118 LIN code:0,0,429,0,4,3,0,0,0,0	23	23	KL1	O1/O2v2	2015	-	-	I	I	I	I	I	-	-	I	-	-	ybt 1; ICEKp10	clb 2	iuc 1	-	-	5	rmpA2_3-47%	SAMN07345006	K5065	2015-10-21	Human	blood
'23-36	SAMN47402189	Zhejiang	this_study	PT_360,PC_355	China	Clade D	KPC-2	ST23	cgST:25615 LIN code:0,0,429,0,44,4,1,0,0,0	23	23	KL1	O1/O2v2	2023	-	-	I	I	I	I	I	-	-	I	-	-	ybt 1; ICEKp10	clb 2	iuc 1	-	-	5	rmpA2_9	-	'23-36	2023	Human	blood
'R06-1	SAMN47402233	Zhejiang	this_study	PT_4715,PC_4715	China	Clade C	KPC-2	ST23	cgST:11200 LIN code:0,0,429,0,4,14,0,0,0,0	23	23	KL1	O1/O2v2	2006	C1(KPC-2)	CTX-M-14	I	I	I	I	I	-	-	I	-	-	ybt 1; ICEKp10	clb 2	iuc 1	-	-	5	rmpA2_3-47%	-	'R06-1	2006	Human	blood
'R06-2	SAMN47402234	Zhejiang	this_study	PT_4715,PC_4715	China	Clade C	KPC-2	ST23	cgST:11200 LIN code:0,0,429,0,4,14,0,0,0,0	23	23	KL1	O1/O2v2	2006	C1(KPC-2)	CTX-M-14	I	I	I	D	I	-	-	I	-	-	ybt 1; ICEKp10	clb 2 (truncated)	iuc 1	-	-	5	rmpA2_3-47%	-	'R06-2	2006	Human	blood
'R06-5	SAMN47402236	Zhejiang	this_study	PT_4715,PC_4715	China	Clade C	KPC-2	ST23	cgST:11200 LIN code:0,0,429,0,4,14,0,0,0,0	23	23	KL1	O1/O2v2	2006	C1(KPC-2)	CTX-M-14	I	I	I	I	I	-	-	I	-	-	ybt 1; ICEKp10	clb 2	iuc 1	-	-	5	rmpA2_3-47%	-	'R06-5	2006	Human	sputum
'R06-7	SAMN47402238	Zhejiang	this_study	PT_4715,PC_4715	China	Clade C	KPC-2	ST23	cgST:11200 LIN code:0,0,429,0,4,14,0,0,0,0	23	23	KL1	O1/O2v2	2006	C1(KPC-2)	CTX-M-14	I	I	I	I	I	-	-	I	-	-	ybt 1; ICEKp10	clb 2	iuc 1	-	-	5	rmpA2_3-47%	-	'R06-7	2006	Human	sputum
GCA_032842775	GCA_032842775		PRJNA1026758	PT_4715,PC_4715	China	Clade C	KPC-2	ST1417	cgST:11200 LIN code:0,0,429,0,4,14,0,0,0,0	23	23	KL1	O1/O2v2	2022	-	CTX-M-14	I	I	I	I	I	-	-	I	wzi:1355-1360	-	ybt 1; ICEKp10	clb 2	iuc 1	-	-	5	rmpA2_3-47%	SAMN37757512	P22T	2022
GCA_009497755	GCA_009497755		PRJNA407397	PT_4026,PC_4026	China	Outsider	KPC-2	ST1265	cgST:13047 LIN code:0,0,429,0,4,0,0,1,0,0	23	-	KL1	O1/O2v2	2014	-	-	I	I	I	I	I	I	I	I	-	-	ybt 1; ICEKp10	clb 2	iuc 1	iro 1	rmp 1; KpVP-1	5	rmpA2_8-60%	SAMN08366843	11420	2014	Human
'24-5	SAMN47402195	Zhejiang	this_study	PT_360,PC_355	China	Clade E	KPC-3	ST23	cgST:3803 LIN code:0,0,429,0,6,0,0,0,0,0	23	23	KL1	O1/O2v2	2024	-	TEM-12	I	I	I	I	I	D	I	I	-	-	ybt 1; ICEKp10	clb 2	iuc 1	iro 1 (truncated)	rmp 1; KpVP-1	5	rmpA2_6*-60%	-	'24-5	2024	Human	blood
GCA_039042175	GCA_039042175	Shanghai	PRJNA1101258	PT_360,PC_355	China	Clade C	KPC-44	ST23	cgST:11108 LIN code:0,0,429,0,4,15,0,0,0,0	23	23	KL1	O1/O2v2	2023	-	-	I	I	I	I	I	D	I	I	-	-	ybt 1; ICEKp10	clb 2	iuc 1	iro 1 (truncated)	rmp 1; KpVP-1	5	rmpA2_8-60%	SAMN40991831	23-1446	2023-04-11	Human	sputum
'XA123	SAMN47402315	Shaanxi	this_study	PT_3223,PC_894	China	Clade E	NDM-1	ST23	cgST:3803 LIN code:0,0,429,0,6,0,0,0,0,0	23	23	KL1	O1/O2v2	2023	-	-	I	I	I	I	I	-	-	I	-	-	ybt 1; ICEKp10	clb 2	iuc 1	-	-	5	rmpA2_6*-60%	-	'XA123	2023	Human
'XA129	SAMN47402316	Shaanxi	this_study	PT_3223,PC_894	China	Clade E	NDM-1	ST23	cgST:3803 LIN code:0,0,429,0,6,0,0,0,0,0	23	23	KL1	O1/O2v2	2023	-	-	I	I	I	I	I	-	-	I	-	-	ybt 1; ICEKp10	clb 2	iuc 1	-	-	5	rmpA2_6*-60%	-	'XA129	2023	Human
GCA_037132615	GCA_037132615	Zhejiang	PRJNA1081117	PT_7078,PC_7078	China	Clade C	OXA-232	ST23	cgST:11200 LIN code:0,0,429,0,4,14,0,0,0,0	23	23	KL1	O1/O2v2	2009	C1(KPC-2)	CTX-M-14;CTX-M-15	I	I	I	I	I	-	-	I	-	-	ybt 1; ICEKp10	clb 2	iuc 1	-	-	5	rmpA2_3-47%	SAMN40147961	09-2	2009	Human	sputum
'S09-02	SAMN47402276	Zhejiang	this_study	PT_7078,PC_7078	China	Clade C	OXA-232	ST23	cgST:11200 LIN code:0,0,429,0,4,14,0,0,0,0	23	23	KL1	O1/O2v2	2009	C1(KPC-2)	CTX-M-14;CTX-M-15	I	I	I	I	I	-	-	I	-	-	ybt 1; ICEKp10	clb 2	iuc 1	-	-	5	rmpA2_3-47%	-	'S09-02	2009	Human	sputum
GCA_042856335	GCA_042856335	Colombia: Bogota	PRJNA514245	-	Colombia	Outsider	-	ST163	cgST:17913 LIN code:0,0,42,1,6,0,0,0,0,0	3010	10054	KL12	O1/O2v1	2014	-	-	I	I	-	-	-	-	-	-	-	-	-	-	-	-	-	0	-	SAMN33406795	COL-102	2014-09-22	Human	urine
GCA_900505835	GCA_900505835	Croatia	PRJEB10018	-	Croatia	Outsider	-	ST163	cgST:1864 LIN code:0,0,158,3,0,0,0,0,0,0	45	10091	KL8	O3b	2013	-	-	I	I	-	-	-	-	-	-	-	-	-	-	-	-	-	0	-	SAMEA3721037	EuSCAPE_HR027	2013	Human	blood
GCA_026314115	GCA_026314115	Czech Republic	PRJNA514245	-	Czechia	Clade B	-	ST1941	cgST:35403 LIN code:0,0,429,0,3,0,1,0,0,0	23	23	KL1	O1/O2v2	2020	-	CTX-M-15	I	I	I	I	-	-	-	-	-	-	ybt 1; ICEKp10	clb 2	-	-	-	2	-	SAMEA111504151	DTU_2020_1000478_1_SI_CZE_PLZ_032	2020-04-06	Human	swab (wound)
GCA_043209275	GCA_043209275	Czech Republic: University Hospital Brno, Brn	PRJNA514245	-	Czechia	Clade D	-	ST23	cgST:27848 LIN code:0,0,429,0,9,0,1,0,0,0	23	23	KL1	O1/O2v2	2021	-	CTX-M-15	I	I	I	I	I	D	D	I	-	-	ybt 1; ICEKp10	clb 2	iuc 1	iro 1 (truncated)	rmp 1; KpVP-1 (truncated)	5	rmpA2_3-47%	SAMN42216849	HBC17210	2021-11-19	Human	Blood
GCA_043790175	GCA_043790175	Czech Republic: University Hospital Brno, Brn	PRJNA514245	-	Czechia	Clade D	-	ST23	cgST:27848 LIN code:0,0,429,0,9,0,1,0,0,0	23	23	KL1	O1/O2v2	2017	-	CTX-M-15	I	I	I	I	I	D	I	I	-	-	ybt 1; ICEKp10	clb 2	iuc 1	iro 1 (truncated)	rmp 1; KpVP-1	5	rmpA2_3-47%	SAMN42216885	MOC19218	2017-10-26	Human	urine
GCA_043790445	GCA_043790445	Czech Republic: University Hospital Brno, Brn	PRJNA514245	-	Czechia	Clade D	-	ST23	cgST:27848 LIN code:0,0,429,0,9,0,1,0,0,0	23	23	KL1	O1/O2v2	2018	-	CTX-M-15	I	I	I	I	I	D	I	I	-	-	ybt 1; ICEKp10	clb 2	iuc 1	iro 1 (truncated)	rmp 1; KpVP-1	5	rmpA2_3-47%	SAMN42216896	VYT52970	2018-03-09	Human	rectum
GCA_046067365	GCA_046067365	Czechia	PRJNA1130981	-	Czechia	Clade B	-	ST1941	cgST:35521 LIN code:0,0,429,0,3,0,3,0,0,0	23	23	KL1	O1/O2v2	2021	-	CTX-M-15	I	I	I	I	-	-	-	-	-	-	ybt 1; ICEKp10	clb 2	-	-	-	2	-	SAMN43017542	2HUBk38cef	2021-04	Human	UTI
KLE_BA7663AA_AS	SAMN07256676	France	PRJNA391004	-	France	Others	-	ST23	cgST:31071 LIN code:0,0,429,0,44,1,1,0,3,0	23	23	KL1	O1/O2v2	1985	-	-	I	I	I	I	I	D	-	I	-	-	ybt 1; ICEKp10	clb 2	iuc 1	iro 1 (incomplete)	-	5	rmpA2_6-60%	SAMN07256676	IPEUC1042		Equine
KLE_BA7666AA_AS	SAMN07256679	France	PRJNA391004	-	France	Others	-	ST23	cgST:12907 LIN code:0,0,429,0,44,1,1,0,2,0	23	23	KL1	O1/O2v2	1985	-	-	I	I	I	I	I	D	I	I	-	-	ybt 1; ICEKp10	clb 2	iuc 1	iro 1 (truncated)	rmp 1; KpVP-1	5	rmpA2_6-60%	SAMN07256679	IPEUC1079		Equine
KLE_BA7669AA_AS	SAMN07256685	France	PRJNA391004	-	France	Others	-	ST23	cgST:12912 LIN code:0,0,429,0,44,1,1,0,2,2	23	23	KL1	O1/O2v2	1987	-	-	I	I	I	I	-	D	-	I	-	-	ybt 1; ICEKp10	clb 2	-	iro 1 (incomplete)	-	2	rmpA2_6-60%	SAMN07256685	IPEUC1559		Bovine
KLE_FA8372AA_AS	SAMEA7190632	Germany	PRJEB39867	-	Germany	Outsider	-	ST631	cgST:17598 LIN code:0,0,1137,0,1,0,0,1,0,0	10966	11738	KL177	OL13		-	-	I	I	-	-	-	-	-	-	-	-	-	-	-	-	-	0	-	SAMEA7190632	RPB-17-485-2		Human
GCA_019426565	GCA_019426565	Germany	PRJNA392777	-	Germany	Outsider	-	ST2248	cgST:7534 LIN code:0,0,540,0,0,0,0,0,0,0	10280	10668	KL9	O3b	2013	-	-	I	I	-	-	-	-	-	-	-	-	-	-	-	-	-	0	-	SAMN07310300	CVUAS 4887.2	2013	Bovine	Calf
GCA_019800495	GCA_019800495	Germany	PRJNA546126	PT_804,PC_804	Germany	Clade D	OXA-48	ST23	cgST:25615 LIN code:0,0,429,0,44,4,1,0,0,0	23	23	KL1	O1/O2v2		-	-	I	I	I	I	I	D	I	I	-	-	ybt 1; ICEKp10	clb 2	iuc 1	iro 1 (truncated)	rmp 1; KpVP-1	5	rmpA2_5-54%	SAMN12349710	EX412		Human	Tissue (from biceps-tendon)
KLE_HA7444AA_AS	/	Guatemala	-	-	Guatemala	Outsider	-	ST163	cgST:11136 LIN code:0,0,42,1,1,0,0,0,0,0	3010	10054	KL12	O1/O2v1		-	CTX-M-15	I	I	I	D	-	-	-	-	-	-	ybt 16; ICEKp12	clb 3 (truncated)	-	-	-	2	-	-	AH0062HE1
KLE_IA6167AA_AS	/	Guatemala	-	-	Guatemala	Outsider	-	ST163	cgST:11136 LIN code:0,0,42,1,1,0,0,0,0,0	3010	10054	KL12	O1/O2v1		-	CTX-M-15	I	I	I	D	-	-	-	-	-	-	ybt 16; ICEKp12	clb 3 (truncated)	-	-	-	2	-	-	AH0072HE3
GCA_001756905	GCA_001756905	India	PRJNA329475	-	India	Clade C	-	ST23	cgST:9692 LIN code:0,0,429,0,44,1,1,0,1,0	23	-	KL1	O1/O2v2	2015	-	-	I	I	D	D	I	D	D	I	-	-	ybt 1; ICEKp10 (truncated)	clb 2 (truncated)	iuc 1	iro 1 (truncated)	rmp 1; KpVP-1 (truncated)	5	rmpA2_6-60%	SAMN05413133	B3789	2015	Human	blood
GCA_022029035	GCA_022029035	India	PRJNA790696	-	India	Clade A	-	ST23	cgST:20698 LIN code:0,0,429,0,128,0,0,0,0,0	23	23	KL1	O1/O2v2	2020	-	-	I	I	I	-	-	-	-	-	-	-	ybt 9; ICEKp3	-	-	-	-	1	-	SAMN24973877	NKP10	2020-09-13	Human	blood
GCA_037723665	GCA_037723665	Ireland	PRJNA1078342	PT_804,PC_804	Ireland	Clade B	OXA-48	ST23	cgST:9692 LIN code:0,0,429,0,44,1,1,0,1,0	23	23	KL1	O1/O2v2	2019	B1(OXA-48)	-	I	I	I	I	I	D	D	-	-	-	ybt 1; ICEKp10	clb 2	iuc 1	iro 1 (truncated)	rmp 1; KpVP-1 (truncated)	5	-	SAMN40563567	KP190393	2019	Human	urine
GCA_021855925	GCA_021855925	Italy	PRJNA514245	-	Italy	Outsider	-	ST163	cgST:10793 LIN code:0,0,158,3,1,1,0,0,0,0	45	10091	KL8	O3b	2018	-	-	I	I	-	-	-	-	-	-	-	-	-	-	-	-	-	0	-	SAMEA5050133	SPARK_2845_C1	2018-08-23	Environmental	water
GCA_021856685	GCA_021856685	Italy	PRJNA514245	-	Italy	Outsider	-	ST5113	cgST:10691 LIN code:0,0,779,0,0,0,0,0,0,0	10535	11077	KL133	O1/O2v1	2018	-	-	I	I	-	-	-	-	-	-	-	-	-	-	-	-	-	0	-	SAMEA5049736	SPARK_2540_C1	2018-05-25	Swine	pig
GCA_022202725	GCA_022202725	Italy	PRJNA514245	-	Italy	Outsider	-	ST2248	cgST:10536 LIN code:0,0,540,0,1,0,0,0,0,0	10280	10668	KL9	O3b	2018	-	-	I	I	-	-	-	-	-	-	-	-	-	-	-	-	-	0	-	SAMEA5049006	SPARK_1966_C1	2018-04-23	Bovine	cow
GCA_004311985	GCA_004311985	Japan	PRJDB7163	-	Japan	Clade B	-	ST23	cgST:4484 LIN code:0,0,429,0,26,0,0,0,0,0	23	23	KL1	O1/O2v2	2014	-	-	I	I	I	I	-	-	-	-	wzi:56.28%	-	ybt 1; ICEKp10	clb 2	-	-	-	2	-	SAMD00129567	TUM14057	2014-02-03	Human
GCA_005405565	GCA_005405565	Japan	PRJDB8050	-	Japan	Clade D	-	ST23	cgST:18265 LIN code:0,0,429,0,8,0,1,0,0,0	23	23	KL1	O1/O2v2	2013	-	-	I	I	I	I	-	-	-	-	-	-	ybt 1; ICEKp10	clb 2	-	-	-	2	-	SAMD00163851	THC11	2013	Human
GCA_021874155	GCA_021874155	Japan:Osaka	PRJNA514245	-	Japan	Outsider	-	ST218	cgST:16194 LIN code:0,0,115,1,4,0,0,0,0,0	218	218	KL57	O1/O2v2	2017	-	-	I	I	I	-	I	I	I	I	wzi:28.12%	-	ybt 9; ICEKp3	-	iuc 1	iro 1	rmp 1; KpVP-1	4	rmpA2_8-60%	SAMD00399283	MS6106	2017	Human
GCA_030799405	GCA_030799405	Japan:Tokyo	PRJNA514245	-	Japan	Clade C	-	ST23-1LV	cgST:32042 LIN code:0,0,429,0,4,0,0,1,1,0	23	23	KL1	O1/O2v2	2020	-	CTX-M-14	I	I	D	I	-	-	-	-	wzi:57.53%	kfoC:11.66%	ybt 1; ICEKp10 (truncated)	clb 2	-	-	-	2	-	SAMD00498686	JBBDABE-19-0169	2020-06-29	Human	urine
GCA_034687685	GCA_034687685	Japan:Tokyo	PRJNA514245	-	Japan	Clade D	-	ST23	cgST:11106 LIN code:0,0,429,0,44,1,0,0,0,0	23	23	KL1	O1/O2v2	2019	-	CTX-M-14	I	I	I	I	I	D	-	I	-	-	ybt 1; ICEKp10	clb 2	iuc 1	iro 1 (incomplete)	-	5	rmpA2_5-54%	SAMD00498800	JBBDADH-19-0076	2019-09-14	Human	urine from catheter
GCA_029886105	GCA_029886105	Japan:Wakayama	PRJNA514245	-	Japan	Clade F	-	ST23-1LV	cgST:11106 LIN code:0,0,429,0,44,1,0,0,0,0	23	23	KL1	O1/O2v2	2019	-	CTX-M-15	I	I	D	I	I	-	-	I	-	-	ybt 1; ICEKp10 (truncated)	clb 2	iuc 1	-	-	5	rmpA2_6*-47%	SAMD00501064	JBDAAAE-19-0035	2019-12-20	Human	urine
GCA_037628385	GCA_037628385	Kenya: Kisumu	PRJNA1078230	-	Kenya	Outsider	-	ST218	cgST:29375 LIN code:0,0,115,2,2,1,0,0,0,0	218	-	KL57	O1/O2v2	2021	-	CTX-M-15	I	I	D	-	I	I	D	I	-	-	ybt 10; ICEKp4 (truncated)	-	iuc 1	iro 1	rmp 1; KpVP-1 (truncated)	4	rmpA2_2*-47%	SAMN39992688	MRSN102024	2021-09-21	Human	Wound/skin swab
GCA_037629895	GCA_037629895	Kenya: Kisumu	PRJNA1078230	-	Kenya	Outsider	-	ST218	cgST:29375 LIN code:0,0,115,2,2,1,0,0,0,0	218	-	KL57	O1/O2v2	2018	-	CTX-M-15	I	I	I	-	I	I	D	I	-	-	ybt 10; ICEKp4	-	iuc 1	iro 1	rmp 1; KpVP-1 (truncated)	4	rmpA2_2*-47%	SAMN39992650	MRSN702229	2018-11-05	Human	Pus
GCA_045154615	GCA_045154615	Mozambique: Maputo	PRJNA514245	-	Mozambique	Others	-	ST23	cgST:18238 LIN code:0,0,429,0,44,13,0,0,0,0	23	23	KL1	O1/O2v2	2018	-	-	I	I	I	I	D	D	D	I	-	-	ybt 1; ICEKp10	clb 2	iuc 1 (truncated)	iro 1 (truncated)	rmp 1; KpVP-1 (truncated)	5	rmpA2_5*-59%	SAMN34055388	SS56	2018-05-23	Human	Blood
GCA_033450845	GCA_033450845	Nigeria: Osun	PRJNA1021015	-	Nigeria	Outsider	-	ST163	cgST:30227 LIN code:0,0,122,9,1,0,0,0,0,0	-	-	KL102	O1/O2v1	2022	-	-	I	I	-	-	-	-	-	-	-	-	-	-	-	-	-	0	-	SAMN37542015	P10	2022-05-17	Environmental	Primary Health center wastewater
GCA_041902785	GCA_041902785	Norway	PRJNA1098507	-	Norway	Clade E	-	ST23	cgST:34732 LIN code:0,0,429,0,137,0,0,0,0,0	23	23	KL1	O1/O2v2	2017	-	-	I	I	I	I	I	-	-	I	-	-	ybt 1; ICEKp10	clb 2	iuc 1	-	-	5	rmpA2_5-54%	SAMN40910647	NK_H11_006	2017	Human	blood
GCA_021974935	GCA_021974935	Norway	PRJNA514245	-	Norway	Outsider	-	ST2248	cgST:12510 LIN code:0,0,540,0,2,0,0,0,0,0	10280	10668	KL9	O3b	2015	-	-	I	I	-	-	-	-	-	-	-	-	-	-	-	-	-	0	-	SAMEA7773953	T7-409	2015	Human	feces
GCA_021975335	GCA_021975335	Norway	PRJNA514245	-	Norway	Outsider	-	ST163	cgST:12462 LIN code:0,0,42,1,2,0,0,0,0,0	3010	10054	KL12	O1/O2v1	2015	-	-	I	I	-	-	-	-	-	-	-	-	-	-	-	-	-	0	-	SAMEA7773915	T7-369	2015	Human	feces
GCA_032138485	GCA_032138485	Norway	PRJNA514245	-	Norway	Outsider	-	ST4381	cgST:14470 LIN code:0,0,42,2,1,0,0,0,0,0	3010	3831	KL12	O1/O2v1	2017	-	-	I	I	-	-	-	-	-	-	-	-	-	-	-	-	-	0	-	SAMEA113605774	NK_H20_003	2017	Human	blood
GCA_021896495	GCA_021896495	Pakistan	PRJNA514245	PT_894,PC_894	Pakistan	Outsider	OXA-181	ST163	cgST:21560 LIN code:0,0,42,1,10,0,0,0,0,0	3010	10054	KL12	O1/O2v1	2016	-	-	I	I	-	-	-	-	-	-	-	-	-	-	-	-	-	0	-	SAMEA8581594	PP45	2016	Human
KLE_GA7841AA_AS	SAMEA110371457	Portugal	PRJEB38289	-	Portugal	Outsider	-	ST218	cgST:29375 LIN code:0,0,115,2,2,1,0,0,0,0	218	10138	KL57	O1/O2v2	2010	-	CTX-M-15	I	I	-	-	-	-	-	-	-	-	-	-	-	-	-	0	-	SAMEA110371457	3760		Human
GCA_949554125	GCA_949554125	Portugal	PRJEB60418	-	Portugal	Outsider	-	ST631	cgST:25074 LIN code:0,0,13,78,0,0,0,0,0,0	-	-	KL109	O1/O2v2	2020	-	-	I	I	-	-	-	-	-	-	-	-	-	-	-	-	-	0	-	SAMEA112746570	11_P1_26	2020	Poultry	Poultry faeces
GCA_949554145	GCA_949554145	Portugal	PRJEB60418	-	Portugal	Outsider	-	ST631	cgST:25074 LIN code:0,0,13,78,0,0,0,0,0,0	-	-	KL109	O1/O2v2	2019	-	-	I	I	-	-	-	-	-	-	-	-	-	-	-	-	-	0	-	SAMEA112746569	7_P2_19	2019	Poultry	Poultry faeces
GCA_956464735	GCA_956464735	Portugal	PRJEB62836	-	Portugal	Outsider	-	ST163	cgST:15923 LIN code:0,0,516,0,1,0,0,0,0,0	-	-	KL133	O1/O2v1	2022	-	-	I	I	-	-	-	-	-	-	-	-	-	-	-	-	-	0	-	SAMEA113574974	31_P1_13	2022	Environmental	Cleaned poultry house
GCA_956465505	GCA_956465505	Portugal	PRJEB62836	-	Portugal	Outsider	-	ST631	cgST:25074 LIN code:0,0,13,78,0,0,0,0,0,0	-	-	KL109	O1/O2v2	2019	-	-	I	I	-	-	-	-	-	-	-	-	-	-	-	-	-	0	-	SAMEA113574983	4_P2_13	2019	Poultry	Pre-slaughter chicken
GCA_029217875	GCA_029217875	Portugal	PRJNA514245	-	Portugal	Outsider	-	ST631	cgST:25074 LIN code:0,0,13,78,0,0,0,0,0,0	-	-	KL109	O1/O2v2	2020	-	-	I	I	-	-	-	-	-	-	-	-	-	-	-	-	-	0	-	SAMEA112746570	11_P1_26	2020	Poultry	Poultry faeces
GCA_029217915	GCA_029217915	Portugal	PRJNA514245	-	Portugal	Outsider	-	ST631	cgST:25074 LIN code:0,0,13,78,0,0,0,0,0,0	-	-	KL109	O1/O2v2	2019	-	-	I	I	-	-	-	-	-	-	-	-	-	-	-	-	-	0	-	SAMEA112746569	7_P2_19	2019	Poultry	Poultry faeces
GCA_016810915	GCA_016810915	Qatar	PRJNA690895	-	Qatar	Outsider	-	ST218	cgST:29375 LIN code:0,0,115,2,2,1,0,0,0,0	218	10138	KL57	O1/O2v2	2017	-	CTX-M-15	I	I	I	-	-	-	-	-	-	-	ybt unknown	-	-	-	-	1	-	SAMN17348775	QU-15	2017-01-26	Human	urine
GCA_046458895	GCA_046458895	Qatar:Doha	PRJNA514245	-	Qatar	Outsider	-	ST218	cgST:29375 LIN code:0,0,115,2,2,1,0,0,0,0	218	10138	KL57	O1/O2v2	2019	-	CTX-M-15	I	I	I	-	-	-	-	-	-	-	ybt unknown	-	-	-	-	1	-	SAMN37043316	10BC190026860	2019-05-25	Human	blood
GCA_900504915	GCA_900504915	Romania	PRJEB10018	-	Romania	Outsider	-	ST218	cgST:2403 LIN code:0,0,115,2,0,0,0,0,0,0	218	10138	KL57	O1/O2v2	2013	-	CTX-M-15	I	I	I	-	I	-	-	I	-	-	ybt unknown	-	iuc 1	-	-	4	rmpA2_8*-60%	SAMEA3721019	EuSCAPE_RO102	2013	Human	Wound Secretion
GCA_036542625	GCA_036542625	Russia: Moscow	PRJNA269675	-	Russia	Clade C	-	ST23	cgST:32042 LIN code:0,0,429,0,4,0,0,1,1,0	23	23	KL1	O1/O2v2	2021	-	-	I	I	I	I	I	D	I	I	-	kfoC:11.66%	ybt 1; ICEKp10	clb 2	iuc 1	iro 1 (truncated)	rmp 1; KpVP-1	5	rmpA2_5-54%	SAMN39825185	SCPM-O-B-10396 (C22827/21)	2021-11-15	Human	sputum
GCA_033802125	GCA_033802125	Saudi Arabia	PRJNA1018815	-	Saudi Arabia	Outsider	-	ST163	cgST:16831 LIN code:0,0,42,9,5,1,0,0,0,0	3010	163	KL28	O1/O2v2	2020	-	-	I	I	-	-	-	-	-	-	-	-	-	-	-	-	-	0	-	SAMN38153981	25	2020-07-15
GCA_033802225	GCA_033802225	Saudi Arabia	PRJNA1018815	-	Saudi Arabia	Outsider	-	ST163	cgST:16831 LIN code:0,0,42,9,5,1,0,0,0,0	3010	163	KL28	O1/O2v2	2020	-	-	I	I	-	-	-	-	-	-	-	-	-	-	-	-	-	0	-	SAMN38153977	13	2020-07-10
GCA_021954145	GCA_021954145	Singapore	PRJNA514245	-	Singapore	Clade C	-	ST23	cgST:26738 LIN code:0,0,429,0,4,36,0,0,0,0	23	23	KL1	O1/O2v2	2018	-	CTX-M-3	I	I	I	I	I	-	-	I	-	-	ybt 1; ICEKp10	clb 2	iuc 1	-	-	5	rmpA2_8-60%	SAMN19015818	ARLG-6511	2018	Human	Non-wound abdominal
KLE_FA0141AA_AS	SAMEA7472930	South Africa	PRJEB33565	-	South Africa	Outsider	-	ST163	cgST:17913 LIN code:0,0,42,1,6,0,0,0,0,0	3010	10054	KL12	O1/O2v1	2015	-	-	I	I	-	-	-	-	-	-	-	-	-	-	-	-	-	0	-	SAMEA7472930	ZAT-BB1830-I1		Human
GCA_900516355	GCA_900516355	Spain	PRJEB10018	-	Spain	Outsider	-	ST163	cgST:1636 LIN code:0,0,42,9,2,0,0,0,0,0	3010	163	KL28	O1/O2v2	2013	-	CMY-30	I	I	-	-	-	-	-	-	-	-	-	-	-	-	-	0	-	SAMEA3538935	EuSCAPE_ES063	2013	Human	urine
GCA_900517205	GCA_900517205	Spain	PRJEB10018	-	Spain	Outsider	-	ST163	cgST:5327 LIN code:0,0,42,20,0,0,0,0,0,0	3010	10283	KL139	O4	2013	-	-	I	I	-	-	-	-	-	-	-	-	-	-	-	-	-	0	-	SAMEA3649520	EuSCAPE_ES204	2013	Human	blood
KLE_EA8332AA_AS	SAMN14978808	Sweden: Dalecarlia	PRJNA606666	-	Sweden	Outsider	-	ST163	cgST:22403 LIN code:0,0,42,1,9,0,0,0,0,0	3010	10054	KL12	O1/O2v1		-	-	I	I	-	-	-	-	-	-	-	-	-	-	-	-	-	0	-	SAMN14978808	KLP1591		Human
KLE_EA8333AA_AS	SAMN14978809	Sweden: Dalecarlia	PRJNA606666	-	Sweden	Outsider	-	ST163	cgST:22403 LIN code:0,0,42,1,9,0,0,0,0,0	3010	10054	KL12	O1/O2v1		-	-	I	I	-	-	-	-	-	-	-	-	-	-	-	-	-	0	-	SAMN14978809	KLP1593		Human
GCA_900493795	GCA_900493795	Thailand	PRJEB19226	PT_7078,PC_7078	Thailand	Clade A	OXA-232	ST23	cgST:333 LIN code:0,0,429,0,24,1,0,0,0,0	23	23	KL1	O1/O2v2	2016	-	-	I	I	I	-	I	D	D	I	-	-	ybt 2; ICEKp1	-	iuc 1	iro 1 (truncated)	rmp 3; ICEKp1 (truncated),rmp 1; KpVP-1 (truncated)	4	rmpA2_3-47%	SAMEA4364601	4300STDY6470420	2016	Human
GCA_900174045	GCA_900174045	United Kingdom	PRJEB18814	-	United Kingdom	Clade E	-	ST23	cgST:4707 LIN code:0,0,429,0,6,1,0,0,1,0	23	23	KL1	O1/O2v2	2015	-	-	I	I	D	I	D	-	-	I	-	-	ybt 1; ICEKp10 (truncated)	clb 2	iuc 1 (truncated)	-	-	5	rmpA2_5-54%	SAMEA4362679	VRCO0167	2015	Environmental	environment
GCA_900174055	GCA_900174055	United Kingdom	PRJEB18814	-	United Kingdom	Clade E	-	ST23	cgST:4709 LIN code:0,0,429,0,6,1,0,0,0,0	23	23	KL1	O1/O2v2	2015	-	-	I	I	I	I	I	-	-	I	-	-	ybt 1; ICEKp10	clb 2	iuc 1	-	-	5	rmpA2_5-54%	SAMEA4362681	VRCO0169	2015	Environmental	environment
GCA_900174065	GCA_900174065	United Kingdom	PRJEB18814	-	United Kingdom	Clade E	-	ST23	cgST:4709 LIN code:0,0,429,0,6,1,0,0,0,0	23	23	KL1	O1/O2v2	2015	-	-	I	I	I	I	I	-	-	I	-	-	ybt 1; ICEKp10	clb 2	iuc 1	-	-	5	rmpA2_5-54%	SAMEA4362682	VRCO0170	2015	Environmental	environment
GCA_900174075	GCA_900174075	United Kingdom	PRJEB18814	-	United Kingdom	Clade E	-	ST23	cgST:4709 LIN code:0,0,429,0,6,1,0,0,0,0	23	23	KL1	O1/O2v2	2015	-	-	I	I	I	I	I	-	-	I	-	-	ybt 1; ICEKp10	clb 2	iuc 1	-	-	5	rmpA2_5-54%	SAMEA4362684	VRCO0172	2015	Environmental	environment
GCA_900174085	GCA_900174085	United Kingdom	PRJEB18814	-	United Kingdom	Clade E	-	ST23	cgST:4710 LIN code:0,0,429,0,6,1,0,2,0,0	23	23	KL1	O1/O2v2	2015	-	-	I	I	D	I	D	-	-	I	-	-	ybt 1; ICEKp10 (truncated)	clb 2	iuc 1 (truncated)	-	-	5	rmpA2_5-54%	SAMEA4362683	VRCO0171	2015	Environmental	environment
GCA_900174095	GCA_900174095	United Kingdom	PRJEB18814	-	United Kingdom	Clade E	-	ST23	cgST:4709 LIN code:0,0,429,0,6,1,0,0,0,0	23	23	KL1	O1/O2v2	2015	-	-	I	I	I	I	I	-	-	I	-	-	ybt 1; ICEKp10	clb 2	iuc 1	-	-	5	rmpA2_5-54%	SAMEA4362689	VRCO0177	2015	Environmental	environment
GCA_900174105	GCA_900174105	United Kingdom	PRJEB18814	-	United Kingdom	Clade E	-	ST23	cgST:4709 LIN code:0,0,429,0,6,1,0,0,0,0	23	23	KL1	O1/O2v2	2015	-	-	I	I	I	I	D	-	-	I	-	-	ybt 1; ICEKp10	clb 2	iuc 1 (truncated)	-	-	5	rmpA2_5-54%	SAMEA4362690	VRCO0178	2015	Environmental	environment
GCA_900174125	GCA_900174125	United Kingdom	PRJEB18814	-	United Kingdom	Clade E	-	ST23	cgST:4709 LIN code:0,0,429,0,6,1,0,0,0,0	23	23	KL1	O1/O2v2	2015	-	-	I	I	I	I	D	-	-	I	-	-	ybt 1; ICEKp10	clb 2	iuc 1 (truncated)	-	-	5	rmpA2_5-54%	SAMEA4362686	VRCO0174	2015	Environmental	environment
GCA_900174135	GCA_900174135	United Kingdom	PRJEB18814	-	United Kingdom	Clade E	-	ST23	cgST:4713 LIN code:0,0,429,0,6,1,0,1,0,0	23	23	KL1	O1/O2v2	2015	-	-	I	I	I	D	I	-	-	I	-	-	ybt 1; ICEKp10	clb 2 (truncated)	iuc 1	-	-	5	rmpA2_5-54%	SAMEA4362688	VRCO0176	2015	Environmental	environment
GCA_900174145	GCA_900174145	United Kingdom	PRJEB18814	-	United Kingdom	Clade E	-	ST23	cgST:4709 LIN code:0,0,429,0,6,1,0,0,0,0	23	23	KL1	O1/O2v2	2015	-	-	I	I	I	I	I	-	-	I	-	-	ybt 1; ICEKp10	clb 2	iuc 1	-	-	5	rmpA2_5-54%	SAMEA4362687	VRCO0175	2015	Environmental	environment
GCA_900174155	GCA_900174155	United Kingdom	PRJEB18814	-	United Kingdom	Clade E	-	ST23	cgST:4711 LIN code:0,0,429,0,6,1,0,2,0,1	23	23	KL1	O1/O2v2	2015	-	-	I	I	I	I	I	-	-	I	-	-	ybt 1; ICEKp10	clb 2	iuc 1	-	-	5	rmpA2_5-54%	SAMEA4362685	VRCO0173	2015	Environmental	environment
GCA_900084715	GCA_900084715	United Kingdom	PRJEB5065	-	United Kingdom	Outsider	-	ST163	cgST:3077 LIN code:0,0,42,9,1,0,0,0,0,0	3010	163	KL28	O1/O2v2	2002	-	-	I	I	-	-	-	-	-	-	-	-	-	-	-	-	-	0	-	SAMEA2273532	k263	2002	Human	blood
KLE_HA6291AA_AS	SAMN35823534	United Kingdom: England	PRJNA986296	-	United Kingdom	Outsider	-	ST2248	cgST:12510 LIN code:0,0,540,0,2,0,0,0,0,0	10280	10668	KL157	O1/O2v1	2019	-	-	I	I	-	-	-	-	-	-	-	-	-	-	-	-	-	0	-	SAMN35823534	LAHRS8
GCA_022315485	GCA_022315485	United Kingdom: Oxford	PRJNA514245	-	United Kingdom	Outsider	-	ST4381	cgST:33553 LIN code:0,0,42,2,5,0,0,0,0,0	3010	3831	KL102	O1/O2v1	2011	-	-	I	I	-	-	-	-	-	-	-	-	-	-	-	-	-	0	-	SAMN04357440	HICF700	2011-09-20	Human	blood
GCA_021795515	GCA_021795515	United Kingdom	PRJNA514245	PT_804,PC_804	United Kingdom	Outsider	OXA-48	ST218	cgST:29375 LIN code:0,0,115,2,2,1,0,0,0,0	218	10138	KL57	O1/O2v2	2015	-	-	I	I	I	-	-	-	-	-	-	-	ybt unknown	-	-	-	-	1	-	SAMN24297100	207493	2015-12-27	Human
GCA_001707135	GCA_001707135	USA: Atlanta, Georgia	PRJNA314324	-	USA	Clade B	-	ST23	cgST:4672 LIN code:0,0,429,0,0,0,0,0,0,0	23	23	KL1	O1/O2v2	2015	-	-	I	I	D	D	I	-	D	-	-	-	ybt 1; ICEKp10 (truncated)	clb 2 (truncated)	iuc unknown	-	rmp 1; KpVP-1 (truncated)	5	-	SAMN04532005	UTSW Atlanta 01	2015-03-27	Human	Femoral bone
GCA_032285945	GCA_032285945	USA: Boston	PRJNA514245	-	USA	Others	-	ST23-1LV	cgST:11106 LIN code:0,0,429,0,44,1,0,0,0,0	23	23	KL1	O1/O2v2	2022	-	-	I	I	I	I	-	-	-	-	-	-	ybt 1; ICEKp10	clb 2	-	-	-	2	-	SAMN35547189	KPN0108	2022-06-10	Human	blood
GCA_040537955	GCA_040537955	USA: Buffalo	PRJNA1090858	-	USA	Clade B	-	ST23	cgST:337 LIN code:0,0,429,0,1,0,0,0,0,0	23	23	KL1	O1/O2v2	2012	-	-	I	I	D	I	-	-	-	-	-	-	ybt 1; ICEKp10 (truncated)	clb 2	-	-	-	2	-	SAMN41061938	MRSN972183	2012	Human
GCA_040538035	GCA_040538035	USA: Buffalo	PRJNA1090858	-	USA	Clade B	-	ST23	cgST:337 LIN code:0,0,429,0,1,0,0,0,0,0	23	23	KL1	O1/O2v2	2012	-	-	I	I	I	D	-	-	-	-	-	-	ybt 1; ICEKp10	clb 2 (truncated)	-	-	-	2	-	SAMN41061937	MRSN972221	2012	Human
GCA_044382905	GCA_044382905	USA: California	PRJNA514245	-	USA	Outsider	-	ST2072	cgST:7118 LIN code:0,0,539,0,0,0,0,0,0,0	10261	10628	KL166	O3b		-	-	I	I	-	-	-	-	-	-	-	-	-	-	-	-	-	0	-	SAMN22368642	UCICRE334		Human
GCA_030387805	GCA_030387805	USA: Chicago	PRJNA788509	-	USA	Clade E	-	ST23	cgST:6866 LIN code:0,0,429,0,6,2,0,0,0,0	23	23	KL1	O1/O2v2	2018	-	-	I	I	I	I	-	-	-	-	-	-	ybt 1; ICEKp10	clb 2	-	-	-	2	-	SAMN35878175	TK77	2018	Human
GCA_022266675	GCA_022266675	USA: Flagstaff,AZ	PRJNA514245	-	USA	Outsider	-	ST163	cgST:33917 LIN code:0,0,42,1,8,0,0,0,0,0	3010	10054	KL109	O1/O2v1	2012	-	-	I	I	-	-	-	-	-	-	-	-	-	-	-	-	-	0	-	SAMN03853250	Kpn_0007	2012-02-10	Poultry	Retail Chicken
GCA_022283605	GCA_022283605	USA: Houston	PRJNA514245	-	USA	Outsider	-	ST218	cgST:32794 LIN code:0,0,115,2,2,1,1,0,0,0	218	10138	KL57	O1/O2v2	2017	-	-	I	I	I	-	-	-	-	-	wzi:64.17%;wzi:915-922	-	ybt unknown	-	-	-	-	1	-	SAMN07525404	NEK48	2017-02-16	Human	urine
KLE_AA5896AA_AS	SAMN04122809	USA: Massachusetts	PRJNA278886	-	USA	Outsider	-	ST163	cgST:30927 LIN code:0,0,42,9,9,0,0,0,0,0	3010	163	KL28	O1/O2v2	2015	-	-	I	I	-	-	-	-	-	-	-	-	-	-	-	-	-	0	-	SAMN04122809	0000-0054-3248		Human
GCA_030214555	GCA_030214555	USA: Maywood, IL	PRJNA970254	-	USA	Outsider	-	ST163	cgST:434 LIN code:0,0,42,3,0,0,0,0,0,0	3010	10032	KL12	O1/O2v1		-	-	I	I	-	-	-	-	-	-	-	-	-	-	-	-	-	0	-	SAMN34996660	UMB8694A		Human
GCA_030225905	GCA_030225905	USA: Maywood, IL	PRJNA970254	-	USA	Outsider	-	ST163	cgST:434 LIN code:0,0,42,3,0,0,0,0,0,0	3010	10032	KL12	O1/O2v1		-	-	I	I	-	-	-	-	-	-	-	-	-	-	-	-	-	0	-	SAMN34998712	UMB8694B		Human
KLE_JA4457AA_AS	SAMN44623629	USA: New Hampshire	PRJNA1159833	-	USA	Outsider	-	ST4381	cgST:34341 LIN code:0,0,42,66,0,0,0,0,0,0	3010	-	KL136	O1/O2v2	2024	-	-	I	I	-	-	-	-	-	-	-	-	-	-	-	-	-	0	-	SAMN44623629	2408050068		Plant
GCA_045486955	GCA_045486955	USA: New Hampshire	PRJNA514245	-	USA	Outsider	-	ST2248	cgST:16825 LIN code:0,0,540,0,3,0,0,0,0,0	10280	10668	KL9	O3b	2017	-	-	I	I	D	-	-	-	-	-	-	-	ybt 4; plasmid (truncated)	-	-	-	-	1	-	SAMN38891200	KPB32	2017	Human	blood
GCA_045487455	GCA_045487455	USA: New Hampshire	PRJNA514245	-	USA	Outsider	-	ST4381	cgST:16762 LIN code:0,0,42,2,2,0,0,0,0,0	3010	3831	KL31	O1/O2v1	2020	-	-	I	I	-	-	-	-	-	-	-	-	-	-	-	-	-	0	-	SAMN38891135	KPB119	2020	Human	blood
GCA_034159525	GCA_034159525	USA: Pittsburgh, Pennsylvania	PRJNA514245	-	USA	Outsider	-	ST4381	cgST:30510 LIN code:0,0,42,2,4,0,0,0,0,0	3010	3831	KL31	O1/O2v1	2023	-	-	I	I	-	-	-	-	-	-	-	-	-	-	-	-	-	0	-	SAMN38448859	KLP00805	2023	Human	urine
GCA_022431085	GCA_022431085	USA:IN	PRJNA325243	-	USA	Outsider	-	ST163	cgST:30252 LIN code:0,0,42,1,7,0,0,0,0,0	3010	10054	KL106	O1/O2v1	2020	-	-	I	I	-	-	-	-	-	-	-	-	-	-	-	-	-	0	-	SAMN26101558	OTH-20-VL-OH-IN-0041	2020-11-09	Human	urine
GCA_022431105	GCA_022431105	USA:OH	PRJNA325243	-	USA	Outsider	-	ST163	cgST:30252 LIN code:0,0,42,1,7,0,0,0,0,0	3010	10054	KL106	O1/O2v1	2020	-	-	I	I	-	-	-	-	-	-	-	-	-	-	-	-	-	0	-	SAMN26101564	OTH-20-VL-OH-OSU-0041	2020-11	Human	urine
GCA_017942485	GCA_017942485	USA:Saint Kitts	PRJNA664586	-	USA	Outsider	-	ST2072	cgST:23389 LIN code:0,0,539,0,1,0,0,0,0,0	10261	10628	KL166	O3b	2011	-	-	I	I	-	-	-	-	-	-	-	-	-	-	-	-	-	0	-	SAMN16226489	11-2499	2011-07-27	Primate	feces
GCA_031047615	GCA_031047615	USA:SC	PRJNA514245	-	USA	Outsider	-	ST163	cgST:6232 LIN code:0,0,42,25,0,0,0,0,0,0	3010	10520	KL12	O1/O2v1	2023	-	-	I	I	-	-	-	-	-	-	-	-	-	-	-	-	-	0	-	SAMN35038689	GT23-0298	2023-04-13	Environmental	wastewater
GCA_041508495	GCA_041508495	USA	PRJNA288601	PT_489,PC_396	USA	Outsider	KPC-3	ST1592	cgST:12799 LIN code:0,0,337,2,0,0,0,0,0,0	-	-	KL64	O1/O2v1	2019	-	-	I	I	I	-	-	-	-	-	-	-	ybt 4; plasmid	-	-	-	-	1	-	SAMN43368085	CRE000000144	2019	Human	blood
GCA_037880875	GCA_037880875	USA	PRJNA288601	PT_578,PC_466	USA	Outsider	NDM-1	ST163	cgST:17913 LIN code:0,0,42,1,6,0,0,0,0,0	3010	10054	KL12	O1/O2v1	2024	-	-	I	I	-	-	-	-	-	-	-	-	-	-	-	-	-	0	-	SAMN40650041	2024LY00031	2024	Human	tracheal aspirate
GCA_040170425	GCA_040170425	USA	PRJNA288601	PT_578,PC_466	USA	Outsider	NDM-7	ST218	cgST:29375 LIN code:0,0,115,2,2,1,0,0,0,0	218	10138	KL57	O1/O2v2	2024	-	CTX-M-15	I	I	I	-	-	-	-	-	-	-	ybt unknown	-	-	-	-	1	-	SAMN41494582	2024GO-0184	2024	Human
GCA_046524135	GCA_046524135	USA	PRJNA288601	PT_578,PC_466	USA	Clade E	NDM-7	ST23	cgST:26933 LIN code:0,0,429,0,6,0,0,1,0,0	23	23	KL1	O1/O2v2	2024	-	-	I	I	I	I	-	-	-	-	wzi:1218-1220;wzi:152-156;wzi:86.61%	-	ybt 1; ICEKp10	clb 2	-	-	-	2	-	SAMN46063188	2024GO-0561	2024	Human
KLE_AA0273AA_AS	SAMEA2053830		PRJEB1563	-		Outsider	-	ST2248	cgST:12510 LIN code:0,0,540,0,2,0,0,0,0,0	10280	10668	KL9	O3b		-	-	I	I	-	-	-	-	-	-	-	-	-	-	-	-	-	0	-	SAMEA2053830	31954-sc
KLE_CA9823AA_AS	SAMEA5751527		PRJEB27342	-		Outsider	-	ST163	cgST:10843 LIN code:0,0,158,3,2,0,0,0,0,0	45	10091	KL8	O3b		-	-	I	I	-	-	-	-	-	-	-	-	-	-	-	-	-	0	-	SAMEA5751527	c574db4a-6410-11e8-bf99-3c4a9275d6c8
KLE_FA8713AA_AS	SAMEA6933443		PRJEB38650	-		Clade D	-	ST23	cgST:25615 LIN code:0,0,429,0,44,4,1,0,0,0	23	23	KL1	O1/O2v2		-	-	I	I	I	I	I	D	I	-	-	-	ybt 1; ICEKp10	clb 2	iuc 1	iro 1 (truncated)	rmp 1; KpVP-1	5	-	SAMEA6933443	SAMEA6933443
KLE_AA4587AA_AS	SAMEA2637218		PRJEB6688	-		Outsider	-	ST163	cgST:9680 LIN code:0,0,158,22,0,0,0,0,0,0	45	10815	KL35	O3b		-	-	I	I	I	-	-	-	-	-	-	-	ybt 14; ICEKp5	-	-	-	-	1	-	SAMEA2637218	SB2803
KLE_AA4589AA_AS	SAMEA2637220		PRJEB6688	-		Others	-	ST23	cgST:9684 LIN code:0,0,429,0,44,1,1,0,0,0	23	23	KL1	O1/O2v2		-	-	I	I	I	I	-	-	-	-	-	-	ybt 1; ICEKp10	clb 2	-	-	-	2	-	SAMEA2637220	SB3309
KLE_EA6499AA_AS	SAMN13412840		PRJNA592157	-		Outsider	-	ST23-1LV	cgST:20260 LIN code:0,0,1292,0,0,0,0,0,0,0	11475	-	KL142	O1/O2v1		-	CTX-M-15;SHV-12	I	I	-	-	-	-	-	-	-	-	-	-	-	-	-	0	-	SAMN13412840	kleb_pneumo_B05		Human
GCA_022275255	GCA_022275255	Australia: Alice Springs	PRJNA514245	-	Australia	Clade A	-	ST23	cgST:31564 LIN code:0,0,429,0,130,1,0,1,0,0	23	23	KL1	O1/O2v2		-	-	I	D	D	-	I	D	I	I	-	gmlB:232-236	ybt 9; ICEKp3 (truncated)	-	iuc 1	iro 1 (incomplete)	rmp 1; KpVP-1	4	rmpA2_6-60%	SAMN06112132	A0073104		Human
GCA_022275275	GCA_022275275	Australia: Alice Springs	PRJNA514245	-	Australia	Clade A	-	ST23	cgST:32705 LIN code:0,0,429,0,130,1,0,0,0,0	23	23	KL1	O1/O2v2	2013	-	-	I	D	D	-	I	D	I	-	-	gmlB:233-236	ybt 9; ICEKp3 (truncated)	-	iuc 1	iro 1 (incomplete)	rmp 1; KpVP-1	4	-	SAMN06112135	A0428759	2013	Human	blood
GCA_040292065	GCA_040292065	Bangladesh: Dhaka	PRJNA719593	PT_654,PC_654	Bangladesh	Clade D	NDM-5	ST23	cgST:25615 LIN code:0,0,429,0,44,4,1,0,0,0	23	23	KL1	O1/O2v2	2017	D1(NDM-5)	VEB-5	I	D	I	I	D	D	I	I	-	wbbZ:469-488;wbbZ:63.33%	ybt 1; ICEKp10	clb 2	iuc 1 (truncated)	iro 1 (truncated)	rmp unknown	5	rmpA2_5-54%	SAMN18613649	dm901b	2017-06-21	Human	Wound swab
GCA_040306775	GCA_040306775	Bangladesh: Dhaka	PRJNA719593	PT_695,PC_695	Bangladesh	Clade D	NDM-5	ST23	cgST:25563 LIN code:0,0,429,0,44,4,1,0,0,0	23	23	KL1	O1/O2v2	2017	D1(NDM-5)	CTX-M-15;VEB-5	I	D	I	I	I	D	I	I	-	wbbZ:67.04%	ybt 1; ICEKp10	clb 2	iuc 1	iro 1 (truncated)	rmp 1; KpVP-1	5	rmpA2_5-54%	SAMN18613464	b217b	2017-06-19	Human	blood
GCA_022032455	GCA_022032455	Belgium	PRJNA514245	-	Belgium	Clade E	-	ST23	cgST:9677 LIN code:0,0,429,0,42,0,1,0,0,0	23	23	KL1	O1/O2v2	1997	-	-	I	D	I	I	-	-	-	-	-	wbbM:1678-1686;wbbM:89.72%	ybt 1; ICEKp10	clb 2	-	-	-	2	-	SAMN07256672	02A029	1997	Human	blood
GCA_039610595	GCA_039610595	Beijing	PRJNA1100710	-	China	Clade F	-	ST23	cgST:16192 LIN code:0,0,429,0,44,2,0,0,0,0	23	23	KL1	O1/O2v2	2023	-	SHV-12	I	D	I	I	-	-	-	-	-	wbbY:440-449	ybt 1; ICEKp10	clb 2	-	-	-	2	-	SAMN40976203	Kp087	2023-03-22	Human	bronchoalveolar lavage
GCA_039846955	GCA_039846955	Beijing	PRJNA1113824	-	China	Clade F	-	ST23	cgST:16192 LIN code:0,0,429,0,44,2,0,0,0,0	23	23	KL1	O1/O2v2	2023	-	SHV-12	I	D	I	I	-	-	-	-	-	wbbY:440-449	ybt 1; ICEKp10	clb 2	-	-	-	2	-	SAMN41467315	Kp0070	2023-03-08	Human	sputum
GCA_022010195	GCA_022010195	Beijing	PRJNA514245	-	China	Clade C	-	ST6593	cgST:30078 LIN code:0,0,429,0,4,33,0,0,0,0	23	23	KL1	O1/O2v2	2009	-	-	I	D	I	I	I	-	-	I	-	kfoC:0.00%;wbbO:70.72%	ybt 1; ICEKp10	clb 2	iuc 1	-	-	5	rmpA2_5-54%	SAMN07436552	Kpn10	2009	Human	sputum
GCA_020479705	GCA_020479705	Beijing	PRJNA612328	-	China	Clade C	-	ST6593	cgST:30078 LIN code:0,0,429,0,4,33,0,0,0,0	23	23	KL1	O1/O2v2	2014	-	-	I	D	I	I	I	-	-	I	-	kfoC:0.00%;wbbO:70.81%	ybt 1; ICEKp10	clb 2	iuc 1	-	-	5	rmpA2_5-54%	SAMN15754142	BEITU-N219	2014	Human
'R07-01	SAMN47402239	Zhejiang	this_study	PT_578,PC_466	China	Clade C	KPC-2	ST23	cgST:11200 LIN code:0,0,429,0,4,14,0,0,0,0	23	23	KL1	O1/O2v2	2007	C1(KPC-2)	-	I	D	I	I	I	-	-	I	-	gmlA:25.93%	ybt 1; ICEKp10	clb 2	iuc 1	-	-	5	rmpA2_3*-47%	-	'R07-01	2007	Human	sputum
GCA_019104125	GCA_019104125		PRJNA741861	PT_360,PC_355	China	Outsider	KPC-2	ST631	cgST:15877 LIN code:0,0,1137,0,0,0,0,0,0,0	10966	11738	KL177	OL13	2020	-	CTX-M-3;CTX-M-65	I	D	-	-	-	-	-	-	-	glycosylhydrolase:7.87%	-	-	-	-	-	0	-	SAMN19911968	SKp2F	2020-11-26	Human
GCA_043209055	GCA_043209055	Czech Republic: University Hospital Brno, Brn	PRJNA514245	-	Czechia	Clade D	-	ST23	cgST:27848 LIN code:0,0,429,0,9,0,1,0,0,0	23	23	KL1	O1/O2v2	2016	-	CTX-M-15	I	D	I	I	I	-	-	I	-	wbbM:28.01%	ybt 1; ICEKp10	clb 2	iuc 1	-	-	5	rmpA2_3-47%	SAMN42216767	JCH11407	2016-10-18	Human	oral swab
GCA_043790425	GCA_043790425	Czech Republic: University Hospital Brno, Brn	PRJNA514245	-	Czechia	Clade E	-	ST23	cgST:3803 LIN code:0,0,429,0,6,0,0,0,0,0	23	23	KL1	O1/O2v2	2018	-	CTX-M-15	I	D	I	I	I	D	I	I	-	wbbO:56.50%	ybt 1; ICEKp10	clb 2	iuc 1	iro 1 (truncated)	rmp 1; KpVP-1	5	rmpA2_6*-60%	SAMN42216895	MOC53140	2018-02-09	Human	urine
GCA_043791655	GCA_043791655	Czech Republic: University Hospital Brno, Brn	PRJNA514245	-	Czechia	Clade D	-	ST23	cgST:27848 LIN code:0,0,429,0,9,0,1,0,0,0	23	23	KL1	O1/O2v2	2019	-	CTX-M-15	I	D	I	I	I	D	I	I	-	wbbY:122-124	ybt 1; ICEKp10	clb 2	iuc 1	iro 1 (truncated)	rmp 1; KpVP-1	5	rmpA2_3-47%	SAMN42216770	MOC50153	2019-01-03	Human	urine
KLE_HA2846AA_AS	SAMEA112282252	India: Karnataka	PRJEB50614	-	India	Clade A	-	ST23	cgST:33896 LIN code:0,0,429,0,40,0,0,2,0,0	23	23	KL1	O1/O2v2		-	-	I	D	D	-	I	-	I	I	-	wbbY:0.00%	ybt 9; ICEKp3 (truncated)	-	iuc 1	-	rmp 1; KpVP-1	4	rmpA2_6-60%	SAMEA112282252	G20252536		Human
GCA_037052465	GCA_037052465	Jordan	PRJNA1076682	PT_360,PC_355	Jordan	Clade G	NDM-1;OXA-48	ST23	cgST:19820 LIN code:0,0,429,0,29,1,0,0,0,0	23	23	KL1	O1/O2v2	2016	-	CTX-M-14;CTX-M-15	I	D	I	I	-	-	-	-	-	gmlC:5.34%	ybt 1; ICEKp10	clb 2	-	-	-	2	-	SAMN39949047	MRSN515247	2016-11-14	Human	respiratory
GCA_019928045	GCA_019928045	Jordan	PRJNA717739	PT_360,PC_355	Jordan	Clade G	NDM-1;OXA-48	ST23	cgST:19820 LIN code:0,0,429,0,29,1,0,0,0,0	23	23	KL1	O1/O2v2	2016	-	CTX-M-14;CTX-M-15	I	D	I	I	-	-	-	-	-	gmlC:5.34%	ybt 1; ICEKp10	clb 2	-	-	-	2	-	SAMN18874741	MRSN515247	2016-05-04	Human
GCA_018138645	GCA_018138645	Russia: Moscow	PRJNA269675	-	Russia	Outsider	-	ST23	cgST:26019 LIN code:0,0,115,0,0,1,0,0,0,0	218	10146	KL57	O1/O2v2	2018	-	CTX-M-15	I	D	I	-	I	-	D	I	-	gmlC:42.30%	ybt 9; ICEKp3	-	iuc 1	-	rmp 1; KpVP-1 (truncated)	4	rmpA2_8*-60%	SAMN18679915	SCPM-O-B-9326 (KPB1120K/18)	2018-06-20	Human	aspirate
GCA_046450425	GCA_046450425	Russia	PRJNA1196851	PT_804,PC_804	Russia	Outsider	OXA-48	ST23	cgST:16235 LIN code:0,0,115,0,0,0,1,0,0,0	218	10146	KL112	O1/O2v2	2024	-	CTX-M-15	I	D	I	-	I	-	D	I	wzi:1354-1420	gmlC:42.30%;wbbO:930-1092	ybt 9; ICEKp3	-	iuc 1	-	rmp 1; KpVP-1 (truncated)	4	rmpA2_8*-60%	SAMN45910429	2424koDZ24	2024	Human
GCA_023776515	GCA_023776515	Singapore	PRJNA514245	-	Singapore	Clade G	-	ST23	cgST:3913 LIN code:0,0,429,0,29,0,0,0,0,0	23	23	KL1	O1/O2v2		G1(KPC-2)	-	I	D	I	I	-	-	-	-	-	gmlC:5.34%	ybt 1; ICEKp10	clb 2	-	-	-	2	-	SAMN25349855	23
GCA_023780405	GCA_023780405	Singapore	PRJNA514245	-	Singapore	Clade G	-	ST23	cgST:3913 LIN code:0,0,429,0,29,0,0,0,0,0	23	23	KL1	O1/O2v2		G1(KPC-2)	-	I	D	I	I	-	-	-	-	-	gmlC:5.34%	ybt 1; ICEKp10	clb 2	-	-	-	2	-	SAMN25349853	23
GCA_023824995	GCA_023824995	Singapore	PRJNA514245	-	Singapore	Clade G	-	ST23	cgST:3913 LIN code:0,0,429,0,29,0,0,0,0,0	23	23	KL1	O1/O2v2		G1(KPC-2)	-	I	D	I	I	-	-	-	-	-	gmlC:5.34%	ybt 1; ICEKp10	clb 2	-	-	-	2	-	SAMN25349854	23
GCA_023825015	GCA_023825015	Singapore	PRJNA514245	-	Singapore	Clade G	-	ST23	cgST:3913 LIN code:0,0,429,0,29,0,0,0,0,0	23	23	KL1	O1/O2v2		G1(KPC-2)	-	I	D	I	I	-	-	-	-	-	gmlC:5.34%	ybt 1; ICEKp10	clb 2	-	-	-	2	-	SAMN25349859	23
GCA_023777335	GCA_023777335	Singapore	PRJNA514245	PT_3142,PC_3142	Singapore	Clade G	KPC-2	ST23	cgST:3913 LIN code:0,0,429,0,29,0,0,0,0,0	23	23	KL1	O1/O2v2		G1(KPC-2)	-	I	D	I	I	-	-	-	-	-	gmlC:5.34%	ybt 1; ICEKp10	clb 2	-	-	-	2	-	SAMN25349847	23
GCA_023779685	GCA_023779685	Singapore	PRJNA514245	PT_3142,PC_3142	Singapore	Clade G	KPC-2	ST23	cgST:3913 LIN code:0,0,429,0,29,0,0,0,0,0	23	23	KL1	O1/O2v2		G1(KPC-2)	-	I	D	I	I	-	-	-	-	-	gmlC:5.34%	ybt 1; ICEKp10	clb 2	-	-	-	2	-	SAMN25349850	23
GCA_023781735	GCA_023781735	Singapore	PRJNA514245	PT_3142,PC_3142	Singapore	Clade G	KPC-2	ST23	cgST:3913 LIN code:0,0,429,0,29,0,0,0,0,0	23	23	KL1	O1/O2v2		G1(KPC-2)	-	I	D	I	I	-	-	-	-	-	gmlC:5.34%	ybt 1; ICEKp10	clb 2	-	-	-	2	-	SAMN25349849	23
GCA_023825055	GCA_023825055	Singapore	PRJNA514245	PT_3142,PC_3142	Singapore	Clade G	KPC-2	ST23	cgST:3913 LIN code:0,0,429,0,29,0,0,0,0,0	23	23	KL1	O1/O2v2		G1(KPC-2)	-	I	D	I	I	-	-	-	-	-	gmlC:5.34%	ybt 1; ICEKp10	clb 2	-	-	-	2	-	SAMN25349846	23
GCA_023825415	GCA_023825415	Singapore	PRJNA514245	PT_3142,PC_3142	Singapore	Clade G	KPC-2	ST23	cgST:3913 LIN code:0,0,429,0,29,0,0,0,0,0	23	23	KL1	O1/O2v2		G1(KPC-2)	-	I	D	I	I	-	-	-	-	-	gmlC:5.34%	ybt 1; ICEKp10	clb 2	-	-	-	2	-	SAMN25349848	23
GCA_900492965	GCA_900492965	Thailand	PRJEB19226	-	Thailand	Outsider	-	ST163	cgST:434 LIN code:0,0,42,3,0,0,0,0,0,0	3010	10032	KL12	O1/O2v1	2016	-	CTX-M-15	I	D	-	-	-	-	-	-	-	wbbY:208-213	-	-	-	-	-	0	-	SAMEA24004168	4300STDY6636961	2016	Human
KLE_AA9614AA_AS	SAMN05170055	USA	PRJNA288601	-	USA	Outsider	-	ST163	cgST:32973 LIN code:0,0,42,9,7,0,0,0,0,0	3010	163	KL28	O1/O2v2	2011	-	-	I	D	-	-	-	-	-	-	-	glf:90.48%:gmlC:72.90%:kfoC:0.00%:wbbN:0.00%:wbbO:0.00%	-	-	-	-	-	0	-	SAMN05170055	Pasteur MLST 163		Human
GCA_023315115	GCA_023315115	USA: Ann Arbor, Michigan	PRJNA514245	-	USA	Outsider	-	ST163	cgST:11136 LIN code:0,0,42,1,1,0,0,0,0,0	3010	-	KL133	O1/O2v1	2018	-	-	I	D	-	-	-	-	-	-	-	wbbY:40.94%;wbbZ:52.22%	-	-	-	-	-	0	-	SAMN26976456	Kp10614	2018-09-08	Human	Rectal swab
GCA_040537995	GCA_040537995	USA: Buffalo	PRJNA1090858	-	USA	Clade B	-	ST23	-	-	-	KL1	O1/O2v2	2012	-	-	I	D	I	D	-	-	-	-	-	glf:1050-1056	ybt unknown	clb 2 (truncated)	-	-	-	2	-	SAMN41061936	MRSN972133	2012	Human
GCA_045487055	GCA_045487055	USA: New Hampshire	PRJNA514245	-	USA	Outsider	-	ST163	cgST:16831 LIN code:0,0,42,9,5,1,0,0,0,0	3010	163	KL28	O1/O2v2	2018	-	-	I	D	-	-	-	-	-	-	-	gmlB:744-748;wbbO:86-95	-	-	-	-	-	0	-	SAMN38891206	KPB40	2018	Human	blood
GCA_023315475	GCA_023315475	USA: Ann Arbor, Michigan	PRJNA514245	PT_396,PC_396	USA	Clade B	KPC-2	ST23	cgST:23951 LIN code:0,0,429,0,28,0,0,1,0,0	23	23	KL1	O1/O2v2	2018	-	-	I	D	I	I	I	-	D	I	-	wbbY:89.20%	ybt 1; ICEKp10	clb 2	iuc 1	-	rmp 1; KpVP-1 (incomplete) (truncated)	5	rmpA2_6-60%	SAMN26976476	Kp11450	2018-10-05	Human
GCA_023602565	GCA_023602565	Australia:Queensland	PRJNA514245	PT_804,PC_804	Australia	Outsider	IMP-4	ST163	cgST:16831 LIN code:0,0,42,9,5,1,0,0,0,0	3010	-	KL62	O1/O2v2	2019	-	-	D	I	-	-	-	-	-	-	wbaP:80.25%;wzc:74.15%	-	-	-	-	-	-	0	-	SAMN28744221	M910938_3	2019-10-29	Human	Rectal swab
KLE_EA5717AA_AS	SAMN16182289	Austria	PRJNA663884	-	Austria	Outsider	-	ST1265	cgST:23320 LIN code:0,0,171,1,1,0,0,0,0,0	1135	1135	KL35	O3b	2018	-	-	D	I	-	-	-	-	-	-	manB:0.00%:manC:0.00%:wbaZ:0.00%:wcaJ:0.00%:wckJ:0.00%:wckK:0.00%:wckL:0.00%:wckM:0.00%:wcuQ:0.00%:wzc:15.15%:wzx:0.00%:wzy:0.00%	-	-	-	-	-	-	0	-	SAMN16182289	2-16-1		Human
GCA_040293985	GCA_040293985	Bangladesh: Dhaka	PRJNA719593	-	Bangladesh	Clade D	-	ST23	cgST:25563 LIN code:0,0,429,0,44,4,1,0,0,0	23	23	KL1	O1/O2v2	2016	D1(NDM-5)	CTX-M-15;VEB-5	D	I	I	I	I	D	D	I	wzx:1247-1267	-	ybt 1; ICEKp10	clb 2	iuc 1	iro 1 (truncated)	rmp 1; KpVP-1 (truncated)	5	rmpA2_5-54%	SAMN18613500	dm252	2016-11-30	Human	Wound swab
GCA_040294265	GCA_040294265	Bangladesh: Dhaka	PRJNA719593	PT_695,PC_695	Bangladesh	Clade D	NDM-5	ST23	cgST:25615 LIN code:0,0,429,0,44,4,1,0,0,0	23	23	KL1	O1/O2v2	2016	D1(NDM-5)	CTX-M-15;VEB-5	D	I	I	I	I	D	D	-	wcaH:84.31%	-	ybt 1; ICEKp10	clb 2	iuc 1	iro 1 (truncated)	rmp 1; KpVP-1 (truncated)	5	-	SAMN18613484	dm168	2016-11-13	Human	blood
GCA_040306045	GCA_040306045	Bangladesh: Dhaka	PRJNA719593	PT_695,PC_695	Bangladesh	Clade D	NDM-5	ST23	cgST:25563 LIN code:0,0,429,0,44,4,1,0,0,0	23	23	KL1	O1/O2v2	2017	D1(NDM-5)	CTX-M-15;VEB-5	D	I	I	I	I	D	-	-	wcaH:300-314;wclY:50.70%;wclY:516-557	-	ybt 1; ICEKp10	clb 2	iuc 1	iro 1 (truncated)	-	5	-	SAMN18613557	dm522a	2017-02-28	Human	Wound swab
GCA_040306125	GCA_040306125	Bangladesh: Dhaka	PRJNA719593	PT_695,PC_695	Bangladesh	Clade D	NDM-5	ST23	cgST:25563 LIN code:0,0,429,0,44,4,1,0,0,0	23	23	KL1	O1/O2v2	2017	D1(NDM-5)	CTX-M-15;VEB-5	D	I	I	I	I	D	I	I	wclY:64.43%	-	ybt 1; ICEKp10	clb 2	iuc 1	iro 1 (truncated)	rmp 1; KpVP-1	5	rmpA2_5-54%	SAMN18613550	dm485b	2017-02-18	Human	Wound swab
GCA_040306265	GCA_040306265	Bangladesh: Dhaka	PRJNA719593	PT_695,PC_695	Bangladesh	Clade D	NDM-5	ST23	cgST:25615 LIN code:0,0,429,0,44,4,1,0,0,0	23	23	KL1	O1/O2v2	2016	D1(NDM-5)	CTX-M-15;VEB-5	D	I	I	I	I	D	D	-	wclY:687-713	-	ybt 1; ICEKp10	clb 2	iuc 1	iro 1 (truncated)	rmp 1; KpVP-1 (truncated)	5	-	SAMN18613519	dm338b	2016-12-26	Human	Wound swab
GCA_040306805	GCA_040306805	Bangladesh: Dhaka	PRJNA719593	PT_695,PC_695	Bangladesh	Clade D	NDM-5	ST23	cgST:25563 LIN code:0,0,429,0,44,4,1,0,0,0	23	23	KL1	O1/O2v2	2017	D1(NDM-5)	CTX-M-15;VEB-5	D	I	I	I	I	D	D	D	wzx:42.56%;wzx:530-540	-	ybt 1; ICEKp10	clb 2	iuc 1	iro 1 (truncated)	rmp 1; KpVP-1 (incomplete) (truncated)	5	rmpA2_5*-0%	SAMN18613461	b199b	2017-05-23	Human	blood
GCA_040306925	GCA_040306925	Bangladesh: Dhaka	PRJNA719593	PT_695,PC_695	Bangladesh	Clade D	NDM-5	ST23	cgST:25563 LIN code:0,0,429,0,44,4,1,0,0,0	23	23	KL1	O1/O2v2	2017	D1(NDM-5)	VEB-5	D	I	I	I	D	D	I	D	wclY:38.84%;wzy:94.62%	-	ybt 1; ICEKp10	clb 2	iuc 1 (truncated)	iro 1 (truncated)	rmp unknown	5	rmpA2_5*-31%	SAMN18613447	b119	2017-03-02	Human	blood
KLE_CA9248AA_AS	SAMEA5753410	Cambodia	PRJEB29143	-	Cambodia	Outsider	-	ST2711	cgST:20489 LIN code:0,0,977,0,0,0,0,0,1,0	10961	11727	KL184	O12		-	-	D	I	-	-	-	-	-	-	wcaA:0.00%:wcaJ:0.00%:wcqL:0.00%:wcuR:0.00%:wza:0.00%:wzb:0.00%:wzc:0.00%:wzx:0.00%:wzy:0.00%	-	-	-	-	-	-	0	-	SAMEA5753410	SB5676
GCA_022255835	GCA_022255835	Cambodia	PRJNA514245	-	Cambodia	Outsider	-	ST163	cgST:20559 LIN code:0,0,42,3,1,0,0,0,0,0	3010	10032	KL12	O1/O2v1	2014	-	CTX-M-15	D	I	-	-	-	-	-	-	wclM:86.25%	-	-	-	-	-	-	0	-	SAMEA104590238	Klebsiella pneumoniae	2014-03-05	Human	swab
GCA_026323435	GCA_026323435	Canada	PRJNA514245	-	Canada	Outsider	-	ST4381	cgST:14470 LIN code:0,0,42,2,1,0,0,0,0,0	3010	3831	KL12	O1/O2v1	2020	-	-	D	I	-	-	-	-	-	-	wclM:70.68%	-	-	-	-	-	-	0	-	SAMEA111503831	DTU_2021_1001916_1_SI_CAN_SHE_040	2020-11-11	Human	urine
GCA_033865695	GCA_033865695	Canada: Hamilton, Ontario	PRJNA514245	-	Canada	Outsider	-	ST4381	cgST:34341 LIN code:0,0,42,66,0,0,0,0,0,0	3010	-	KL64	O1/O2v1	2016	-	-	D	I	-	-	-	-	-	-	wcoT:83.29%	-	-	-	-	-	-	0	-	SAMN38329976	C0431	2016	Human
GCA_029664705	GCA_029664705	Anhui	PRJNA937035	-	China	Outsider	-	ST218	cgST:27910 LIN code:0,0,115,1,9,0,0,0,0,0	218	218	KL57	O1/O2v2	2022	-	-	D	I	D	-	I	I	I	I	vanT:33.64%	-	ybt 9; ICEKp3 (truncated)	-	iuc 1	iro 1	rmp 1; KpVP-1	4	rmpA2_5-54%	SAMN33059482	1734	2022-04	Human	sputum
GCA_039609835	GCA_039609835	Beijing	PRJNA1100710	-	China	Outsider	-	ST218	cgST:4459 LIN code:0,0,115,1,0,0,0,0,0,0	218	218	KL57	O1/O2v2	2023	-	CTX-M-24	D	I	I	-	I	I	I	I	vanT:33.64%	-	ybt 9; ICEKp3	-	iuc 1	iro 1	rmp 1; KpVP-1	4	rmpA2_8-60%	SAMN40976238	Kp122	2023-01-06	Human	bronchoalveolar lavage
GCA_039611815	GCA_039611815	Beijing	PRJNA1100710	-	China	Outsider	-	ST218	cgST:35582 LIN code:0,0,115,1,6,1,1,0,0,0	218	218	KL57	O1/O2v2	2023	-	-	D	I	-	-	I	I	I	I	vanT:33.64%;wzi:60.00%	-	-	-	iuc 1	iro 1	rmp 1; KpVP-1	3	rmpA2_8-60%	SAMN40976136	Kp020	2023-01-09	Human	sputum
GCA_039846465	GCA_039846465	Beijing	PRJNA1113824	-	China	Outsider	-	ST218	cgST:4459 LIN code:0,0,115,1,0,0,0,0,0,0	218	218	KL57	O1/O2v2	2022	-	CTX-M-24	D	I	I	-	I	I	I	I	vanT:33.64%	-	ybt 9; ICEKp3	-	iuc 1	iro 1	rmp 1; KpVP-1	4	rmpA2_8-60%	SAMN41467332	Kp0087	2022-01-04	Human	sputum
GCA_039846855	GCA_039846855	Beijing	PRJNA1113824	-	China	Outsider	-	ST218	cgST:35582 LIN code:0,0,115,1,6,1,1,0,0,0	218	218	KL57	O1/O2v2	2023	-	-	D	I	-	-	I	I	I	I	vanT:33.64%;wzi:60.00%	-	-	-	iuc 1	iro 1	rmp 1; KpVP-1	3	rmpA2_8-60%	SAMN41467331	Kp0086	2023-06-07	Human	bronchoalveolar lavage
GCA_022010155	GCA_022010155	Beijing	PRJNA514245	-	China	Outsider	-	ST218	cgST:30075 LIN code:0,0,115,1,6,1,0,0,0,0	218	218	KL57	O1/O2v2	2009	-	-	D	I	-	-	I	I	D	I	vanT:33.64%	-	-	-	iuc 1	iro 1	rmp 1; KpVP-1 (truncated)	3	rmpA2_8-60%	SAMN07436562	Kpn20	2009	Human	sputum
GCA_022039675	GCA_022039675	Beijing	PRJNA514245	-	China	Outsider	-	ST218	cgST:30067 LIN code:0,0,115,1,12,0,0,0,0,0	218	218	KL57	O1/O2v2	2013	-	-	D	I	I	-	I	I	I	I	vanT:33.64%;wzi:34.17%	-	ybt 9; ICEKp3	-	iuc 1	iro 1	rmp 1; KpVP-1	4	rmpA2_3-47%	SAMN07436575	Kpn33	2013	Human	sputum
GCA_020479285	GCA_020479285	Beijing	PRJNA612328	-	China	Outsider	-	ST218	cgST:30067 LIN code:0,0,115,1,12,0,0,0,0,0	218	218	KL57	O1/O2v2	2014	-	-	D	I	I	-	I	I	I	I	vanT:33.64%;wzi:34.17%	-	ybt 9; ICEKp3	-	iuc 1	iro 1	rmp 1; KpVP-1	4	rmpA2_3-47%	SAMN15754162	BEITU-N521	2014	Human
GCA_020479465	GCA_020479465	Beijing	PRJNA612328	-	China	Outsider	-	ST218	cgST:30075 LIN code:0,0,115,1,6,1,0,0,0,0	218	218	KL57	O1/O2v2	2014	-	-	D	I	-	-	I	I	D	I	vanT:33.64%	-	-	-	iuc 1	iro 1	rmp 1; KpVP-1 (truncated)	3	rmpA2_8-60%	SAMN15754153	BEITU-N393	2014	Human
GCA_025754215	GCA_025754215	Beijing	PRJNA742521	-	China	Outsider	-	ST218	cgST:4459 LIN code:0,0,115,1,0,0,0,0,0,0	218	218	KL57	O1/O2v2	2012	-	-	D	I	I	-	I	I	I	I	vanT:33.64%	-	ybt 9; ICEKp3	-	iuc 1	iro 1	rmp 1; KpVP-1	4	rmpA2_8-60%	SAMN20354786	HK1060	2012	Human
GCA_025754235	GCA_025754235	Beijing	PRJNA742521	-	China	Outsider	-	ST218	cgST:4459 LIN code:0,0,115,1,0,0,0,0,0,0	218	218	KL57	O1/O2v2	2012	-	-	D	I	I	-	I	I	I	I	vanT:33.64%	-	ybt 9; ICEKp3	-	iuc 1	iro 1	rmp 1; KpVP-1	4	rmpA2_8-60%	SAMN20354782	HK1056	2012	Human
GCA_025754415	GCA_025754415	Beijing	PRJNA742521	-	China	Outsider	-	ST218	cgST:27910 LIN code:0,0,115,1,9,0,0,0,0,0	218	218	KL57	O1/O2v2	2010	-	-	D	I	I	-	I	I	I	I	vanT:33.64%	-	ybt 9; ICEKp3	-	iuc 1	iro 1	rmp 1; KpVP-1	4	rmpA2_5-54%	SAMN20354774	HK1048	2010	Human
GCA_025754615	GCA_025754615	Beijing	PRJNA742521	-	China	Outsider	-	ST218	cgST:4459 LIN code:0,0,115,1,0,0,0,0,0,0	218	218	KL57	O1/O2v2	2016	-	-	D	I	I	-	I	I	I	I	vanT:33.64%	-	ybt 9; ICEKp3	-	iuc 1	iro 1	rmp 1; KpVP-1	4	rmpA2_8-60%	SAMN20354762	HK1036	2016	Human
GCA_025754995	GCA_025754995	Beijing	PRJNA742521	-	China	Outsider	-	ST218	cgST:4459 LIN code:0,0,115,1,0,0,0,0,0,0	218	218	KL57	O1/O2v2	2015	-	-	D	I	I	-	I	I	I	I	vanT:33.64%	-	ybt 9; ICEKp3	-	iuc 1	iro 1	rmp 1; KpVP-1	4	rmpA2_8-60%	SAMN20354743	HK1017	2015	Human
GCA_025755205	GCA_025755205	Beijing	PRJNA742521	-	China	Outsider	-	ST218	cgST:27910 LIN code:0,0,115,1,9,0,0,0,0,0	218	218	KL57	O1/O2v2	2015	-	-	D	I	I	-	I	I	I	I	vanT:33.64%	-	ybt 9; ICEKp3	-	iuc 1	iro 1	rmp 1; KpVP-1	4	rmpA2_3-47%	SAMN20354731	HK1005	2015	Human
GCA_025755235	GCA_025755235	Beijing	PRJNA742521	-	China	Outsider	-	ST218	cgST:16194 LIN code:0,0,115,1,4,0,0,0,0,0	218	218	KL57	O1/O2v2	2015	-	-	D	I	I	-	I	I	D	I	vanT:33.64%	-	ybt 9; ICEKp3	-	iuc 1	iro 1	rmp 1; KpVP-1 (truncated)	4	rmpA2_8-60%	SAMN20354729	HK1003	2015	Human
GCA_046464435	GCA_046464435	Beijing	PRJNA786399	-	China	Outsider	-	ST218	cgST:30075 LIN code:0,0,115,1,6,1,0,0,0,0	218	218	KL57	O1/O2v2		-	-	D	I	-	-	I	I	I	I	vanT:33.64%	-	-	-	iuc 1	iro 1	rmp 1; KpVP-1	3	rmpA2_8-60%	SAMN23670818	sy02	2013 to 2020	Human	bronchoalveolar lavage
GCA_046465555	GCA_046465555	Beijing	PRJNA786399	-	China	Outsider	-	ST218	cgST:30075 LIN code:0,0,115,1,6,1,0,0,0,0	218	218	KL57	O1/O2v2		-	-	D	I	-	-	I	I	D	I	vanT:33.64%	-	-	-	iuc 1	iro 1	rmp 1; KpVP-1 (truncated)	3	rmpA2_8-60%	SAMN23670763	DT393	2013 to 2020	Human	Pus sample
GCA_037005885	GCA_037005885	Beijing	PRJNA957912	-	China	Outsider	-	ST218	cgST:35582 LIN code:0,0,115,1,6,1,1,0,0,0	218	218	KL57	O1/O2v2	2022	-	-	D	I	-	-	I	I	I	I	vanT:33.64%;wzi:1405-1418	kfoC:0.00%	-	-	iuc 1	iro 1	rmp 1; KpVP-1	3	rmpA2_8-60%	SAMN34272543	PE393	2022-07-13	Human
GCA_037005925	GCA_037005925	Beijing	PRJNA957912	-	China	Outsider	-	ST218	cgST:4459 LIN code:0,0,115,1,0,0,0,0,0,0	218	218	KL57	O1/O2v2	2022	-	-	D	I	I	-	I	I	I	I	vanT:33.64%	kfoC:51.86%	ybt 9; ICEKp3	-	iuc 1	iro 1	rmp 1; KpVP-1	4	rmpA2_8-60%	SAMN34272542	PE388	2022-07-08	Human
GCA_037005945	GCA_037005945	Beijing	PRJNA957912	-	China	Outsider	-	ST218	cgST:4459 LIN code:0,0,115,1,0,0,0,0,0,0	218	218	KL57	O1/O2v2	2022	-	-	D	I	D	-	I	I	I	I	vanT:33.64%	-	ybt 9; ICEKp3 (truncated)	-	iuc 1	iro 1	rmp 1; KpVP-1	4	rmpA2_8-60%	SAMN34272541	PE262	2022-07-07	Human
GCA_037005985	GCA_037005985	Beijing	PRJNA957912	-	China	Outsider	-	ST218	cgST:4459 LIN code:0,0,115,1,0,0,0,0,0,0	218	218	KL57	O1/O2v2	2020	-	-	D	I	I	-	I	I	I	I	vanT:33.64%	-	ybt 9; ICEKp3	-	iuc 1	iro 1	rmp 1; KpVP-1	4	rmpA2_8-60%	SAMN34272539	PEKP3093	2020-12-28	Human
GCA_037006005	GCA_037006005	Beijing	PRJNA957912	-	China	Outsider	-	ST218	cgST:35582 LIN code:0,0,115,1,6,1,1,0,0,0	218	218	KL57	O1/O2v2	2020	-	-	D	I	-	-	I	I	I	I	vanT:33.64%	-	-	-	iuc 1	iro 1	rmp 1; KpVP-1	3	rmpA2_8-60%	SAMN34272536	PEKP2044	2020-10-22	Human
GCA_037006065	GCA_037006065	Beijing	PRJNA957912	-	China	Outsider	-	ST218	cgST:4485 LIN code:0,0,115,1,1,0,0,0,0,0	218	218	KL57	O1/O2v2	2020	-	-	D	I	-	-	I	I	I	I	vanT:33.64%	-	-	-	iuc 1	iro 1	rmp 1; KpVP-1	3	rmpA2_8-60%	SAMN34272537	PEKP1026	2020-09-28	Human
GCA_024496205	GCA_024496205	Guangdong	PRJNA861119	-	China	Outsider	-	ST218	cgST:4459 LIN code:0,0,115,1,0,0,0,0,0,0	218	218	KL57	O1/O2v2	2022	-	CTX-M-15	D	I	I	-	I	I	I	I	vanT:33.64%	-	ybt 9; ICEKp3	-	iuc 1	iro 1	rmp 1; KpVP-1	4	rmpA2_6-60%	SAMN29889749	hvKP859	2022-04-16T16:28:27Z	Human	sputum
GCA_034724275	GCA_034724275	Guangxi	PRJNA1050895	-	China	Outsider	-	ST218	cgST:35582 LIN code:0,0,115,1,6,1,1,0,0,0	218	218	KL57	O1/O2v2	2021	-	-	D	I	-	-	I	I	I	I	vanT:33.64%	-	-	-	iuc 1	iro 1	rmp 1; KpVP-1	3	rmpA2_8-60%	SAMN38757053	ACESH01846	2021-05	Human	sputum
GCA_034725715	GCA_034725715	Guangxi	PRJNA1050895	-	China	Outsider	-	ST218	cgST:16194 LIN code:0,0,115,1,4,0,0,0,0,0	218	218	KL57	O1/O2v2	2021	-	-	D	I	I	-	I	I	I	I	vanT:33.64%	-	ybt 9; ICEKp3	-	iuc 1	iro 1	rmp 1; KpVP-1	4	rmpA2_8-60%	SAMN38757003	ACESH01571	2021-04	Human	pus
GCA_034728955	GCA_034728955	Guangxi	PRJNA1050895	-	China	Outsider	-	ST218	cgST:35582 LIN code:0,0,115,1,6,1,1,0,0,0	218	218	KL57	O1/O2v2	2021	-	-	D	I	-	-	I	I	I	I	vanT:33.64%	kfoC:88.59%	-	-	iuc 1	iro 1	rmp 1; KpVP-1	3	rmpA2_8-60%	SAMN38756904	ACESH00998	2021-02	Human	sputum
GCA_034732955	GCA_034732955	Guangxi	PRJNA1050895	-	China	Outsider	-	ST218	cgST:4459 LIN code:0,0,115,1,0,0,0,0,0,0	218	218	KL57	O1/O2v2	2020	-	-	D	I	D	-	I	I	I	I	vanT:33.64%	-	ybt 9; ICEKp3 (truncated)	-	iuc 1	iro 1	rmp 1; KpVP-1	4	rmpA2_8-60%	SAMN38756764	ACESH00288	2020-12	Human	sputum
GCA_034735395	GCA_034735395	Guangxi	PRJNA1050895	-	China	Outsider	-	ST218	cgST:27910 LIN code:0,0,115,1,9,0,0,0,0,0	218	218	KL57	O1/O2v2	2021	-	-	D	I	D	-	I	I	I	I	vanT:33.64%	kfoC:84.37%	ybt 9; ICEKp3 (truncated)	-	iuc 1	iro 1	rmp 1; KpVP-1	4	rmpA2_6*-55%	SAMN38757757	ACESH03989	2021-10	Human	sputum
GCA_034739235	GCA_034739235	Guangxi	PRJNA1050895	-	China	Outsider	-	ST218	cgST:35582 LIN code:0,0,115,1,6,1,1,0,0,0	218	218	KL57	O1/O2v2	2021	-	-	D	I	-	-	I	I	I	I	vanT:33.64%	-	-	-	iuc 1	iro 1	rmp 1; KpVP-1	3	rmpA2_8-60%	SAMN38757567	ACESH02800	2021-07	Human	sputum
GCA_034740755	GCA_034740755	Guangxi	PRJNA1050895	-	China	Outsider	-	ST218	cgST:27910 LIN code:0,0,115,1,9,0,0,0,0,0	218	218	KL57	O1/O2v2	2021	-	-	D	I	D	-	I	I	I	I	vanT:33.64%	-	ybt 9; ICEKp3 (truncated)	-	iuc 1	iro 1	rmp 1; KpVP-1	4	rmpA2_3-47%	SAMN38757490	ACESH02329	2021-06	Human	sputum
GCA_034743055	GCA_034743055	Guangxi	PRJNA1050895	-	China	Outsider	-	ST218	cgST:10452 LIN code:0,0,815,0,0,0,0,0,0,0	-	-	KL52	OL103	2021	-	-	D	I	-	-	-	-	-	-	rmlC:245-551;rmlD:640-767	-	-	-	-	-	-	0	-	SAMN38758369	ACES201060T01-2	2021-06	Environmental	Household swabs
GCA_036991285	GCA_036991285	Hong Kong	PRJNA1003408	-	China	Outsider	-	ST218	cgST:27910 LIN code:0,0,115,1,9,0,0,0,0,0	218	218	KL57	O1/O2v2	2015	-	-	D	I	I	-	I	I	I	I	vanT:33.64%	-	ybt 9; ICEKp3	-	iuc 1	iro 1	rmp 1; KpVP-1	4	rmpA2_5-54%	SAMN36888265	PM9	2015	Human	blood
GCA_019165655	GCA_019165655	Hunan	PRJNA736556	-	China	Outsider	-	ST218	cgST:27910 LIN code:0,0,115,1,9,0,0,0,0,0	218	218	KL57	O1/O2v2	2017	-	-	D	I	D	-	I	I	I	I	vanT:33.64%	-	ybt 9; ICEKp3 (truncated)	-	iuc 1	iro 1	rmp 1; KpVP-1	4	rmpA2_3-47%	SAMN19700739	KP0003	2017-07-27	Human	liver abscess
GCA_029526275	GCA_029526275	Jiangsu	PRJNA810290	-	China	Outsider	-	ST218	cgST:27910 LIN code:0,0,115,1,9,0,0,0,0,0	218	218	KL57	O1/O2v2	2019	-	-	D	I	-	-	I	I	I	I	vanT:33.64%	-	-	-	iuc 1	iro 1	rmp 1; KpVP-1	3	rmpA2_3-47%	SAMN26241657	JS-74	2019	Human	Suppuration
KLE_JA4251AA_AS	SAMN44515996	Shanghai	PRJNA1180191	-	China	Outsider	-	ST218	cgST:4459 LIN code:0,0,115,1,0,0,0,0,0,0	218	218	KL57	O1/O2v2	2020	-	-	D	I	I	-	I	I	I	I	vanT:33.64%	-	ybt 9; ICEKp3	-	iuc 1	iro 1	rmp 1; KpVP-1	4	rmpA2_8-60%	SAMN44515996	Kpn6405		Human
GCA_041116645	GCA_041116645	Taiwan	PRJNA1142088	-	China	Clade C	-	ST23-2LV	cgST:13047 LIN code:0,0,429,0,4,0,0,1,0,0	23	23	KL1	O1/O2v2	2017	-	-	D	I	D	D	I	D	D	I	wzc:51.76%;wzi:33.26%	-	ybt 1; ICEKp10 (truncated)	clb 2 (truncated)	iuc 1	iro 1 (truncated)	rmp 1; KpVP-1 (truncated)	5	rmpA2_3*-59%	SAMN42927410	LAKp235	2017	Human	liver abscess
GCA_041200225	GCA_041200225	Taiwan	PRJNA1143699	-	China	Clade A	-	ST23	cgST:9692 LIN code:0,0,429,0,44,1,1,0,1,0	23	-	KL1	O1/O2v2	2019	-	-	D	I	D	-	I	D	D	I	wzc:51.76%;wzi:33.26%	-	ybt 2; ICEKp1 (truncated)	-	iuc 1	iro 3 (truncated)	rmp 3; ICEKp1 (truncated)	4	rmpA2_3*-59%	SAMN43016820	CRE139	2019	Human	blood
GCA_041200245	GCA_041200245	Taiwan	PRJNA1143700	-	China	Clade A	-	ST23	cgST:18265 LIN code:0,0,429,0,8,0,1,0,0,0	23	-	KL1	O1/O2v2	2020	-	-	D	I	D	-	I	D	D	I	wzc:51.76%;wzi:33.26%	-	ybt 2; ICEKp1 (truncated)	-	iuc 1	iro 3 (truncated)	rmp 3; ICEKp1 (truncated)	4	rmpA2_3*-59%	SAMN43016821	CRE167	2020	Human	blood
GCA_041529985	GCA_041529985	Taiwan	PRJNA1150187	-	China	Clade D	-	ST23	cgST:21663 LIN code:0,0,429,0,44,11,0,0,0,0	23	23	KL1	O1/O2v2	2007	-	-	D	I	I	I	I	D	I	I	wzc:51.76%	kfoC:1024-1033	ybt 1; ICEKp10	clb 2	iuc 1	iro 1 (truncated)	rmp 1; KpVP-1	5	rmpA2_6*-55%	SAMN43273619	LA79	2007	Human	liver abscess
GCA_046619545	GCA_046619545	Taiwan	PRJNA1202672	-	China	Clade B	-	ST23-1LV	cgST:337 LIN code:0,0,429,0,1,0,0,0,0,0	23	23	KL1	O1/O2v2	2007	-	-	D	I	I	D	I	D	D	I	wzc:51.76%;wzi:57.53%	-	ybt 1; ICEKp10	clb 2 (truncated)	iuc 1	iro 1 (truncated)	rmp 1; KpVP-1 (truncated)	5	rmpA2_5-54%	SAMN45963276	LAhvKp138	2007	Human	liver
GCA_046622675	GCA_046622675	Taiwan	PRJNA1202703	-	China	Clade B	-	ST23-1LV	cgST:337 LIN code:0,0,429,0,1,0,0,0,0,0	23	23	KL1	O1/O2v2	2017	-	-	D	I	I	D	I	D	D	I	wzc:2.67%;wzi:33.26%	-	ybt 1; ICEKp10	clb 2 (truncated)	iuc 1	iro 1 (truncated)	rmp 1; KpVP-1 (truncated)	5	rmpA2_6-60%	SAMN45963598	LAhvKp03	2017	Human	liver
GCA_046622415	GCA_046622415	Taiwan	PRJNA1202875	-	China	Clade B	-	ST23	cgST:337 LIN code:0,0,429,0,1,0,0,0,0,0	23	23	KL1	O1/O2v2	2017	-	-	D	I	D	D	I	D	D	I	wzc:51.76%;wzi:33.26%	-	ybt 1; ICEKp10 (truncated)	clb 2 (truncated)	iuc 1	iro 1 (truncated)	rmp 1; KpVP-1 (truncated)	5	rmpA2_6-60%	SAMN45964892	LAhvKp179	2017	Human	liver
GCA_046623285	GCA_046623285	Taiwan	PRJNA1202880	-	China	Outsider	-	ST218	cgST:35582 LIN code:0,0,115,1,6,1,1,0,0,0	218	218	KL57	O1/O2v2	2017	-	-	D	I	-	-	I	I	I	I	vanT:33.64%	-	-	-	iuc 1	iro 1	rmp 1; KpVP-1	3	rmpA2_8*-54%	SAMN45964971	LAhvKp217	2017	Human	liver
GCA_021166075	GCA_021166075	Taiwan	PRJNA549322	-	China	Outsider	-	ST218	cgST:35582 LIN code:0,0,115,1,6,1,1,0,0,0	218	218	KL57	O1/O2v2		-	-	D	I	-	-	I	I	I	I	vanT:16.51%;wcaJ:71.91%;wckW:51.23%;wckX:41.91%;wzi:10.62%;wzy:19.59%	-	-	-	iuc 1	iro 1	rmp unknown	3	rmpA2_8-60%	SAMN23552372	53334		Human
GCA_902509155	GCA_902509155	Zhejiang	PRJEB34922	-	China	Outsider	-	ST218	cgST:4459 LIN code:0,0,115,1,0,0,0,0,0,0	218	218	KL57	O1/O2v2	2017	-	CTX-M-14	D	I	-	-	I	I	D	I	vanT:33.64%	-	-	-	iuc 1	iro 1	rmp 1; KpVP-1 (truncated)	3	rmpA2_5-54%	SAMEA6099517	ZKP165	2017	Human
GCA_040986225	GCA_040986225	Zhejiang	PRJNA1021041	-	China	Outsider	-	ST218	cgST:35582 LIN code:0,0,115,1,6,1,1,0,0,0	218	218	KL57	O1/O2v2		-	-	D	I	-	-	I	I	I	I	vanT:33.64%	-	-	-	iuc 1	iro 1	rmp 1; KpVP-1	3	rmpA2_8-60%	SAMN37924089	zj33101		Human
GCA_040986405	GCA_040986405	Zhejiang	PRJNA1021041	-	China	Outsider	-	ST218	cgST:27910 LIN code:0,0,115,1,9,0,0,0,0,0	218	218	KL57	O1/O2v2		-	-	D	I	I	-	I	I	I	I	vanT:33.64%	-	ybt 9; ICEKp3	-	iuc 1	iro 1	rmp 1; KpVP-1	4	rmpA2_5-54%	SAMN37924079	zj33031		Human
GCA_044437585	GCA_044437585	Zhejiang	PRJNA1056658	-	China	Clade C	-	ST23	cgST:11200 LIN code:0,0,429,0,4,14,0,0,0,0	23	23	KL1	O1/O2v2	2022	-	CTX-M-14	D	I	I	I	I	-	-	I	cpsACP:12.86%	-	ybt 1; ICEKp10	clb 2	iuc 1	-	-	5	rmpA2_3-47%	SAMN39105058	188283	2022	Human	blood
GCA_038375335	GCA_038375335	Zhejiang	PRJNA1081623	-	China	Outsider	-	ST218	cgST:27910 LIN code:0,0,115,1,9,0,0,0,0,0	218	218	KL57	O1/O2v2	2022	-	-	D	I	D	-	I	I	I	I	vanT:33.64%	-	ybt 9; ICEKp3 (truncated)	-	iuc 1	iro 1	rmp 1; KpVP-1	4	rmpA2_6-60%	SAMN40181852	S2022874	2022	Human	patient
GCA_038375985	GCA_038375985	Zhejiang	PRJNA1081623	-	China	Outsider	-	ST218	cgST:4459 LIN code:0,0,115,1,0,0,0,0,0,0	218	218	KL57	O1/O2v2	2021	-	-	D	I	-	-	I	I	I	I	vanT:33.64%;wzi:67.50%	-	-	-	iuc 1	iro 1	rmp 1; KpVP-1	3	rmpA2_8-60%	SAMN40181819	S2021386	2021	Human	patient
GCA_038376325	GCA_038376325	Zhejiang	PRJNA1081623	-	China	Outsider	-	ST218	cgST:4459 LIN code:0,0,115,1,0,0,0,0,0,0	218	218	KL57	O1/O2v2	2021	-	-	D	I	I	-	I	I	I	I	vanT:33.64%	-	ybt 9; ICEKp3	-	iuc 1	iro 1	rmp 1; KpVP-1	4	rmpA2_8-60%	SAMN40181802	S2021034	2021	Human	patient
GCA_038376345	GCA_038376345	Zhejiang	PRJNA1081623	-	China	Outsider	-	ST218	cgST:27910 LIN code:0,0,115,1,9,0,0,0,0,0	218	218	KL57	O1/O2v2	2021	-	-	D	I	I	-	I	I	I	I	vanT:33.64%;wzi:76.25%	-	ybt 9; ICEKp3	-	iuc 1	iro 1	rmp 1; KpVP-1	4	rmpA2_6-60%	SAMN40181801	S2021021	2021	Human	patient
GCA_038381385	GCA_038381385	Zhejiang	PRJNA1081623	-	China	Outsider	-	ST218	cgST:35582 LIN code:0,0,115,1,6,1,1,0,0,0	218	218	KL57	O1/O2v2	2020	-	-	D	I	-	-	D	I	I	I	vanT:33.64%	-	-	-	iuc 1 (truncated)	iro 1	rmp 1; KpVP-1	3	rmpA2_8-60%	SAMN40181774	S2020018	2020	Human	patient
GCA_040688885	GCA_040688885	Zhejiang	PRJNA1131666	-	China	Outsider	-	ST218	cgST:27910 LIN code:0,0,115,1,9,0,0,0,0,0	218	218	KL57	O1/O2v2	2019	-	-	D	I	D	-	I	I	I	I	vanT:33.64%	-	ybt 9; ICEKp3 (truncated)	-	iuc 1	iro 1	rmp 1; KpVP-1	4	rmpA2_3-47%	SAMN42317782	SAHWZMU81	2019	Human	sputum
GCA_021878175	GCA_021878175		PRJNA514245	-	China	Outsider	-	ST218	cgST:27910 LIN code:0,0,115,1,9,0,0,0,0,0	218	218	KL57	O1/O2v2	2019	-	-	D	I	D	-	I	I	I	I	vanT:33.64%	-	ybt 9; ICEKp3 (truncated)	-	iuc 1	iro 1	rmp 1; KpVP-1	4	rmpA2_2-54%	SAMN19461028	KpIM01_1	2019-04-17	Human	sputum
GCA_021878215	GCA_021878215		PRJNA514245	-	China	Outsider	-	ST218	cgST:27910 LIN code:0,0,115,1,9,0,0,0,0,0	218	218	KL57	O1/O2v2	2019	-	-	D	I	D	-	I	I	I	I	vanT:33.64%	-	ybt 9; ICEKp3 (truncated)	-	iuc 1	iro 1	rmp 1; KpVP-1	4	rmpA2_2-54%	SAMN19461029	KpIM01_2	2019-04-28	Human	sputum
'21-FJ260	SAMN47402181	Fujian	this_study	PT_360,PC_355	China	Clade E	KPC-2	ST23	cgST:3803 LIN code:0,0,429,0,6,0,0,0,0,0	23	23	KL1	O1/O2v2	2021	E1(KPC-2)	CTX-M-55	D	I	I	I	I	-	-	I	wcaJ:42.95%	-	ybt 1; ICEKp10	clb 2	iuc 1	-	-	5	rmpA2_6*-55%	-	'21-FJ260	2021	Human
'21-FJ291	SAMN47402184	Fujian	this_study	PT_654,PC_654	China	Clade E	KPC-2	ST23	cgST:3803 LIN code:0,0,429,0,6,0,0,0,0,0	23	23	KL1	O1/O2v2	2021	E1(KPC-2)	CTX-M-55	D	I	I	I	I	-	-	I	wcaJ:42.95%	-	ybt 1; ICEKp10	clb 2	iuc 1	-	-	5	rmpA2_6*-55%	-	'21-FJ291	2021	Human
'21-FJ296	SAMN47402185	Fujian	this_study	PT_360,PC_355	China	Clade E	KPC-2	ST23	cgST:3803 LIN code:0,0,429,0,6,0,0,0,0,0	23	23	KL1	O1/O2v2	2021	E1(KPC-2)	CTX-M-55	D	I	I	I	I	-	-	I	wcaJ:42.95%	-	ybt 1; ICEKp10	clb 2	iuc 1	-	-	5	rmpA2_6*-55%	-	'21-FJ296	2021	Human
'21-FJ311	SAMN47402186	Fujian	this_study	PT_360,PC_355	China	Clade E	KPC-2	ST23	cgST:3803 LIN code:0,0,429,0,6,0,0,0,0,0	23	23	KL1	O1/O2v2	2021	E1(KPC-2)	CTX-M-55	D	I	I	I	I	-	-	I	wcaJ:42.95%	-	ybt 1; ICEKp10	clb 2	iuc 1	-	-	5	rmpA2_6*-55%	-	'21-FJ311	2021	Human
GCA_040986275	GCA_040986275	Zhejiang	PRJNA1021041	PT_360,PC_355	China	Outsider	KPC-2	ST218	cgST:27910 LIN code:0,0,115,1,9,0,0,0,0,0	218	218	KL57	O1/O2v2		-	-	D	I	I	-	I	I	I	I	vanT:33.64%	-	ybt 9; ICEKp3	-	iuc 1	iro 1	rmp 1; KpVP-1	4	rmpA2_5-54%	SAMN37924087	zj33079		Human
GCA_040987955	GCA_040987955	Zhejiang	PRJNA1021041	PT_1572,PC_1572	China	Clade C	KPC-2	ST23	cgST:13047 LIN code:0,0,429,0,4,0,0,1,0,0	23	23	KL1	O1/O2v2		-	-	D	I	I	I	-	-	-	-	cpsACP:82.86%	-	ybt 1; ICEKp10	clb 2	-	-	-	2	-	SAMN37924004	zj27003		Human
GCA_019454345	GCA_019454345	Zhejiang	PRJNA686203	PT_1572,PC_1572	China	Clade C	KPC-2	ST23	cgST:13047 LIN code:0,0,429,0,4,0,0,1,0,0	23	23	KL1	O1/O2v2	2017	-	-	D	I	I	I	-	-	-	-	cpsACP:82.86%	-	ybt 1; ICEKp10	clb 2	-	-	-	2	-	SAMN17108663	ZJ27003	2017-02-27	Human	sputum
'R06-6	SAMN47402237	Zhejiang	this_study	PT_4715,PC_4715	China	Clade C	KPC-2	ST23	cgST:11200 LIN code:0,0,429,0,4,14,0,0,0,0	23	23	KL1	O1/O2v2	2006	C1(KPC-2)	CTX-M-14	D	I	I	I	I	-	-	I	wcaJ:92.74%	-	ybt 1; ICEKp10	clb 2	iuc 1	-	-	5	rmpA2_3-47%	-	'R06-6	2006	Human	sputum
'S06-8	SAMN47402260	Zhejiang	this_study	PT_4715,PC_4715	China	Clade C	KPC-2	ST23	cgST:11200 LIN code:0,0,429,0,4,14,0,0,0,0	23	23	KL1	O1/O2v2	2006	C1(KPC-2)	CTX-M-14	D	I	I	I	I	-	-	I	wcaJ:517-527	-	ybt 1; ICEKp10	clb 2	iuc 1	-	-	5	rmpA2_3-47%	-	'S06-8	2006	Human	secretion
GCA_021878235	GCA_021878235		PRJNA514245	PT_360,PC_355	China	Outsider	KPC-2	ST218	cgST:27910 LIN code:0,0,115,1,9,0,0,0,0,0	218	218	KL57	O1/O2v2	2019	-	CTX-M-24	D	I	D	-	I	I	I	I	vanT:33.64%	-	ybt 9; ICEKp3 (truncated)	-	iuc 1	iro 1	rmp 1; KpVP-1	4	rmpA2_2-54%	SAMN19461030	KpIM01_3	2019-05-10	Human	sputum
GCA_021878255	GCA_021878255		PRJNA514245	PT_360,PC_355	China	Outsider	KPC-2	ST218	cgST:27910 LIN code:0,0,115,1,9,0,0,0,0,0	218	218	KL57	O1/O2v2	2019	-	CTX-M-24	D	I	D	-	I	I	I	I	vanT:33.64%	-	ybt 9; ICEKp3 (truncated)	-	iuc 1	iro 1	rmp 1; KpVP-1	4	rmpA2_2-54%	SAMN19461031	KpIM01_4	2019-05-22	Human	sputum
GCA_021878275	GCA_021878275		PRJNA514245	PT_360,PC_355	China	Outsider	KPC-2	ST218	cgST:27910 LIN code:0,0,115,1,9,0,0,0,0,0	218	218	KL57	O1/O2v2	2019	-	CTX-M-24	D	I	D	-	I	I	I	I	vanT:33.64%	-	ybt 9; ICEKp3 (truncated)	-	iuc 1	iro 1	rmp 1; KpVP-1	4	rmpA2_2-54%	SAMN19461032	KpIM01_5	2019-06-24	Human	sputum
GCA_021878315	GCA_021878315		PRJNA514245	PT_360,PC_355	China	Outsider	KPC-2	ST218	cgST:27910 LIN code:0,0,115,1,9,0,0,0,0,0	218	218	KL57	O1/O2v2	2019	-	CTX-M-24	D	I	D	-	I	I	I	I	vanT:33.64%	-	ybt 9; ICEKp3 (truncated)	-	iuc 1	iro 1	rmp 1; KpVP-1	4	rmpA2_2-54%	SAMN19461033	KpIM02	2019-07-07	Human	sputum
GCA_030503775	GCA_030503775		PRJNA732824	PT_360,PC_355	China	Outsider	KPC-2	ST218	cgST:27910 LIN code:0,0,115,1,9,0,0,0,0,0	218	218	KL57	O1/O2v2	2019	-	CTX-M-24	D	I	D	-	I	I	I	I	vanT:33.64%	-	ybt 9; ICEKp3 (truncated)	-	iuc 1	iro 1	rmp 1; KpVP-1	4	rmpA2_2-54%	SAMN17976200	KpIM03_1	2019-05-10	Human	sputum
GCA_038444095	GCA_038444095	Beijing	PRJNA1100799	PT_3223,PC_894	China	Clade C	NDM-1	ST23	cgST:33580 LIN code:0,0,429,0,4,16,0,0,1,0	23	23	KL1	O1/O2v2	2023	C3(NDM-1)	SHV-12	D	I	I	I	I	D	I	I	wcaJ:1279-1283	-	ybt 1; ICEKp10	clb 2	iuc 1	iro 1 (truncated)	rmp 1; KpVP-1	5	rmpA2_6-60%	SAMN40981038	Kp067-M3	2023	Human
GCA_038444445	GCA_038444445	Beijing	PRJNA1100799	PT_3223,PC_894	China	Clade C	NDM-1	ST23	cgST:33580 LIN code:0,0,429,0,4,16,0,0,1,0	23	23	KL1	O1/O2v2	2023	C3(NDM-1)	SHV-12	D	I	I	I	I	D	I	I	wcaJ:1279-1283	-	ybt 1; ICEKp10	clb 2	iuc 1	iro 1 (truncated)	rmp 1; KpVP-1	5	rmpA2_6-60%	SAMN40981037	Kp067-M2	2023	Human
GCA_038445195	GCA_038445195	Beijing	PRJNA1100799	PT_3223,PC_894	China	Clade C	NDM-1	ST23	cgST:33580 LIN code:0,0,429,0,4,16,0,0,1,0	23	23	KL1	O1/O2v2	2023	C3(NDM-1)	SHV-12	D	I	I	I	I	D	I	I	wcaJ:62.61%	-	ybt 1; ICEKp10	clb 2	iuc 1	iro 1 (truncated)	rmp 1; KpVP-1	5	rmpA2_6-60%	SAMN40981036	Kp067-M1	2023	Human
GCA_046764615	GCA_046764615	Beijing	PRJNA1210003	PT_578,PC_466	China	Outsider	NDM-1	ST218	cgST:4485 LIN code:0,0,115,1,1,0,0,0,0,0	218	218	KL57	O1/O2v2	2017	-	CTX-M-3;SFO-1	D	I	D	-	I	I	I	I	vanT:33.64%	-	ybt 9; ICEKp3 (truncated)	-	iuc 1	iro 1	rmp 1; KpVP-1	4	rmpA2_8-60%	SAMN46236496	IR5727	2017-08-31	Human
GCA_037006045	GCA_037006045	Beijing	PRJNA957912	PT_695,PC_695	China	Outsider	NDM-1	ST218	cgST:27910 LIN code:0,0,115,1,9,0,0,0,0,0	218	218	KL57	O1/O2v2	2021	-	-	D	I	I	-	I	I	D	I	vanT:33.64%	-	ybt 9; ICEKp3	-	iuc 1	iro 1	rmp 1; KpVP-1 (truncated)	4	rmpA2_5-54%	SAMN34272535	PEKP3107	2021-01-04	Human
GCA_044990845	GCA_044990845	Shaanxi	PRJNA1181777	PT_3223,PC_894	China	Outsider	NDM-1	ST218	cgST:27910 LIN code:0,0,115,1,9,0,0,0,0,0	218	218	KL57	O1/O2v2	2020	-	-	D	I	I	-	I	I	I	I	vanT:33.64%	-	ybt 9; ICEKp3	-	iuc 1	iro 1	rmp 1; KpVP-1	4	rmpA2_3-47%	SAMN44662754	KP2050	2020-04-28	Human	sputum
KLE_JA5270AA_AS	SAMEA116293732	Denmark	PRJEB81499	PT_804,PC_804	Denmark	Outsider	NDM-1;OXA-48	ST23	cgST:34342 LIN code:0,0,115,0,0,0,1,1,0,0	218	10146	KL57	O1/O2v2		-	CTX-M-15	D	I	I	-	I	-	-	I	wckW:0.00%:wckX:0.00%:wzx:26.30%:wzy:0.00%	-	ybt 9; ICEKp3	-	iuc 1	-	-	4	rmpA2_8*-60%	SAMEA116293732	AMA003839		Human
KLE_EA9915AA_AS	SAMEA7472223	Ethiopia	PRJEB33565	-	Ethiopia	Outsider	-	ST218	cgST:17766 LIN code:0,0,115,1,5,0,0,1,0,0	218	218	KL57	O1/O2v2	2015	-	CTX-M-15	D	I	I	-	I	I	-	-	vanT:33.64%	-	ybt 9; ICEKp3	-	iuc 1	iro 1	-	4	-	SAMEA7472223	ESI-BB0983-I2		Human
KLE_EA9940AA_AS	SAMEA7472252	Ethiopia	PRJEB33565	-	Ethiopia	Outsider	-	ST218	cgST:17781 LIN code:0,0,115,1,5,0,0,1,0,0	218	218	KL57	O1/O2v2	2015	-	CTX-M-15	D	I	I	-	I	I	-	-	vanT:33.64%:wzy:93.38%	-	ybt 9; ICEKp3	-	iuc 1	iro 1	-	4	-	SAMEA7472252	ESO-BB1049b-I1		Human
KLE_EA9955AA_AS	SAMEA7472273	Ethiopia	PRJEB33565	-	Ethiopia	Outsider	-	ST218	cgST:17789 LIN code:0,0,115,1,5,0,0,1,0,0	218	218	KL57	O1/O2v2	2015	-	CTX-M-15	D	I	I	-	I	I	D	D	vanT:33.64%:wckW:674-697	-	ybt 9; ICEKp3	-	iuc 1	iro 1	rmp 1; KpVP-1 (truncated)	4	rmpA2_8*-0%	SAMEA7472273	ESS-BB0112b-I1		Human
KLE_EA9956AA_AS	SAMEA7472276	Ethiopia	PRJEB33565	-	Ethiopia	Outsider	-	ST218	cgST:17766 LIN code:0,0,115,1,5,0,0,1,0,0	218	218	KL57	O1/O2v2	2015	-	CTX-M-15	D	I	I	-	D	I	D	I	vanT:33.64%	-	ybt 9; ICEKp3	-	iuc 1 (truncated)	iro 1	rmp 1; KpVP-1 (truncated)	4	rmpA2_8-60%	SAMEA7472276	ESS-BB0119-I1		Human
KLE_EA9963AA_AS	SAMEA7472288	Ethiopia	PRJEB33565	-	Ethiopia	Outsider	-	ST218	cgST:17766 LIN code:0,0,115,1,5,0,0,1,0,0	218	218	KL57	O1/O2v2	2015	-	CTX-M-15	D	I	I	-	I	I	I	-	vanT:33.64%	-	ybt 9; ICEKp3	-	iuc 1	iro 1	rmp 1; KpVP-1	4	-	SAMEA7472288	ESS-BB0272-I1		Human
KLE_EA9965AA_AS	SAMEA7472292	Ethiopia	PRJEB33565	-	Ethiopia	Outsider	-	ST218	cgST:17766 LIN code:0,0,115,1,5,0,0,1,0,0	218	218	KL57	O1/O2v2	2015	-	CTX-M-15	D	I	I	-	I	I	I	I	vanT:33.64%:vanT:580-588	-	ybt 9; ICEKp3	-	iuc 1	iro 1	rmp 1; KpVP-1	4	rmpA2_8-60%	SAMEA7472292	ESS-BB0304a-I1		Human
KLE_EA9967AA_AS	SAMEA7472294	Ethiopia	PRJEB33565	-	Ethiopia	Outsider	-	ST218	cgST:17766 LIN code:0,0,115,1,5,0,0,1,0,0	218	218	KL57	O1/O2v2	2015	-	CTX-M-15	D	I	I	-	I	I	D	I	vanT:33.64%	-	ybt 9; ICEKp3	-	iuc 1	iro 1	rmp 1; KpVP-1 (truncated)	4	rmpA2_8-60%	SAMEA7472294	ESS-BB0315-I1		Human
KLE_EA9968AA_AS	SAMEA7472295	Ethiopia	PRJEB33565	-	Ethiopia	Outsider	-	ST218	cgST:17766 LIN code:0,0,115,1,5,0,0,1,0,0	218	218	KL57	O1/O2v2	2015	-	CTX-M-15	D	I	I	-	D	I	-	-	vanT:33.64%:wckW:64.02%:wzx:1197-1206:wzy:45.55%	-	ybt 9; ICEKp3	-	iuc 1 (truncated)	iro 1	-	4	-	SAMEA7472295	ESS-BB0371-I1		Human
KLE_EA9970AA_AS	SAMEA7472297	Ethiopia	PRJEB33565	-	Ethiopia	Outsider	-	ST218	cgST:17766 LIN code:0,0,115,1,5,0,0,1,0,0	218	218	KL57	O1/O2v2	2015	-	CTX-M-15	D	I	I	-	D	I	I	I	vanT:33.64%:wzc:2145-2148:wzx:92.55%	-	ybt 9; ICEKp3	-	iuc 1 (truncated)	iro 1	rmp 1; KpVP-1	4	rmpA2_8-60%	SAMEA7472297	ESS-BB0374b-I1		Human
KLE_EA9971AA_AS	SAMEA7472300	Ethiopia	PRJEB33565	-	Ethiopia	Outsider	-	ST218	cgST:17766 LIN code:0,0,115,1,5,0,0,1,0,0	218	218	KL57	O1/O2v2	2015	-	CTX-M-15	D	I	I	-	I	I	D	I	vanT:33.64%:vanT:606-615:wzx:20.70%:wzx:291-364:wzy:57.00%:wzy:757-779	-	ybt 9; ICEKp3	-	iuc 1	iro 1	rmp 1; KpVP-1 (truncated)	4	rmpA2_8-60%	SAMEA7472300	ESS-BB0383-I1		Human
GCA_021461305	GCA_021461305	Ethiopia	PRJNA769286	-	Ethiopia	Outsider	-	ST218	cgST:17766 LIN code:0,0,115,1,5,0,0,1,0,0	218	218	KL57	O1/O2v2	2019	-	CTX-M-15	D	I	I	-	I	I	I	I	vanT:33.64%	-	ybt 9; ICEKp3	-	iuc 1	iro 1	rmp unknown	4	rmpA2_8-60%	SAMN22108512	MIN-105	2019-06-07	Human
GCA_036913735	GCA_036913735	France: Caen	PRJNA1053322	-	France	Outsider	-	ST163	cgST:30252 LIN code:0,0,42,1,7,0,0,0,0,0	3010	10054	KL139	O4	2019	-	-	D	I	-	-	-	-	-	-	wbaZ:0.00%;wcsF:0.00%;wctD:0.00%;wcuC:0.00%;wcuH:0.00%;wcuJ:0.00%;wzxC:0.00%;wzy:55.83%	-	-	-	-	-	-	0	-	SAMN38511589	Guma3	2019	Human	stool
GCA_036913775	GCA_036913775	France: Caen	PRJNA1053322	-	France	Outsider	-	ST163	cgST:30252 LIN code:0,0,42,1,7,0,0,0,0,0	3010	10054	KL139	O4	2019	-	-	D	I	-	-	-	-	-	-	wbaZ:0.00%;wcaJ:93.35%;wcsF:0.00%;wctD:0.00%;wcuC:0.00%;wcuH:0.00%;wcuJ:0.00%;wzxC:0.00%;wzy:70.00%	-	-	-	-	-	-	0	-	SAMN38511588	Guma2	2019	Human	stool
GCA_900511695	GCA_900511695	France	PRJEB10018	PT_394,PC_394	France	Outsider	OXA-48	ST218	cgST:1748 LIN code:0,0,115,2,1,0,0,0,0,0	218	10138	KL57	O1/O2v2	2014	-	CTX-M-15	D	I	I	-	I	-	-	I	vanT:14.37%	-	ybt unknown	-	iuc 1	-	-	4	rmpA2_3*-47%	SAMEA3500021	EuSCAPE_FR036	2014	Human	blood
GCA_019679345	GCA_019679345	Germany	PRJNA488923	-	Germany	Outsider	-	ST23-1LV	cgST:20260 LIN code:0,0,1292,0,0,0,0,0,0,0	11475	-	KL142	O1/O2v1	2016	-	-	D	I	-	-	-	-	-	-	wcuH:0.00%;wzx:0.00%;wzy:3.23%	-	-	-	-	-	-	0	-	SAMN09945370	CVUAS 11571	2016	Primate	Monkey
GCA_026240475	GCA_026240475	Germany: Giessen	PRJNA901370	-	Germany	Outsider	-	ST163	cgST:14980 LIN code:0,0,42,43,0,0,0,0,0,0	3010	12119	KL12	O1/O2v1	2007	-	-	D	I	-	-	-	-	-	-	wckH:388-408;wclM:202-222;wclM:802-822	-	-	-	-	-	-	0	-	SAMN31711858	IHIT27664	2007	Animal
GCA_046579675	GCA_046579675	Germany:Bavaria	PRJNA514245	-	Germany	Outsider	-	ST218	cgST:4485 LIN code:0,0,115,1,1,0,0,0,0,0	218	218	KL57	O1/O2v2	2022	-	-	D	I	-	-	I	I	I	I	vanT:33.64%	-	-	-	iuc 1	iro 1	rmp 1; KpVP-1	3	rmpA2_8-60%	SAMN46179297	SPK0237	2022-01	Human
GCA_947572735	GCA_947572735	Germany	PRJEB58018	PT_889,PC_889	Germany	Outsider	NDM-1	ST23	cgST:3381 LIN code:0,0,115,0,0,0,0,1,0,0	218	10146	KL57	O1/O2v2	2022	-	CTX-M-55	D	I	I	-	I	-	-	-	wcaJ:0.00%;wckW:0.00%;wckX:0.00%;wzi:0.00%;wzx:0.00%;wzy:0.00%	-	ybt 9; ICEKp3	-	iuc 1	-	-	4	-	SAMEA112198892		2022-07-11	Human	urine
GCA_947574885	GCA_947574885	Germany	PRJEB58018	PT_889,PC_889	Germany	Outsider	NDM-1	ST23	cgST:3381 LIN code:0,0,115,0,0,0,0,1,0,0	218	10146	KL57	O1/O2v2	2022	-	CTX-M-55	D	I	I	-	I	-	-	-	wckW:0.00%;wckX:0.00%;wzx:18.17%;wzy:0.00%	-	ybt 9; ICEKp3	-	iuc 1	-	-	4	-	SAMEA112198877		2022-07-27	Human	urine
GCA_947576565	GCA_947576565	Germany	PRJEB58018	PT_578,PC_466	Germany	Outsider	NDM-1	ST23	cgST:3381 LIN code:0,0,115,0,0,0,0,1,0,0	218	10146	KL57	O1/O2v2	2022	-	CTX-M-55	D	I	I	-	-	-	-	-	wcaJ:58.84%;wckW:0.00%;wckX:0.00%;wzx:0.00%;wzy:0.00%	-	ybt 9; ICEKp3	-	-	-	-	1	-	SAMEA112198976		2022-04-20	Human	Rectal
GCA_947576635	GCA_947576635	Germany	PRJEB58018	PT_578,PC_466	Germany	Outsider	NDM-1	ST23	cgST:3381 LIN code:0,0,115,0,0,0,0,1,0,0	218	10146	KL57	O1/O2v2	2022	-	CTX-M-55	D	I	I	-	I	-	-	-	wcaJ:57.23%;wckW:0.00%;wckX:0.00%;wzx:0.00%;wzy:0.00%	-	ybt 9; ICEKp3	-	iuc 1	-	-	4	-	SAMEA112198916		2022-05-11	Human	screening_other_than_rectal
GCA_947576865	GCA_947576865	Germany	PRJEB58018	PT_889,PC_889	Germany	Outsider	NDM-1	ST23	cgST:3381 LIN code:0,0,115,0,0,0,0,1,0,0	218	10146	KL57	O1/O2v2	2022	-	CTX-M-55	D	I	I	-	I	-	-	-	wcaJ:0.00%;wckW:0.00%;wckX:0.00%;wzx:0.00%;wzy:0.00%;wzy:0.00%	-	ybt 9; ICEKp3	-	iuc 1	-	-	4	-	SAMEA112198947		2022-06-14	Human	-
GCA_026334715	GCA_026334715	Ghana	PRJNA514245	-	Ghana	Outsider	-	ST218	cgST:16194 LIN code:0,0,115,1,4,0,0,0,0,0	218	218	KL57	O1/O2v2	2020	-	-	D	I	I	-	I	I	D	I	vanT:33.64%	-	ybt 9; ICEKp3	-	iuc 1	iro 1	rmp 1; KpVP-1 (truncated)	4	rmpA2_8-60%	SAMEA111504607	DTU_2020_1000383_1_SI_GHA_SEK_007	2020-03-10	Human	sputum
GCA_022323985	GCA_022323985	India	PRJNA514245	-	India	Clade D	-	ST23	cgST:25563 LIN code:0,0,429,0,44,4,1,0,0,0	23	23	KL1	O1/O2v2	2016	D1(NDM-5)	CTX-M-15	D	I	I	I	I	D	D	I	wcaH:92.81%;wclY:81.79%	-	ybt 1; ICEKp10	clb 2	iuc 1	iro 1 (truncated)	rmp 1; KpVP-1 (truncated)	5	rmpA2_5*-54%	SAMEA5232524	BP13716	2016	Human	blood
GCA_034407125	GCA_034407125	India: Chamrajanagar	PRJNA514245	-	India	Outsider	-	ST218	cgST:27910 LIN code:0,0,115,1,9,0,0,0,0,0	218	218	KL57	O1/O2v2	2019	-	-	D	I	I	-	I	I	I	I	vanT:33.64%	-	ybt 9; ICEKp3	-	iuc 1	iro 1	rmp 1; KpVP-1	4	rmpA2_8-60%	SAMN38798160	Microbial	2019	Human	sputum
GCA_026006015	GCA_026006015	Japan	PRJDB12116	-	Japan	Clade E	-	ST23	cgST:14593 LIN code:0,0,429,0,42,4,0,0,0,0	23	23	KL1	O1/O2v2	2016	-	-	D	I	I	I	I	D	I	-	wzx:46.98%;wzx:584-621	-	ybt 1; ICEKp10	clb 2	iuc 1	iro 1 (truncated)	rmp unknown	5	-	SAMD00397239	NUBL-22009	2016-11-01	Human
GCA_026006915	GCA_026006915	Japan	PRJDB12116	-	Japan	Outsider	-	ST2072	cgST:7118 LIN code:0,0,539,0,0,0,0,0,0,0	10261	10628	KL166	O3b	2013	-	-	D	I	-	-	-	-	-	-	wcuF:1057-1080;wzy:941-943	-	-	-	-	-	-	0	-	SAMD00397284	NUBL-8594	2013-10-09	Human
GCA_004311185	GCA_004311185	Japan	PRJDB7163	-	Japan	Outsider	-	ST218	cgST:4459 LIN code:0,0,115,1,0,0,0,0,0,0	218	218	KL57	O1/O2v2	2014	-	-	D	I	I	-	I	I	I	I	vanT:33.64%	-	ybt 9; ICEKp3	-	iuc 1	iro 1	rmp 1; KpVP-1	4	rmpA2_8-60%	SAMD00129527	TUM14017	2014-02-25	Human
GCA_004312025	GCA_004312025	Japan	PRJDB7163	-	Japan	Outsider	-	ST218	cgST:4485 LIN code:0,0,115,1,1,0,0,0,0,0	218	218	KL57	O1/O2v2	2014	-	-	D	I	D	-	I	I	I	I	vanT:33.64%	-	ybt 9; ICEKp3 (truncated)	-	iuc 1	iro 1	rmp 1; KpVP-1	4	rmpA2_8-60%	SAMD00129569	TUM14059	2014-03-28	Human
GCA_024452745	GCA_024452745	Japan	PRJNA514245	-	Japan	Outsider	-	ST2072	cgST:7118 LIN code:0,0,539,0,0,0,0,0,0,0	10261	10628	KL166	O3b	2013	-	-	D	I	-	-	-	-	-	-	wcmY:88.28%;wcuC:729-772;wcuC:80.19%;wcuF:94.03%;wzy:912-972	-	-	-	-	-	-	0	-	SAMD00397284	NUBL-8594	2013-10-09	Human
GCA_031064275	GCA_031064275	Japan:Aomori	PRJNA514245	-	Japan	Outsider	-	ST218	cgST:4459 LIN code:0,0,115,1,0,0,0,0,0,0	218	218	KL57	O1/O2v2	2019	-	-	D	I	I	-	I	I	I	I	vanT:33.64%	-	ybt 9; ICEKp3	-	iuc 1	iro 1	rmp 1; KpVP-1	4	rmpA2_3-47%	SAMD00497647	JBACAAB-19-0018	2019-07-23	Human	sputum
GCA_021874895	GCA_021874895	Japan:Hiroshima	PRJNA514245	-	Japan	Outsider	-	ST218	cgST:35582 LIN code:0,0,115,1,6,1,1,0,0,0	218	218	KL57	O1/O2v2	2015	-	-	D	I	-	-	I	I	I	I	wckW:78.08%;wckX:42.44%;wckX:480-522;wzc:1380-1412;wzc:64.77%;wzi:18.33%;wzx:93.31%;wzy:70.31%	-	-	-	iuc 1	iro 1	rmp 1; KpVP-1	3	rmpA2_8-60%	SAMD00399234	MS5459	2015	Human
GCA_030874805	GCA_030874805	Japan:Hyogo	PRJNA514245	-	Japan	Outsider	-	ST218	cgST:16194 LIN code:0,0,115,1,4,0,0,0,0,0	218	218	KL57	O1/O2v2	2019	-	SHV-2	D	I	I	-	I	I	I	I	vanT:33.64%;wzc:1592-1635;wzc:74.34%	-	ybt 9; ICEKp3	-	iuc 1	iro 1	rmp 1; KpVP-1	4	rmpA2_8-60%	SAMD00500972	JBCIAFF-19-0094	2019-08-06	Human	urine from indwelling catheter
GCA_031066625	GCA_031066625	Japan:Hyogo	PRJNA514245	-	Japan	Outsider	-	ST218	cgST:16194 LIN code:0,0,115,1,4,0,0,0,0,0	218	218	KL57	O1/O2v2	2019	-	SHV-2	D	I	I	-	I	I	I	I	vanT:33.64%	-	ybt 9; ICEKp3	-	iuc 1	iro 1	rmp 1; KpVP-1	4	rmpA2_8-60%	SAMD00500970	JBCIAFF-19-0085	2019-04-22	Human	urine from indwelling catheter
GCA_030820685	GCA_030820685	Japan:Okinawa	PRJNA514245	-	Japan	Outsider	-	ST218	cgST:27910 LIN code:0,0,115,1,9,0,0,0,0,0	218	218	KL57	O1/O2v2	2020	-	SHV-12;SHV-5	D	I	D	-	I	I	I	I	vanT:90.11%;wzi:51.46%	-	ybt 9; ICEKp3 (truncated)	-	iuc 1	iro 1	rmp 1; KpVP-1	4	rmpA2_3-47%	SAMD00502404	JBEHAAB-19-0179	2020-04-03	Human	sputum
GCA_030823355	GCA_030823355	Japan:Okinawa	PRJNA514245	-	Japan	Outsider	-	ST218	cgST:27910 LIN code:0,0,115,1,9,0,0,0,0,0	218	218	KL57	O1/O2v2	2019	-	-	D	I	I	-	I	I	D	I	vanT:12.03%;wcaJ:68.97%;wcaJ:971-997;wzy:51.91%;wzy:600-658	-	ybt 9; ICEKp3	-	iuc 1	iro 1	rmp 1; KpVP-1 (truncated)	4	rmpA2_3-47%	SAMD00502457	JBEHABI-19-0155	2019-10-02	Human	urine
GCA_031064965	GCA_031064965	Japan:Okinawa	PRJNA514245	-	Japan	Outsider	-	ST218	cgST:27910 LIN code:0,0,115,1,9,0,0,0,0,0	218	218	KL57	O1/O2v2	2019	-	SHV-12	D	I	I	-	I	I	I	I	vanT:33.64%;wckX:64.46%;wckX:697-729	-	ybt 9; ICEKp3	-	iuc 1	iro 1	rmp 1; KpVP-1	4	rmpA2_3-47%	SAMD00502439	JBEHAAB-19-0080	2019-09-02	Human	pharyngeal mucus
GCA_021871995	GCA_021871995	Japan:Osaka	PRJNA514245	-	Japan	Outsider	-	ST218	cgST:18285 LIN code:0,0,115,1,16,0,0,0,0,0	218	218	KL57	O1/O2v2	2015	-	-	D	I	I	-	I	I	I	I	vanT:33.64%;wzi:1162-1167	-	ybt 9; ICEKp3	-	iuc 1	iro 1	rmp 1; KpVP-1	4	rmpA2_3-47%	SAMD00399381	MS6246	2015	Human
GCA_032132235	GCA_032132235	Japan:Sapporo	PRJNA514245	-	Japan	Outsider	-	ST218	cgST:4459 LIN code:0,0,115,1,0,0,0,0,0,0	218	218	KL57	O1/O2v2	2020	-	-	D	I	I	-	I	I	-	-	wcaJ:94.97%;wckW:42.56%;wckX:87.98%;wzx:84.49%;wzy:19.34%	-	ybt 9; ICEKp3	-	iuc 1	iro 1	-	4	-	SAMD00644615	SMKP10034	2020	Human	Pharyngeal mucus
GCA_029963605	GCA_029963605	Japan:Tokyo	PRJNA514245	-	Japan	Outsider	-	ST218	cgST:16194 LIN code:0,0,115,1,4,0,0,0,0,0	218	218	KL57	O1/O2v2	2019	-	CTX-M-3	D	I	I	-	I	-	-	I	wcaJ:94.69%;wzx:94.74%	-	ybt 9; ICEKp3	-	iuc 1	-	-	4	rmpA2_8-60%	SAMD00498679	JBBDABE-19-0081	2019-12-08	Human	sputum
GCA_014893885	GCA_014893885	Madagascar: Antananarivo	PRJNA565343	-	Madagascar	Outsider	-	ST23	cgST:11645 LIN code:0,0,429,2,0,0,0,0,0,0	23	11175	KL1	O12	2017	-	-	D	I	I	I	-	-	-	-	wbaP:0.00%;wbaZ:0.00%;wcuH:0.00%;wcuU:0.00%;wzx:0.00%	-	ybt 1; ICEKp10	clb 2	-	-	-	2	-	SAMN12740646	PP3	2017-10	Human	sputum
KLE_GA1315AA_AS	SAMEA13959349	Malaysia	PRJEB51966	-	Malaysia	Outsider	-	ST218	cgST:31550 LIN code:0,0,115,1,10,0,0,0,0,0	218	218	KL57	O1/O2v2	2016	-	-	D	I	I	-	I	I	-	-	vanT:59.02%:wbaZ:45.83%:wckW:60.46%:wckX:84.88%:wzc:1430-1451:wzx:89.89%:wzy:34.10%	kfoC:75.85%	ybt 9; ICEKp3	-	iuc 1	iro 1	-	4	-	SAMEA13959349	Klb-OA-34		Human
KLE_FA7452AA_AS	SAMEA8399402	Norway	PRJEB43870	-	Norway	Outsider	-	ST1265	cgST:21446 LIN code:0,0,171,1,0,0,0,0,0,0	1135	1135	KL139	O3b	2018	-	-	D	I	-	-	-	-	-	-	manB:0.00%:manC:0.00%:wbaZ:0.00%:wcaJ:0.00%:wckJ:0.00%:wckK:0.00%:wckL:0.00%:wckM:0.00%:wcuQ:0.00%:wzc:15.15%:wzx:0.00%:wzy:0.00%	-	-	-	-	-	-	0	-	SAMEA8399402	SAMEA8399402
KLE_FA7527AA_AS	SAMEA8399481	Norway	PRJEB43870	-	Norway	Outsider	-	ST1265	cgST:21446 LIN code:0,0,171,1,0,0,0,0,0,0	1135	1135	KL139	O3b	2018	-	-	D	I	-	-	-	-	-	-	manB:0.00%:manC:0.00%:wbaZ:0.00%:wcaJ:0.00%:wckJ:0.00%:wckK:0.00%:wckL:0.00%:wckM:0.00%:wcuQ:0.00%:wzc:15.15%:wzx:0.00%:wzy:0.00%	-	-	-	-	-	-	0	-	SAMEA8399481	SAMEA8399481
GCA_041861395	GCA_041861395	Norway	PRJNA1098507	-	Norway	Outsider	-	ST163	cgST:14914 LIN code:0,0,42,9,5,0,0,0,0,0	3010	163	KL28	O1/O2v2	2005	-	-	D	I	-	-	-	-	-	-	wcuC:23.68%;wzy:60.00%	-	-	-	-	-	-	0	-	SAMN40910391	KP_NORM_BLD_1883	2005	Human	blood
GCA_041926795	GCA_041926795	Norway	PRJNA1098507	-	Norway	Outsider	-	ST163	cgST:14980 LIN code:0,0,42,43,0,0,0,0,0,0	3010	12119	KL121	O1/O2v1	2009	-	-	D	I	-	-	-	-	-	-	wcsO:15.59%	-	-	-	-	-	-	0	-	SAMN40910442	KP_NORM_BLD_60429	2009	Human	blood
GCA_021920685	GCA_021920685	Norway	PRJNA514245	-	Norway	Outsider	-	ST163	cgST:14980 LIN code:0,0,42,43,0,0,0,0,0,0	3010	12119	KL121	O1/O2v1	2009	-	-	D	I	-	-	-	-	-	-	wcaG:90.17%;wcaH:83.11%;wcaI:492-537;wcqS:62.87%;wcqT:85.83%;wctC:81.12%;wzx:90.97%	-	-	-	-	-	-	0	-	SAMEA8948414	KP_NORM_BLD_60429	2009	Human	blood
GCA_021924085	GCA_021924085	Norway	PRJNA514245	-	Norway	Outsider	-	ST163	cgST:14914 LIN code:0,0,42,9,5,0,0,0,0,0	3010	163	KL28	O1/O2v2	2005	-	-	D	I	-	-	-	-	-	-	wckC:12.73%;wckD:57.92%;wclS:45.57%;wcuC:37.62%;wcuE:81.62%;wzx:84.04%;wzy:33.10%	-	-	-	-	-	-	0	-	SAMEA8948228	KP_NORM_BLD_1883	2005	Human	blood
GCA_021926445	GCA_021926445	Norway	PRJNA514245	-	Norway	Outsider	-	ST163	cgST:14855 LIN code:0,0,42,47,0,0,0,0,0,0	3010	12100	KL136	O1/O2v2	2005	-	-	D	I	-	-	-	-	-	-	wcuO:80.27%;wzc:105-116;wzc:7.37%;wzy:91.97%	-	-	-	-	-	-	0	-	SAMEA8948205	KP_NORM_BLD_1355	2005	Human	blood
GCA_032075745	GCA_032075745	Norway	PRJNA514245	-	Norway	Clade E	-	ST23	cgST:34732 LIN code:0,0,429,0,137,0,0,0,0,0	23	23	KL1	O1/O2v2	2017	-	-	D	I	I	I	I	-	-	I	wzx:820-844	-	ybt 1; ICEKp10	clb 2	iuc 1	-	-	5	rmpA2_5-54%	SAMEA113605358	NK_H11_006	2017	Human	blood
GCA_033122265	GCA_033122265	Norway	PRJNA514245	-	Norway	Outsider	-	ST218	cgST:4459 LIN code:0,0,115,1,0,0,0,0,0,0	218	218	KL57	O1/O2v2	2015	-	-	D	I	D	-	I	I	D	I	vanT:33.64%;wzi:35.42%	-	ybt 9; ICEKp3 (truncated)	-	iuc 1	iro 1	rmp 1; KpVP-1 (truncated)	4	rmpA2_8-60%	SAMEA114492532	KP_NORM_URN_108598	2015	Human	urine
GCA_015645905	GCA_015645905	Russia: Moscow	PRJNA269675	-	Russia	Outsider	-	ST218	cgST:23443 LIN code:0,0,115,1,11,0,0,0,0,0	218	218	KL57	O1/O2v2	2014	-	-	D	I	I	-	I	I	I	I	vanT:33.64%	kfoC:58.31%	ybt 9; ICEKp3	-	iuc 1	iro 1	rmp 1; KpVP-1	4	rmpA2_8-60%	SAMN16378177	SCPM-O-B-8039	2014-03-25	Human	throat
GCA_016916715	GCA_016916715	Russia: Moscow	PRJNA269675	-	Russia	Outsider	-	ST218	cgST:25854 LIN code:0,0,115,1,17,0,0,0,0,0	218	218	KL57	O1/O2v2	2018	-	-	D	I	I	-	I	I	D	D	vanT:92.35%;wbaZ:0.00%	-	ybt 9; ICEKp3	-	iuc 1	iro 1	rmp 1; KpVP-1 (truncated)	4	rmpA2_8*-0%	SAMN17885214	SCPM-O-B-9138 (B-1230/18-1)	2018-05-10	Human	liquor
GCA_015209345	GCA_015209345	Russia: Moscow	PRJNA269675	PT_804,PC_804	Russia	Outsider	OXA-244	ST218	cgST:23439 LIN code:0,0,115,1,7,0,0,0,2,0	218	218	KL57	O3b	2013	-	CTX-M-15	D	I	I	-	I	I	-	I	wcaJ:0.00%;wckW:0.00%;wckX:0.00%;wzc:59.96%;wzx:0.00%;wzy:0.00%	-	ybt 9; ICEKp3	-	iuc 1	iro 1	-	4	rmpA2_8-60%	SAMN16378173	SCPM-O-B-7665	2013-05-29	Human	urine
GCA_015209425	GCA_015209425	Russia: Moscow	PRJNA269675	PT_804,PC_804	Russia	Outsider	OXA-244	ST218	cgST:23454 LIN code:0,0,115,1,7,0,0,0,0,0	218	218	KL57	O3b	2013	-	CTX-M-15	D	I	D	-	I	I	I	I	wcaJ:0.00%;wckW:0.00%;wckX:0.00%;wza:0.00%;wzb:0.00%;wzc:0.00%;wzi:0.00%;wzx:0.00%;wzy:0.00%	-	ybt 9; ICEKp3 (truncated)	-	iuc 1	iro 1	rmp 1; KpVP-1	4	rmpA2_8-60%	SAMN16378166	SCPM-O-B-7879	2013-05-21	Human	aspirate
GCA_015209475	GCA_015209475	Russia: Moscow	PRJNA269675	PT_804,PC_804	Russia	Outsider	OXA-244	ST218	cgST:23462 LIN code:0,0,115,1,7,0,0,1,0,0	218	218	KL57	O1/O2v2	2013	-	CTX-M-15	D	I	I	-	I	I	I	I	manB:69.37%;vanT:33.64%;wzx:69.54%;wzy:60.56%	kfoC:89.83%	ybt 9; ICEKp3	-	iuc 1	iro 1	rmp 1; KpVP-1	4	rmpA2_8-60%	SAMN16378163	SCPM-O-B-7785	2013-04-24	Human	aspirate
GCA_015645745	GCA_015645745	Russia: Moscow	PRJNA269675	PT_804,PC_804	Russia	Outsider	OXA-244	ST218	cgST:23454 LIN code:0,0,115,1,7,0,0,0,0,0	218	218	KL57	O3b	2013	-	CTX-M-15	D	I	I	-	I	I	D	I	wcaJ:0.00%;wckW:0.00%;wckX:0.00%;wzc:79.06%;wzx:0.00%;wzy:0.00%	-	ybt 9; ICEKp3	-	iuc 1	iro 1	rmp 1; KpVP-1 (truncated)	4	rmpA2_8-60%	SAMN16378190	SCPM-O-B-7847	2013-06-13	Human	urine
GCA_046448365	GCA_046448365	Russia	PRJNA1196851	PT_804,PC_804	Russia	Outsider	OXA-48	ST23	-	-	-	KL57	O1/O2v2	2022	-	CTX-M-15	D	I	D	-	I	-	D	I	galF:391-392	-	ybt 9; ICEKp3 (truncated)	-	iuc 1	-	rmp 1; KpVP-1 (truncated)	4	rmpA2_8*-60%	SAMN45910477	4436mSG22	2022	Human
GCA_046448525	GCA_046448525	Russia	PRJNA1196851	PT_804,PC_804	Russia	Outsider	OXA-48	ST23-1LV	-	-	-	KL57	O1/O2v2	2024	-	-	D	I	D	-	D	-	D	I	galF:388-389	-	ybt 9; ICEKp3 (truncated)	-	iuc 1 (truncated)	-	rmp 1; KpVP-1 (truncated)	4	rmpA2_8*-60%	SAMN45910496	2366DZ24	2024	Human
GCA_046448565	GCA_046448565	Russia	PRJNA1196851	PT_804,PC_804	Russia	Outsider	OXA-48	ST218	-	-	-	KL57	O1/O2v2	2014	-	CTX-M-14	D	I	D	-	D	I	D	I	galF:377-400;galF:43.48%;manB:49.67%;manB:563-619;vanT:33.64%	-	ybt 9; ICEKp3 (truncated)	-	iuc 1 (truncated)	iro 1	rmp 1; KpVP-1 (truncated)	4	rmpA2_8-60%	SAMN45910497	2634E14	2014	Human
GCA_025515345	GCA_025515345	Russia: Saint-Petersburg	PRJNA748260	PT_804,PC_804	Russia	Outsider	OXA-48	ST23	cgST:16235 LIN code:0,0,115,0,0,0,1,0,0,0	218	10146	KL57	O1/O2v2	2022	-	CTX-M-15	D	I	I	-	I	-	-	-	wcaJ:0.00%;wckW:0.00%;wckX:0.00%;wzx:0.00%;wzy:0.00%	-	ybt 9; ICEKp3	-	iuc 1	-	-	4	-	SAMN30971612	1173Kpn	2022	Human	blood
GCA_040196375	GCA_040196375	Saudi Arabia	PRJNA1116866	-	Saudi Arabia	Outsider	-	ST163	cgST:11136 LIN code:0,0,42,1,1,0,0,0,0,0	3010	10054	KL12	O1/O2v1		-	-	D	I	-	-	-	-	-	-	wckG:71.72%;wckH:0.00%	-	-	-	-	-	-	0	-	SAMN41567371	RKPB017		Human
GCA_043358415	GCA_043358415	Saudi Arabia	PRJNA1116866	-	Saudi Arabia	Outsider	-	ST163	cgST:11136 LIN code:0,0,42,1,1,0,0,0,0,0	3010	10054	KL12	O1/O2v1		-	-	D	I	-	-	-	-	-	-	wckG:72.04%;wckH:0.00%	-	-	-	-	-	-	0	-	SAMN43336615	RKPB133		Human
GCA_022270395	GCA_022270395	Singapore	PRJNA514245	-	Singapore	Outsider	-	ST218	cgST:31550 LIN code:0,0,115,1,10,0,0,0,0,0	218	218	KL57	O1/O2v2	2015	-	CTX-M-15	D	I	I	-	I	I	I	I	vanT:33.64%	-	ybt 9; ICEKp3	-	iuc 1	iro 1	rmp 1; KpVP-1	4	rmpA2_8-60%	SAMN10058844	MER-85	2015	Human	blood
GCA_022323445	GCA_022323445	Singapore	PRJNA514245	-	Singapore	Outsider	-	ST218	cgST:34289 LIN code:0,0,115,1,15,0,0,0,0,0	218	218	KL57	O1/O2v2	2012	-	CTX-M-3	D	I	I	-	I	I	-	-	wcaJ:88.05%;wckW:34.98%;wckX:75.69%;wzx:79.23%;wzy:9.92%	-	ybt 9; ICEKp3	-	iuc 1	iro 1	-	4	-	SAMN08382735	GASRECK45	2012-06-03	Human	blood
GCA_021876735	GCA_021876735	South Africa	PRJNA514245	-	South Africa	Outsider	-	ST163	cgST:22074 LIN code:0,0,42,1,6,0,0,1,0,0	3010	10054	KL12	O1/O2v1	2017	-	CTX-M-15	D	I	-	-	-	-	-	-	wclM:90.07%	-	-	-	-	-	-	0	-	SAMEA8997909	Kpn01724	2017	Human
GCA_018604345	GCA_018604345	Spain: Valladolid	PRJNA674482	-	Spain	Clade C	-	ST23	cgST:24533 LIN code:0,0,429,0,90,0,0,0,0,0	23	23	KL1	O1/O2v2	2016	-	CTX-M-15	D	I	I	I	I	D	I	D	wclY:5.04%;wcsS:11.44%;wzc:69.76%;wzx:45.50%;wzy:29.10%	kfoC:1.74%	ybt 1; ICEKp10	clb 2	iuc 1	iro 1 (incomplete)	rmp unknown	5	rmpA2_8*-5%	SAMN16657684	2016_49	2016-06-05	Human	sputum
GCA_025890255	GCA_025890255		PRJNA514245	PT_804,PC_804	Switzerland	Clade C	OXA-48	ST23	cgST:19413 LIN code:0,0,429,0,4,15,1,0,0,0	23	23	KL1	O1/O2v2	2019	C2(OXA-48)	CTX-M-15	D	I	I	I	-	-	-	-	wcaH:37.91%;wzi:57.53%	-	ybt 1; ICEKp10	clb 2	-	-	-	2	-	SAMN31269464	N593	2019-03-27	Human
GCA_025920325	GCA_025920325		PRJNA514245	PT_804,PC_804	Switzerland	Clade C	OXA-48	ST23	cgST:19413 LIN code:0,0,429,0,4,15,1,0,0,0	23	23	KL1	O1/O2v2	2019	C2(OXA-48)	CTX-M-15	D	I	I	I	I	-	-	I	wcaH:37.91%	-	ybt 1; ICEKp10	clb 2	iuc 1	-	-	5	rmpA2_8-60%	SAMN31269462	N488	2019-01-29	Human
GCA_043861595	GCA_043861595	Tunisia: Sfax	PRJNA514245	PT_578,PC_466	Tunisia	Outsider	OXA-204	ST218	cgST:4459 LIN code:0,0,115,1,0,0,0,0,0,0	218	218	KL57	O1/O2v2	2010	-	-	D	I	I	-	I	I	I	I	vanT:33.64%	-	ybt 9; ICEKp3	-	iuc 1	iro 1	rmp 1; KpVP-1	4	rmpA2_8-60%	SAMN43765500	HBH_1697_10	2010	Human	blood
GCA_043863205	GCA_043863205	Tunisia: Sfax	PRJNA514245	PT_578,PC_466	Tunisia	Outsider	OXA-204	ST218	cgST:4459 LIN code:0,0,115,1,0,0,0,0,0,0	218	218	KL57	O1/O2v2	2010	-	-	D	I	I	-	I	I	I	I	vanT:33.64%;wza:92.33%	-	ybt 9; ICEKp3	-	iuc 1	iro 1	rmp 1; KpVP-1	4	rmpA2_8-60%	SAMN43765501	HBH_1966_10	2010	Human	blood
GCA_030390035	GCA_030390035	USA: Chicago	PRJNA788509	-	USA	Outsider	-	ST218	cgST:16194 LIN code:0,0,115,1,4,0,0,0,0,0	218	218	KL57	O1/O2v2		-	-	D	I	D	-	I	I	D	I	vanT:33.64%	-	ybt 9; ICEKp3 (truncated)	-	iuc 1	iro 1	rmp 1; KpVP-1 (truncated)	4	rmpA2_8-60%	SAMN35878168	KPN62		Human
GCA_022285165	GCA_022285165	USA: Houston	PRJNA514245	-	USA	Outsider	-	ST218	cgST:32794 LIN code:0,0,115,2,2,1,1,0,0,0	218	10138	KL57	O1/O2v2	2017	-	-	D	I	I	-	-	-	-	-	vanT:87.56%;wckW:66.58%	-	ybt unknown	-	-	-	-	1	-	SAMN07525445	NEK106	2017-02-28	Human	urine
GCA_044902085	GCA_044902085	USA: Maywood, IL	PRJNA1173529	-	USA	Outsider	-	ST163	cgST:434 LIN code:0,0,42,3,0,0,0,0,0,0	3010	10032	KL12	O1/O2v1		-	-	D	I	-	-	-	-	-	-	cpsACP:0.00%;galF:0.00%;wbaP:0.00%;wcaA:0.00%;wclM:0.00%;wclN:0.00%;wza:0.00%;wzb:0.00%;wzc:0.00%;wzi:0.00%	-	-	-	-	-	-	0	-	SAMN44061262	UMB9982		Human
GCA_022154405	GCA_022154405	USA: Northeast	PRJNA514245	-	USA	Outsider	-	ST163	cgST:23050 LIN code:0,0,42,1,11,0,0,0,0,0	3010	10054	KL12	O1/O2v1	2017	-	-	D	I	-	-	-	-	-	-	wcaA:60.20%;wclM:0.00%;wclN:0.00%	-	-	-	-	-	-	0	-	SAMN15868603	ARLG-3627	2017	Human	urine
GCA_023314575	GCA_023314575	USA: Ann Arbor, Michigan	PRJNA514245	PT_396,PC_396	USA	Clade B	KPC-2	ST23	cgST:23951 LIN code:0,0,429,0,28,0,0,1,0,0	23	23	KL1	O1/O2v2	2018	-	-	D	I	I	I	I	-	D	I	cpsACP:84.29%	-	ybt 1; ICEKp10	clb 2	iuc 1	-	rmp 1; KpVP-1 (incomplete) (truncated)	5	rmpA2_6-60%	SAMN26976436	Kp10372	2018-08-25	Human	Rectal swab
GCA_022034715	GCA_022034715	USA	PRJNA288601	PT_352,PC_341	USA	Outsider	KPC-3	ST163	cgST:27685 LIN code:0,0,42,9,8,0,0,0,0,0	3010	163	KL110	O1/O2v1	2018	-	-	D	I	-	-	-	-	-	-	wckV:1.76%	-	-	-	-	-	-	0	-	SAMN16939875	2018HL-00561	2018	Human	Rectal swab
GCA_031244225	GCA_031244225	USA	PRJNA288601	PT_695,PC_695	USA	Outsider	KPC-3	ST163	cgST:11136 LIN code:0,0,42,1,1,0,0,0,0,0	3010	10054	KL12	O1/O2v1	2023	-	-	D	I	-	-	-	-	-	-	wckG:71.40%;wckH:0.00%	-	-	-	-	-	-	0	-	SAMN37297683	2023BM-00119	2023	Human	urine
GCA_008180605	GCA_008180605	USA	PRJNA561760	PT_578,PC_466	USA	Outsider	NDM-1	ST163	cgST:8033 LIN code:0,0,42,9,3,0,0,0,0,0	3010	163	KL25	O1/O2v2	2019	-	-	D	I	-	-	-	-	-	-	wfeD:51.31%;wzy:60.53%	-	-	-	-	-	-	0	-	SAMN12627831	KCJ3K53	2019-02-01	Human
GCA_024417725	GCA_024417725	USA	PRJNA288601	PT_394,PC_394	USA	Outsider	OXA-48	ST23	cgST:3381 LIN code:0,0,115,0,0,0,0,1,0,0	218	10146	KL57	O1/O2v2	2022	-	CTX-M-55	D	I	I	-	I	-	-	-	wckW:48.86%;wckX:59.06%;wza:0.00%;wzb:14.48%;wzi:0.00%;wzx:93.51%;wzy:14.76%	-	ybt 9; ICEKp3	-	iuc 1	-	-	4	-	SAMN29894068	2022DK-00080	2022	Human	urine
GCA_022233145	GCA_022233145	Vietnam	PRJNA514245	-	Vietnam	Outsider	-	ST218	cgST:20319 LIN code:0,0,115,1,14,0,0,0,0,0	218	218	KL57	O1/O2v2	2011	-	-	D	I	I	-	I	I	D	-	wcaJ:94.97%;wzx:19.47%;wzx:264-322	-	ybt 9; ICEKp3	-	iuc 1	iro 1	rmp 1; KpVP-1 (truncated)	4	-	SAMEA4668447	Klebsiella pneumoniae	2011-05-05	Human	blood
GCA_033107325	GCA_033107325	Vietnam	PRJNA514245	-	Vietnam	Outsider	-	ST218	cgST:4459 LIN code:0,0,115,1,0,0,0,0,0,0	218	218	KL57	O1/O2v2	2018	-	-	D	I	I	-	D	I	D	-	wcaJ:56.60%;wcaJ:757-786;wckW:24.38%;wckX:53.23%;wzc:94.82%;wzx:50.27%;wzy:58.10%	-	ybt 9; ICEKp3	-	iuc 1 (truncated)	iro 1	rmp 1; KpVP-1 (incomplete)	4	-	SAMEA114094097	Klebsiella pneumoniae	2018	Human	blood
KLE_BA9601AA_AS	SAMEA80260918		PRJEB19322	-		Outsider	-	ST218	cgST:35582 LIN code:0,0,115,1,6,1,1,0,0,0	218	218	KL57	O1/O2v2		-	CTX-M-15	D	I	-	-	I	I	I	I	vanT:33.64%	-	-	-	iuc 1	iro 1	rmp 1; KpVP-1	3	rmpA2_8*-60%	SAMEA80260918	450049f0-9f6c-11e6-8f55-3c4a9275d6c8
KLE_CA0014AA_AS	SAMEA69761668		PRJEB19322	-		Outsider	-	ST218	cgST:35582 LIN code:0,0,115,1,6,1,1,0,0,0	218	218	KL57	O1/O2v2		-	CTX-M-15	D	I	-	-	I	I	I	I	vanT:33.64%:wzc:1698-1708	-	-	-	iuc 1	iro 1	rmp 1; KpVP-1	3	rmpA2_8*-60%	SAMEA69761668	33199de0-9f6c-11e6-8f55-3c4a9275d6c8
KLE_FA8930AA_AS	SAMEA6933433		PRJEB38650	-		Clade C	-	ST23	cgST:15117 LIN code:0,0,429,0,44,7,0,0,0,0	23	23	KL1	O1/O2v2		-	-	D	I	I	I	I	D	-	-	wclY:22.69%:wcsS:502-519:wzx:78.91%	kfoC:89.08%	ybt 1; ICEKp10	clb 2	iuc 1	iro 1 (truncated)	-	5	-	SAMEA6933433	SAMEA6933433
GCA_900452365	GCA_900452365		PRJEB6403	-		Outsider	-	ST163	cgST:3715 LIN code:0,0,42,1,0,0,0,0,0,0	3010	10054	KL12	O1/O2v1	1952	-	-	D	I	-	-	-	-	-	-	wckF:45.09%;wckG:6.77%;wckH:2.01%;wzx:23.90%	-	-	-	-	-	-	0	-	SAMEA3345124	NCTC9132	1900/1952	Human	urine
KLE_AA5118AA_AS	SAMEA3281569		PRJEB8265	-		Outsider	-	ST218	cgST:13563 LIN code:0,0,115,1,6,0,0,0,0,0	218	218	KL57	O1/O2v2		-	-	D	I	-	-	I	I	I	I	vanT:33.64%	-	-	-	iuc 1	iro 1	rmp 1; KpVP-1	3	rmpA2_8-60%	SAMEA3281569	C1408-sc-2212483
KLE_AA5140AA_AS	SAMEA3281610		PRJEB8265	-		Outsider	-	ST218	cgST:35582 LIN code:0,0,115,1,6,1,1,0,0,0	218	218	KL57	O1/O2v2		-	CTX-M-15	D	I	-	-	I	I	I	I	vanT:33.64%	-	-	-	iuc 1	iro 1	rmp 1; KpVP-1	3	rmpA2_8*-60%	SAMEA3281610	10038396-sc-2212524
KLE_GA2511AA_AS	SAMEA14357366		PRJEB49334	PT_360,PC_355		Outsider	NDM-1	ST218	cgST:4459 LIN code:0,0,115,1,0,0,0,0,0,0	218	218	KL57	O1/O2v2		-	CTX-M-15	D	I	D	-	I	I	I	I	vanT:33.64%	-	ybt 9; ICEKp3 (truncated)	-	iuc 1	iro 1	rmp 1; KpVP-1	4	rmpA2_8-60%	SAMEA14357366	ena-SAMPLE-TAB-06-05-2022-18:06:29:418-3507
KLE_GA2512AA_AS	SAMEA14357369		PRJEB49334	PT_360,PC_355		Outsider	NDM-1	ST218	cgST:4459 LIN code:0,0,115,1,0,0,0,0,0,0	218	218	KL57	O1/O2v2		-	CTX-M-15	D	I	D	-	I	I	I	I	vanT:33.64%:wzi:50.83%	-	ybt 9; ICEKp3 (truncated)	-	iuc 1	iro 1	rmp 1; KpVP-1	4	rmpA2_8-60%	SAMEA14357369	ena-SAMPLE-TAB-06-05-2022-18:06:29:418-3510
GCA_002180255	GCA_002180255		PRJNA292902	PT_394,PC_394		Outsider	NDM-1	ST163	cgST:671 LIN code:0,0,42,4,0,0,0,0,0,0	3010	10013	KL12	O1/O2v1		-	CTX-M-15;SHV-2A	D	I	-	-	-	-	-	-	wclM:14.90%	-	-	-	-	-	-	0	-	SAMN04014999	AR_0158
KLE_HA5582AA_AS	SAMEA112785770		PRJEB60743	PT_804,PC_804		Outsider	NDM-1;OXA-48	ST23	cgST:3381 LIN code:0,0,115,0,0,0,0,1,0,0	218	10146	KL57	O1/O2v2		-	CTX-M-55	D	I	I	-	I	-	-	D	wckW:0.00%:wckX:0.00%:wzx:19.60%:wzy:84.22%	-	ybt 9; ICEKp3	-	iuc 1	-	-	4	rmpA2_2*-0%	SAMEA112785770	SAMEA112785770
GCA_021939935	GCA_021939935	Australia	PRJNA514245	-	Australia	Clade A	-	ST23	cgST:26966 LIN code:0,0,429,0,129,0,0,0,0,0	23	23	KL1	O1/O2v2	2018	-	-	D	D	I	-	I	I	D	-	wzx:93.95%	gmlB:230-234	ybt 9; ICEKp3	-	iuc 1	iro 1	rmp 1; KpVP-1 (truncated)	4	-	SAMN18720461	AUSMDU00019836	2018	Human	Leg Swab
GCA_023595325	GCA_023595325	Australia:Queensland	PRJNA514245	-	Australia	Clade C	-	ST23	cgST:13047 LIN code:0,0,429,0,4,0,0,1,0,0	23	23	KL1	O1/O2v2	2019	-	CTX-M-14	D	D	I	I	-	-	-	-	wcaJ:80.13%;wclY:10.92%;wcsS:49.14%;wcsT:70.18%;wzc:145-184;wzc:32.91%;wzc:724-770;wzx:36.90%;wzy:83.05%	gmlA:40.48%;gmlB:55.05%;gmlC:44.15%;kfoC:89.58%	ybt 1; ICEKp10	clb 2	-	-	-	2	-	SAMN28743185	M95740_2	2019-05-18	Human	Abdomen Fluid
GCA_021931395	GCA_021931395	Australia	PRJNA514245	PT_456,PC_456	Australia	Outsider	IMP-4	ST1905	cgST:27153 LIN code:0,0,158,28,0,0,0,0,0,0	45	12843	KL139	O3b	2019	-	SHV-12	D	D	-	-	-	-	-	-	manB:1316-1338;manC:309-331;manC:52.33%;wctD:0.00%;wcuC:0.00%;wcuH:49.58%	manB:1316-1338;manC:309-331;manC:52.33%	-	-	-	-	-	0	-	SAMN20033559	AUSMDU00027811	2019	Human	blood
KLE_EA5739AA_AS	SAMN16182291	Austria	PRJNA663884	-	Austria	Outsider	-	ST1265	cgST:23320 LIN code:0,0,171,1,1,0,0,0,0,0	1135	1135	KL33	O3b	2018	-	-	D	D	-	-	-	-	-	-	manB:0.00%:manC:0.00%:wbaZ:0.00%:wcaJ:0.00%:wckJ:0.00%:wckK:0.00%:wckL:0.00%:wckM:0.00%:wcuQ:0.00%:wzc:15.15%:wzx:0.00%:wzy:0.00%	manB:1175-1302	-	-	-	-	-	0	-	SAMN16182291	4-16-2		Human
GCA_040292105	GCA_040292105	Bangladesh: Dhaka	PRJNA719593	-	Bangladesh	Clade A	-	ST23	cgST:33896 LIN code:0,0,429,0,40,0,0,2,0,0	23	23	KL1	O1/O2v2	2017	-	-	D	D	I	-	I	D	-	-	gmd:81-83;gmd:9.90%;wcaJ:83.33%;wclY:94.49%;wcsS:415-435;wzc:1014-1041;wzx:0.00%;wzy:74.16%	gmlB:50.76%;gmlC:78.64%;kfoC:87.59%;wbbO:93.55%;wzm:92.97%	ybt 9; ICEKp3	-	iuc 1	iro 1 (truncated)	-	4	-	SAMN18613646	dm892b	2017-06-19	Human	tracheal aspirate
GCA_040293485	GCA_040293485	Bangladesh: Dhaka	PRJNA719593	-	Bangladesh	Clade D	-	ST23	cgST:25563 LIN code:0,0,429,0,44,4,1,0,0,0	23	23	KL1	O1/O2v2	2017	D1(NDM-5)	CTX-M-15;VEB-5	D	D	I	I	I	D	-	D	wcaI:20-57;wcaI:3.21%;wclY:0.00%;wcsS:64.03%;wzx:44.73%;wzy:0.00%	gmlB:900-921;wzm:86.33%	ybt 1; ICEKp10	clb 2	iuc 1	iro 1 (truncated)	-	5	rmpA2_5*-0%	SAMN18613543	dm446b	2017-02-05	Human	Wound swab
GCA_040293945	GCA_040293945	Bangladesh: Dhaka	PRJNA719593	-	Bangladesh	Clade D	-	ST23	cgST:25615 LIN code:0,0,429,0,44,4,1,0,0,0	23	23	KL1	O1/O2v2	2016	D1(NDM-5)	CTX-M-15	D	D	I	D	I	D	-	-	wcaG:485-494;wcaH:66.88%;wcaJ:52.35%;wclY:0.00%;wcsS:0.00%;wcsT:90.64%;wzc:93.91%;wzx:0.00%;wzy:0.00%	gmlA:19.05%;gmlC:23.20%;kfoC:93.55%;wbbN:872-881;wzm:0.00%	ybt 1; ICEKp10	clb 2 (incomplete)	iuc 1	iro 1 (truncated)	-	5	-	SAMN18613509	dm301B	2016-12-14	Human	Wound swab
GCA_040294585	GCA_040294585	Bangladesh: Dhaka	PRJNA719593	-	Bangladesh	Clade A	-	ST23	cgST:11106 LIN code:0,0,429,0,44,1,0,0,0,0	23	23	KL1	O1/O2v2	2017	-	CTX-M-15	D	D	-	-	I	I	D	D	wcaH:310-338	gmlB:52-62	-	-	iuc 1	iro 1	rmp 1; KpVP-1 (truncated)	3	rmpA2_6*-0%	SAMN18613458	b174b	2017-04-27	Human	blood
GCA_040293565	GCA_040293565	Bangladesh: Dhaka	PRJNA719593	PT_654,PC_654	Bangladesh	Clade D	NDM-5	ST23	cgST:25615 LIN code:0,0,429,0,44,4,1,0,0,0	23	23	KL1	O1/O2v2	2017	D1(NDM-5)	-	D	D	I	I	D	I	-	-	wcaH:331-340;wclY:45.38%;wcsS:84.47%;wzc:978-1008;wzx:16.43%;wzy:92.99%	gmlC:1129-1134;gmlC:78.64%;kfoC:89.58%	ybt 1; ICEKp10	clb 2	iuc 1 (truncated)	iro unknown	-	5	-	SAMN18613541	dm429b	2017-01-30	Human	Wound swab
GCA_040294145	GCA_040294145	Bangladesh: Dhaka	PRJNA719593	PT_695,PC_695	Bangladesh	Clade D	NDM-5	ST23	cgST:25615 LIN code:0,0,429,0,44,4,1,0,0,0	23	23	KL1	O1/O2v2	2016	D1(NDM-5)	CTX-M-15;VEB-5	D	D	I	I	I	D	D	-	wclY:0.00%;wcsS:75.48%;wzx:16.28%;wzy:70.82%	gmlC:1094-1122;wbbO:1092-1124;wzm:94.14%	ybt 1; ICEKp10	clb 2	iuc 1	iro 1 (truncated)	rmp 1; KpVP-1 (incomplete) (truncated)	5	-	SAMN18613494	dm231b	2016-11-23	Human	Wound swab
GCA_040294725	GCA_040294725	Bangladesh: Dhaka	PRJNA719593	PT_695,PC_695	Bangladesh	Clade D	NDM-5	ST23	cgST:25615 LIN code:0,0,429,0,44,4,1,0,0,0	23	23	KL1	O1/O2v2	2017	D1(NDM-5)	CTX-M-15	D	D	I	I	I	D	D	-	wcaH:303-314;wcaJ:72.65%;wclY:20.73%;wcsS:75.20%;wzx:78.14%;wzy:94.46%	gmlC:29.77%;gmlC:414-437;wzm:86.72%	ybt 1; ICEKp10	clb 2	iuc 1	iro 1 (truncated)	rmp 1; KpVP-1 (incomplete)	5	-	SAMN18613446	b118	2017-03-02	Human	blood
GCA_040305645	GCA_040305645	Bangladesh: Dhaka	PRJNA719593	PT_695,PC_695	Bangladesh	Clade D	NDM-5	ST23	cgST:25615 LIN code:0,0,429,0,44,4,1,0,0,0	23	23	KL1	O1/O2v2	2017	D1(NDM-5)	CTX-M-15;VEB-5	D	D	I	I	I	D	-	-	wclY:47.06%;wzc:990-1003;wzx:11.09%	gmlC:1121-1122	ybt 1; ICEKp10	clb 2	iuc 1	iro 1 (truncated)	-	5	-	SAMN18613626	dm803b	2017-05-15	Human	Wound swab
GCA_040305685	GCA_040305685	Bangladesh: Dhaka	PRJNA719593	PT_695,PC_695	Bangladesh	Clade D	NDM-5	ST23	cgST:25615 LIN code:0,0,429,0,44,4,1,0,0,0	23	23	KL1	O1/O2v2	2017	D1(NDM-5)	-	D	D	I	I	I	D	D	-	wcaH:85.40%;wclY:71.62%;wcsS:292-298;wzx:55.66%;wzy:55.50%	gmlC:81.52%;wzm:89.84%	ybt 1; ICEKp10	clb 2	iuc 1	iro 1 (truncated)	rmp 1; KpVP-1 (incomplete) (truncated)	5	-	SAMN18613630	dm815	2017-05-18	Human	Wound swab
GCA_040306205	GCA_040306205	Bangladesh: Dhaka	PRJNA719593	PT_695,PC_695	Bangladesh	Clade D	NDM-5	ST23	cgST:25563 LIN code:0,0,429,0,44,4,1,0,0,0	23	23	KL1	O1/O2v2	2017	D1(NDM-5)	VEB-5	D	D	I	I	I	D	-	-	wcaH:288-303;wcaJ:1355-1364;wclY:29.41%;wzc:980-1008;wzx:11.86%	gmlB:91.64%;gmlC:83.64%	ybt 1; ICEKp10	clb 2	iuc 1	iro 1 (truncated)	-	5	-	SAMN18613540	dm428b	2017-01-30	Human	Wound swab
GCA_040306485	GCA_040306485	Bangladesh: Dhaka	PRJNA719593	PT_695,PC_695	Bangladesh	Clade D	NDM-5	ST23	cgST:25615 LIN code:0,0,429,0,44,4,1,0,0,0	23	23	KL1	O1/O2v2	2016	D1(NDM-5)	CTX-M-15;VEB-5	D	D	I	I	I	D	D	-	wcaI:92.10%;wclY:19.61%;wzc:32.35%;wzc:673-675;wzx:38.91%	gmlC:1111-1122;wzm:91.41%	ybt 1; ICEKp10	clb 2	iuc 1	iro 1 (truncated)	rmp 1; KpVP-1 (truncated)	5	-	SAMN18613513	dm320b	2016-12-19	Human	Wound swab
GCA_040291905	GCA_040291905	Bangladesh: Dhaka	PRJNA719593	PT_7078,PC_7078	Bangladesh	Clade A	OXA-232	ST23	cgST:33896 LIN code:0,0,429,0,40,0,0,2,0,0	23	23	KL1	O1/O2v2	2017	-	CTX-M-15	D	D	I	-	I	I	D	I	wcsS:235-249	gmlB:490-499;wbbO:295-304	ybt 9; ICEKp3	-	iuc 1	iro 1	rmp 1; KpVP-1 (truncated)	4	rmpA2_5-54%	SAMN18613657	dm913b	2017-07-02	Human	blood
GCA_040292445	GCA_040292445	Bangladesh: Dhaka	PRJNA719593	PT_7078,PC_7078	Bangladesh	Clade A	OXA-232	ST23	cgST:33896 LIN code:0,0,429,0,40,0,0,2,0,0	23	23	KL1	O1/O2v2	2017	-	CTX-M-15	D	D	I	-	I	I	I	-	wclY:61.25%;wcsT:49-58;wzc:980-1001;wzx:484-508	gmlB:490-499;gmlC:56.13%;wbbO:295-304	ybt 9; ICEKp3	-	iuc 1	iro 1	rmp unknown	4	-	SAMN18613625	dm802b	2017-05-15	Human	Wound swab
GCA_020005285	GCA_020005285	Belarus: Vitebsk	PRJNA730878	PT_804,PC_804	Belarus	Outsider	OXA-48	ST23	-	-	-	KL57	O1/O2v2	2020	-	CTX-M-15	D	D	D	-	I	-	I	I	manB:413-468;manC:350-544;manC:53.81%;vanT:33.64%;vanT:402-873;wcaJ:66.67%;wckW:44.66%;wckW:451-832;wckX:46.95%;wzy:12.98%	gmlC:42.71%;kfoC:65.76%;wbbM:16.77%;wbbN:73.15%	ybt 9; ICEKp3 (truncated)	-	iuc 1	-	rmp unknown	4	rmpA2_2*-47%	SAMN19243880	3125	2020-05-05	Human	sputum
GCA_003326465	GCA_003326465	Brazil: Hospital das Clinicas, Sao Paulo	PRJNA377546	PT_578,PC_466	Brazil	Clade E	KPC-2	ST23-1LV	-	-	-	KL1	O1/O2v2	2013	-	CTX-M-2	D	D	D	D	D	I	I	-	manB:529-556;wcaI:75.31%;wcaI:899-928;wzb:82.07%;wzy:29.10%	gmlC:313-364;wbbM:885-972;wzm:668-733	ybt 1; ICEKp10 (truncated)	clb 2 (truncated)	iuc 1 (truncated)	iro 1	rmp unknown	5	-	SAMN09298428	BC_4223	2013	Human	blood
GCA_033865215	GCA_033865215	Canada: Hamilton, Ontario	PRJNA514245	-	Canada	Outsider	-	ST3159	cgST:10362 LIN code:0,0,696,0,0,0,0,0,0,0	-	-	KL46	O3b	2016	-	-	D	D	-	-	-	-	-	-	manB:61.93%;manB:705-727	manB:61.39%;manB:705-727	-	-	-	-	-	0	-	SAMN38330126	C0618	2016	Human
GCA_025755105	GCA_025755105	Beijing	PRJNA742521	-	China	Outsider	-	ST218	cgST:4459 LIN code:0,0,115,1,0,0,0,0,0,0	218	218	KL57	O1/O2v2	2015	-	-	D	D	D	-	I	I	I	I	vanT:33.64%;wzi:29.38%	gmlB:289-299;kfoC:541-550	ybt 9; ICEKp3 (truncated)	-	iuc 1	iro 1	rmp 1; KpVP-1	4	rmpA2_8-60%	SAMN20354737	HK1011	2015	Human
GCA_023741755	GCA_023741755	Beijing	PRJNA833902	-	China	Clade D	-	ST23	cgST:12990 LIN code:0,0,429,0,44,1,3,0,0,0	23	23	KL1	O1/O2v2	2021	-	-	D	D	D	I	I	I	I	I	wzb:81.38%	gmlA:38.10%	ybt 1; ICEKp10 (truncated)	clb 2	iuc 1	iro 1	rmp 1; KpVP-1	5	rmpA2_5-54%	SAMN28101907	kpn268	2021-03-26	Human	liver abscess
GCA_023742105	GCA_023742105	Beijing	PRJNA833902	-	China	Clade D	-	ST23	cgST:12990 LIN code:0,0,429,0,44,1,3,0,0,0	23	23	KL1	O1/O2v2	2020	-	-	D	D	D	D	I	I	I	I	wzb:74.48%	gmlA:56.35%	ybt 1; ICEKp10 (truncated)	clb 2 (truncated)	iuc 1	iro 1	rmp 1; KpVP-1	5	rmpA2_6-60%	SAMN28101888	kpn249	2020-10-22	Human	blood
GCA_023742775	GCA_023742775	Beijing	PRJNA833902	-	China	Clade B	-	ST23	cgST:14996 LIN code:0,0,429,0,1,0,1,0,0,0	23	23	KL1	O1/O2v2	2019	-	-	D	D	D	D	I	I	I	I	wzb:74.48%	gmlA:38.10%	ybt 1; ICEKp10 (truncated)	clb 2 (truncated)	iuc 1	iro 1	rmp 1; KpVP-1	5	rmpA2_8-60%	SAMN28101857	kpn218	2019-09-17	Human	liver abscess
GCA_023743095	GCA_023743095	Beijing	PRJNA833902	-	China	Clade B	-	ST23	cgST:27849 LIN code:0,0,429,0,1,0,2,0,0,0	23	23	KL1	O1/O2v2	2019	-	-	D	D	D	D	I	I	I	I	wzb:77.93%	gmlA:38.10%	ybt 1; ICEKp10 (truncated)	clb 2 (truncated)	iuc 1	iro 1	rmp 1; KpVP-1	5	rmpA2_5-54%	SAMN28101844	kpn204	2019-01-02	Human	blood
GCA_037005845	GCA_037005845	Beijing	PRJNA957912	-	China	Outsider	-	ST218	cgST:4459 LIN code:0,0,115,1,0,0,0,0,0,0	218	218	KL57	O1/O2v2	2022	-	-	D	D	I	-	I	I	I	I	vanT:33.64%	gmlB:438-451	ybt 9; ICEKp3	-	iuc 1	iro 1	rmp 1; KpVP-1	4	rmpA2_8-60%	SAMN34272545	PE5210	2022-08-10	Human
GCA_037005905	GCA_037005905	Beijing	PRJNA957912	-	China	Outsider	-	ST218	cgST:35582 LIN code:0,0,115,1,6,1,1,0,0,0	218	218	KL57	O1/O2v2	2022	-	-	D	D	-	-	I	I	I	I	vanT:33.64%	gmlB:526-534	-	-	iuc 1	iro 1	rmp 1; KpVP-1	3	rmpA2_8-60%	SAMN34272544	PE5196	2022-08-11	Human
GCA_037006025	GCA_037006025	Beijing	PRJNA957912	-	China	Outsider	-	ST218	cgST:27910 LIN code:0,0,115,1,9,0,0,0,0,0	218	218	KL57	O1/O2v2	2020	-	-	D	D	I	-	I	I	I	I	vanT:33.64%	gmlB:83.49%	ybt 9; ICEKp3	-	iuc 1	iro 1	rmp 1; KpVP-1	4	rmpA2_3-47%	SAMN34272538	219	2020-12-12	Human
GCA_008756865	GCA_008756865	Guangdong	PRJNA556307	-	China	Clade A	-	ST23	cgST:32931 LIN code:0,0,429,0,72,0,0,0,1,0	23	23	KL1	O1/O2v2	2016	-	-	D	D	D	-	I	I	-	-	gmd:65.19%;wcaG:2.11%;wcaH:0.00%;wcaI:25.76%;wcaJ:42.09%;wclY:0.00%;wcsS:0.00%;wcsT:0.00%;wza:80.16%;wzb:0.00%;wzc:22.27%;wzx:24.81%;wzy:0.00%	glf:53.51%;kfoC:0.00%;wbbM:46.52%;wbbO:1.68%	ybt 8; ICEKp3 (truncated)	-	iuc 1	iro 1	-	4	-	SAMN12330905	GM4	2016-05-29	Human	Patient4 sputum
GCA_034725735	GCA_034725735	Guangxi	PRJNA1050895	-	China	Clade C	-	ST23	cgST:32042 LIN code:0,0,429,0,4,0,0,1,1,0	23	23	KL1	O1/O2v2	2021	-	-	D	D	D	I	I	I	I	I	gnd:713-840;manB:143-270;manB:931-1058;manC:337-464;ugd:767-894	wbbM:1087-1214;wbbO:920-1047;wzt:240-367	ybt 1; ICEKp10 (truncated)	clb 2	iuc 1	iro 1	rmp 1; KpVP-1	5	rmpA2_6-60%	SAMN38757005	ACESH01581	2021-04	Human	sputum
GCA_034736075	GCA_034736075	Guangxi	PRJNA1050895	-	China	Outsider	-	ST218	cgST:35582 LIN code:0,0,115,1,6,1,1,0,0,0	218	218	KL57	O1/O2v2	2021	-	-	D	D	-	-	I	I	I	I	vanT:33.64%	gmlA:49.21%;kfoC:629-638	-	-	iuc 1	iro 1	rmp 1; KpVP-1	3	rmpA2_8*-60%	SAMN38757721	ACESH03761	2021-10	Human	bronchoalveolar lavage
GCA_034737075	GCA_034737075	Guangxi	PRJNA1050895	-	China	Outsider	-	ST218	cgST:13563 LIN code:0,0,115,1,6,0,0,0,0,0	218	218	KL57	O1/O2v2	2021	-	-	D	D	-	-	I	I	I	I	vanT:33.64%	gmlB:462-472	-	-	iuc 1	iro 1	rmp 1; KpVP-1	3	rmpA2_8-60%	SAMN38757674	ACESH03524	2021-09	Human	sputum
GCA_034740855	GCA_034740855	Guangxi	PRJNA1050895	-	China	Outsider	-	ST218	cgST:16194 LIN code:0,0,115,1,4,0,0,0,0,0	218	218	KL57	O1/O2v2	2021	-	-	D	D	I	-	I	I	I	I	vanT:33.64%	gmlB:229-238	ybt 9; ICEKp3	-	iuc 1	iro 1	rmp 1; KpVP-1	4	rmpA2_8-60%	SAMN38757485	ACESH02308	2021-06	Human	sputum
GCA_036994305	GCA_036994305	Hong Kong	PRJNA1003408	-	China	Outsider	-	ST218	cgST:4459 LIN code:0,0,115,1,0,0,0,0,0,0	218	218	KL57	O1/O2v2	2009	-	-	D	D	I	-	I	I	I	I	vanT:33.64%	gmlB:174-183	ybt 9; ICEKp3	-	iuc 1	iro 1	rmp 1; KpVP-1	4	rmpA2_8-60%	SAMN36888108	GH10	2009	Human	blood
GCA_042160655	GCA_042160655	Shandong	PRJNA702614	-	China	Clade C	-	ST23-1LV	cgST:32042 LIN code:0,0,429,0,4,0,0,1,1,0	23	-	KL1	O1/O2v2	2020	-	-	D	D	D	D	D	D	D	I	manB:11.82%;wcaJ:25.21%;wza:2.91%;wzb:18.62%;wzc:51.76%;wzi:31.80%;wzx:17.44%	glf:1.82%;kfoC:11.66%;wbbM:15.66%;wbbN:33.22%	ybt 1; ICEKp10 (truncated)	clb 2 (truncated)	iuc 1 (truncated)	iro 1 (truncated)	rmp 1; KpVP-1 (truncated)	5	rmpA2_8-60%	SAMN43766382	JNQH327	2020-03-01	Human	sputum
GCA_034356535	GCA_034356535	Shanghai	PRJNA514245	-	China	Outsider	-	ST218	cgST:27910 LIN code:0,0,115,1,9,0,0,0,0,0	218	218	KL57	O1/O2v2	2011	-	CTX-M-15	D	D	I	-	I	I	I	I	vanT:33.64%	glf:62.86%;gmlB:47.71%;wbbM:0.00%;wzm:0.00%;wzt:0.00%	ybt 9; ICEKp3	-	iuc 1	iro 1	rmp 1; KpVP-1	4	rmpA2_3-47%	SAMN38739058	HSKPN_11_1781	2011	Human
GCA_046626745	GCA_046626745	Taiwan	PRJNA1202718	-	China	Clade B	-	ST23-2LV	cgST:337 LIN code:0,0,429,0,1,0,0,0,0,0	23	23	KL1	O1/O2v2	2017	-	-	D	D	I	D	I	I	I	I	wzc:51.76%;wzi:57.53%	glf:87.01%	ybt 1; ICEKp10	clb 2 (truncated)	iuc 1	iro 1	rmp 1; KpVP-1	5	rmpA2_6-60%	SAMN45963732	LAhvKp37	2017	Human	liver
GCA_902506895	GCA_902506895	Zhejiang	PRJEB34922	-	China	Clade C	-	ST23	cgST:13047 LIN code:0,0,429,0,4,0,0,1,0,0	23	23	KL1	O1/O2v2	2009	-	-	D	D	I	D	I	I	I	I	wcaG:351-453;wcsS:829-930;wza:950-992;wzy:54.36%	glf:94.03%;gmlB:77.47%;kfoC:70-83;wbbM:149-169;wbbM:911-992;wbbN:91.61%	ybt 1; ICEKp10	clb 2 (truncated)	iuc 1	iro 1	rmp 1; KpVP-1	5	rmpA2_5-54%	SAMEA6099345	B3	2009	Human
GCA_038375915	GCA_038375915	Zhejiang	PRJNA1081623	-	China	Clade C	-	ST23	cgST:32042 LIN code:0,0,429,0,4,0,0,1,1,0	23	23	KL1	O1/O2v2	2021	-	-	D	D	I	I	I	I	I	I	galF:20.74%;wzi:56.28%	gmlB:35.78%;kfoC:11.66%	ybt 1; ICEKp10	clb 2	iuc 1	iro 1	rmp 1; KpVP-1	5	rmpA2_5-54%	SAMN40181822	S2021477	2021	Human	patient
GCA_038375945	GCA_038375945	Zhejiang	PRJNA1081623	-	China	Outsider	-	ST218	cgST:4459 LIN code:0,0,115,1,0,0,0,0,0,0	218	218	KL57	O1/O2v2	2021	-	-	D	D	D	-	I	I	I	I	vanT:33.64%	gmlB:47.71%	ybt 9; ICEKp3 (truncated)	-	iuc 1	iro 1	rmp 1; KpVP-1	4	rmpA2_8-60%	SAMN40181821	S2021401	2021	Human	patient
GCA_901001515	GCA_901001515		PRJEB32094	-	China	Others	-	ST23	cgST:11106 LIN code:0,0,429,0,44,1,0,0,0,0	23	23	KL1	O1/O2v2	2013	-	-	D	D	I	I	I	I	D	-	wclY:48-70;wzx:600-671;wzx:63-113	wbbO:156-239	ybt 1; ICEKp10	clb 2	iuc 1	iro 1	rmp 1; KpVP-1 (truncated)	5	-	SAMEA5559992	COK301	2013	Human	blood
GCA_901001705	GCA_901001705		PRJEB32094	-	China	Clade D	-	ST23	cgST:12990 LIN code:0,0,429,0,44,1,3,0,0,0	23	23	KL1	O1/O2v2	2013	-	-	D	D	I	I	I	I	D	I	wzx:23.26%	wbbO:125-230	ybt 1; ICEKp10	clb 2	iuc 1	iro 1	rmp 1; KpVP-1 (truncated)	5	rmpA2_5-54%	SAMEA5560017	HAK203	2013	Human	blood
GCA_901001795	GCA_901001795		PRJEB32094	-	China	Clade C	-	ST23	cgST:22226 LIN code:0,0,429,0,4,0,14,0,0,0	23	23	KL1	O1/O2v2	2013	-	-	D	D	I	D	I	D	-	-	gmd:80.82%;wcaG:69.93%;wcaH:0.00%;wcaI:32.92%;wcaJ:33.62%;wclY:38.66%;wcsS:33.51%;wcsT:0.00%;wzb:80.23%;wzc:58.84%;wzx:31.24%;wzy:22.00%	glf:64.68%;glf:739-777;kfoC:0.00%;wbbM:51.90%;wbbN:76.85%;wbbO:54.67%;wzm:76.95%;wzt:88.93%	ybt 1; ICEKp10	clb 2 (incomplete) (truncated)	iuc 1	iro 1 (truncated)	-	5	-	SAMEA5560012	HAK162	2013	Human	blood
'T506-1	SAMN47402314	Fujian	this_study	PT_360,PC_355	China	Clade E	KPC-2	ST23	cgST:3803 LIN code:0,0,429,0,6,0,0,0,0,0	23	23	KL1	O1/O2v2	2020	E1(KPC-2)	CTX-M-55	D	D	I	I	I	-	-	I	wcaJ:42.95%	gmlB:228-237;kfoC:11.66%;kfoC:629-638;gmlB:64.83%;kfoC:11.66%;	ybt 1; ICEKp10	clb 2	iuc 1	-	-	5	rmpA2_6*-55%	-	'T506-1	2020	Human
GCA_040987575	GCA_040987575	Zhejiang	PRJNA1021041	PT_578,PC_466	China	Clade C	KPC-2	ST23-1LV	cgST:11200 LIN code:0,0,429,0,4,14,0,0,0,0	23	-	KL1	O1/O2v2		-	CTX-M-14	D	D	I	I	I	-	-	I	cpsACP:0.00%;wzi:36.61%	gmlB:24.77%;kfoC:136-146;wbbM:1721-1812;wzm:87.89%	ybt 1; ICEKp10	clb 2	iuc 1	-	-	5	rmpA2_3-47%	SAMN37924020	zj28024		Human
'R06-4	SAMN47402235	Zhejiang	this_study	PT_4715,PC_4715	China	Clade C	KPC-2	ST23	cgST:11200 LIN code:0,0,429,0,4,14,0,0,0,0	23	23	KL1	O1/O2v2	2006	C1(KPC-2)	CTX-M-14	D	D	I	D	I	-	-	I	wcaG:90.20%;wcsS:10.90%;wcsS:120-145	kfoC:76.84%;wbbO:23-30	ybt 1; ICEKp10	clb 2 (truncated)	iuc 1	-	-	5	rmpA2_3-47%	-	'R06-4	2006	Human	sputum
'HX18	SAMN47402223	Zhejiang	this_study	PT_843,PC_341	China	Clade D	KPC-2;OXA-23;OXA-66	ST23	-	-	-	KL1	O1/O2v2	2023	-	ADC-73	D	D	I	I	I	I	I	I	manB:85.92%;manC:112-189;ugd:787-864;ugd:82-159	glf:385-465;glf:822-900;wbbM:1087-1164;wbbO:760-837;wzt:484-561;	ybt unknown	clb 2	iuc unknown	iro 1	rmp 1; KpVP-1	5	rmpA2_5*-54%	-	'HX18	23-24	Human	respiratory
GCA_022049945	GCA_022049945	HongKong	PRJNA514245	PT_360,PC_355	China	Clade C	NDM-5	ST23	cgST:23220 LIN code:0,0,429,0,4,22,0,0,0,0	23	23	KL1	O1/O2v2	2016	-	CTX-M-3	D	D	I	I	I	-	-	-	wcsT:83.82%;wzx:46.51%;wzx:594-637	gmlC:5.34%	ybt 1; ICEKp10	clb 2	iuc 1	-	-	5	-	SAMN15904708	hkcpe39	2016-10-18	Human	stool
GCA_900505965	GCA_900505965	Croatia	PRJEB10018	-	Croatia	Outsider	-	ST218	cgST:1872 LIN code:0,0,115,1,2,0,0,0,0,0	218	218	KL57	O1/O2v2	2014	-	-	D	D	-	-	I	I	D	I	vanT:33.64%	gmlB:49-58	-	-	iuc 1	iro 1	rmp 1; KpVP-1 (truncated)	3	rmpA2_8-60%	SAMEA3721083	EuSCAPE_HR051	2014	Human	Lower Respiratory Tract Secrection
GCA_046065025	GCA_046065025	Czechia	PRJNA1130981	-	Czechia	Outsider	-	ST218	cgST:35582 LIN code:0,0,115,1,6,1,1,0,0,0	218	218	KL57	O1/O2v2	2021	-	CTX-M-15	D	D	-	-	I	I	I	I	vanT:33.64%	gmlB:228-237	-	-	iuc 1	iro 1	rmp 1; KpVP-1	3	rmpA2_8-60%	SAMN43017660	2SOAk12cef	2021-04	Environmental	mWWTPs outlet
GCA_029339955	GCA_029339955	Denmark: Copenhagen	PRJNA514245	PT_804,PC_804	Denmark	Outsider	NDM-1;OXA-48	ST23	cgST:34342 LIN code:0,0,115,0,0,0,1,1,0,0	218	10146	KL57	O1/O2v2	2021	-	CTX-M-15	D	D	I	-	I	-	D	I	vanT:33.64%	gmlC:42.30%	ybt 9; ICEKp3	-	iuc 1	-	rmp 1; KpVP-1 (truncated)	4	rmpA2_8*-60%	SAMN33768328	patient B	2021	Human
GCA_029846155	GCA_029846155	Denmark: Copenhagen	PRJNA944929	PT_499,PC_499	Denmark	Outsider	NDM-1;OXA-48	ST23	cgST:34342 LIN code:0,0,115,0,0,0,1,1,0,0	218	10146	KL57	O1/O2v2	2021	-	CTX-M-15	D	D	I	-	I	-	D	I	vanT:33.64%	gmlC:42.30%	ybt 9; ICEKp3	-	iuc 1	-	rmp 1; KpVP-1 (truncated)	4	rmpA2_8*-60%	SAMN33768325	SH010621x2x10	2021	Human
GCA_044321425	GCA_044321425	Egypt	PRJNA514245	-	Egypt	Others	-	ST23	cgST:11106 LIN code:0,0,429,0,44,1,0,0,0,0	23	23	KL1	O1/O2v2	2021	-	-	D	D	I	I	I	I	D	-	wclY:26.89%	gmlC:1101-1133;gmlC:76.80%;kfoC:915-920;wzm:77.73%	ybt 1; ICEKp10	clb 2	iuc 1	iro 1	rmp 1; KpVP-1 (truncated)	5	-	SAMEA115709886	22RX24813	2021	Human	sputum
KLE_BA7670AA_AS	SAMN07256682	France	PRJNA391004	-	France	Others	-	ST23	cgST:12907 LIN code:0,0,429,0,44,1,1,0,2,0	23	23	KL1	O1/O2v2	1987	-	-	D	D	I	D	I	I	I	I	wcaJ:773-782	wbbY:0.00%	ybt 1; ICEKp10	clb 3 (incomplete) (truncated)	iuc 1	iro 1	rmp 1; KpVP-1	5	rmpA2_6-60%	SAMN07256682	IPEUC1281		Bovine
KLE_HA7925AA_AS	SAMEA114228259	Germany	PRJEB61660	-	Germany	Clade B	-	ST23	cgST:10182 LIN code:0,0,429,0,59,0,0,0,0,0	23	23	KL1	O1/O2v2	2022	-	-	D	D	I	I	I	I	-	-	wcaH:312-326:wcaH:75.82%:wclY:0.00%:wzc:997-1005:wzx:43.95%:wzy:79.95%	gmlC:40.45%:kfoC:0.00%:kfoC:0.00%:wbbO:14.32%:wbbO:147-179:wbbO:93.39%	ybt 1; ICEKp10	clb 2	iuc 1	iro 1	-	5	-	SAMEA114228259	SAMEA114228259		Human
GCA_025890595	GCA_025890595	Germany: Frankfurt am Main	PRJNA514245	PT_394,PC_394	Germany	Outsider	NDM-1	ST23	cgST:3381 LIN code:0,0,115,0,0,0,0,1,0,0	218	10146	KL57	O1/O2v2	2022	-	CTX-M-55	D	D	I	-	I	-	-	I	vanT:33.64%	gmlC:42.30%	ybt 9; ICEKp3	-	iuc 1	-	-	4	rmpA2_8*-60%	SAMN31309194	F1	2022	Human
GCA_947575025	GCA_947575025	Germany	PRJEB58018	PT_360,PC_355	Germany	Outsider	NDM-1;OXA-48	ST23	cgST:3381 LIN code:0,0,115,0,0,0,0,1,0,0	218	10146	KL57	O1/O2v2	2022	-	CTX-M-55	D	D	I	-	I	-	D	I	vanT:33.64%	gmlC:42.30%	ybt 9; ICEKp3	-	iuc 1	-	rmp 1; KpVP-1 (incomplete)	4	rmpA2_6*-60%	SAMEA112198997		2022-05-06	Human	wound
GCA_947575065	GCA_947575065	Germany	PRJEB58018	PT_889,PC_889	Germany	Outsider	NDM-1;OXA-48	ST23	cgST:3381 LIN code:0,0,115,0,0,0,0,1,0,0	218	10146	KL57	O1/O2v2	2022	-	CTX-M-55	D	D	I	-	I	-	D	I	vanT:33.64%;wza:29.37%;wzi:0.00%	gmlC:42.30%	ybt 9; ICEKp3	-	iuc 1	-	rmp 1; KpVP-1 (incomplete)	4	rmpA2_6-60%	SAMEA112199051		2022-08-26	Human	wound
GCA_947575775	GCA_947575775	Germany	PRJEB58018	PT_360,PC_355	Germany	Outsider	NDM-1;OXA-48	ST23	cgST:3381 LIN code:0,0,115,0,0,0,0,1,0,0	218	10146	KL57	O1/O2v2	2022	-	CTX-M-55	D	D	I	-	I	-	D	I	vanT:86.24%;wcaJ:1121-1130	gmlC:42.30%	ybt 9; ICEKp3	-	iuc 1	-	rmp 1; KpVP-1 (incomplete)	4	rmpA2_6-60%	SAMEA112199024		2022-06-01	Human	Rectal
GCA_947575815	GCA_947575815	Germany	PRJEB58018	PT_360,PC_355	Germany	Outsider	NDM-1;OXA-48	ST23	cgST:3381 LIN code:0,0,115,0,0,0,0,1,0,0	218	10146	KL57	O1/O2v2	2022	-	CTX-M-55	D	D	I	-	I	-	D	I	vanT:33.64%;wza:0.00%;wzb:0.00%;wzc:87.66%;wzi:0.00%	gmlC:42.30%	ybt 9; ICEKp3	-	iuc 1	-	rmp 1; KpVP-1 (incomplete)	4	rmpA2_6-60%	SAMEA112199011		2022-05-14	Human	wound
GCA_947576175	GCA_947576175	Germany	PRJEB58018	PT_360,PC_355	Germany	Outsider	NDM-1;OXA-48	ST23	cgST:3381 LIN code:0,0,115,0,0,0,0,1,0,0	218	10146	KL57	O1/O2v2	2022	-	CTX-M-55	D	D	I	-	I	-	D	I	vanT:33.64%	gmlC:42.30%	ybt 9; ICEKp3	-	iuc 1	-	rmp 1; KpVP-1 (incomplete)	4	rmpA2_6-60%	SAMEA112199009		2022-05-08	Human	wound
GCA_947576415	GCA_947576415	Germany	PRJEB58018	PT_804,PC_804	Germany	Outsider	NDM-1;OXA-48	ST23	cgST:34342 LIN code:0,0,115,0,0,0,1,1,0,0	218	10146	KL57	O1/O2v2	2022	-	CTX-M-15	D	D	I	-	I	-	D	I	vanT:33.64%	gmlC:42.30%	ybt 9; ICEKp3	-	iuc 1	-	rmp 1; KpVP-1 (truncated)	4	rmpA2_8*-60%	SAMEA112199053		2022-08-24	Human	blood
GCA_947576455	GCA_947576455	Germany	PRJEB58018	PT_889,PC_889	Germany	Outsider	NDM-1;OXA-48	ST23	cgST:3381 LIN code:0,0,115,0,0,0,0,1,0,0	218	10146	KL57	O1/O2v2	2022	-	CTX-M-55	D	D	I	-	I	-	D	I	vanT:33.64%	gmlC:42.30%	ybt 9; ICEKp3	-	iuc 1	-	rmp 1; KpVP-1 (incomplete)	4	rmpA2_6*-60%	SAMEA112199032		2022-06-18	Human	-
GCA_947576685	GCA_947576685	Germany	PRJEB58018	PT_360,PC_355	Germany	Outsider	NDM-1;OXA-48	ST23	cgST:3381 LIN code:0,0,115,0,0,0,0,1,0,0	218	10146	KL57	O1/O2v2	2022	-	CTX-M-55	D	D	I	-	I	-	-	I	vanT:33.64%;wcaJ:0.00%;wza:0.00%;wzb:0.00%;wzc:0.00%;wzi:0.00%;wzx:78.28%	gmlC:42.30%	ybt 9; ICEKp3	-	iuc 1	-	-	4	rmpA2_6*-60%	SAMEA112199047		2022-07-16	Human	Rectal
GCA_025892635	GCA_025892635	Germany: Frankfurt am Main	PRJNA514245	PT_360,PC_355	Germany	Outsider	NDM-1;OXA-48	ST23	cgST:3381 LIN code:0,0,115,0,0,0,0,1,0,0	218	10146	KL57	O1/O2v2	2022	-	CTX-M-55	D	D	I	-	I	-	D	I	vanT:33.64%	gmlC:42.30%	ybt 9; ICEKp3	-	iuc 1	-	rmp 1; KpVP-1 (incomplete)	4	rmpA2_6-60%	SAMN31309209	E2	2022	Human
GCA_001902335	GCA_001902335	Germany: Goettingen	PRJNA329409	PT_394,PC_394	Germany	Outsider	OXA-48	ST23	cgST:3381 LIN code:0,0,115,0,0,0,0,1,0,0	218	10146	KL57	O1/O2v2	2014	-	-	D	D	I	-	I	-	D	I	vanT:33.64%;wzi:86.04%	gmlC:42.30%	ybt 9; ICEKp3	-	iuc 1	-	rmp 1; KpVP-1 (truncated)	4	rmpA2_8*-60%	SAMN05412805	Kp_Goe_154414	2014-07-21	Human	wound swab
GCA_024430755	GCA_024430755	Guadeloupe	PRJNA514245	-	Guadeloupe	Clade F	-	ST23	cgST:13962 LIN code:0,0,429,0,71,0,0,0,0,0	23	23	KL1	O1/O2v2	2018	-	-	D	D	I	I	I	I	-	-	wclY:0.00%;wzx:1.09%;wzy:68.22%	gmlC:746-770;kfoC:91.07%;wzm:94.92%	ybt 1; ICEKp10	clb 2	iuc 1	iro 1	-	5	-	SAMN25041580	KP017	2018	Human
GCA_024431795	GCA_024431795	Guadeloupe	PRJNA514245	-	Guadeloupe	Clade E	-	ST23	cgST:6866 LIN code:0,0,429,0,6,2,0,0,0,0	23	23	KL1	O1/O2v2	2019	-	-	D	D	-	I	I	I	D	-	wclY:0.00%;wcsS:67.03%;wzb:91.03%;wzc:49.23%;wzc:966-1021;wzx:8.45%;wzy:0.00%	gmlA:25.93%;gmlC:85.15%;wbbO:93.99%	-	clb 2	iuc 1	iro 1	rmp 1; KpVP-1 (truncated)	5	-	SAMN25041684	KP191	2019	Human
GCA_024435755	GCA_024435755	Guadeloupe	PRJNA514245	-	Guadeloupe	Clade B	-	ST23	cgST:31025 LIN code:0,0,429,0,28,2,0,0,0,0	23	23	KL1	O1/O2v2	2019	-	-	D	D	I	I	I	I	D	-	wclY:0.00%;wzx:41.86%;wzy:77.51%	gmlC:1101-1134;kfoC:85.61%	ybt 1; ICEKp10	clb 2	iuc 1	iro 1	rmp 1; KpVP-1 (truncated)	5	-	SAMN25041863	KP587	2019	Human
GCA_001766695	GCA_001766695	India	PRJNA329474	-	India	Clade A	-	ST3605	cgST:9692 LIN code:0,0,429,0,44,1,1,0,1,0	23	-	KL1	O1/O2v2	2015	-	-	D	D	D	-	D	I	D	I	wcsS:55.31%;wzi:57.53%	gmlB:44.65%;wzm:39.45%;wzt:46.56%	ybt 9; ICEKp3 (truncated)	-	iuc 1 (truncated)	iro 1	rmp 1; KpVP-1 (truncated)	4	rmpA2_6*-55%	SAMN05413132	B3639	2015	Human	blood
GCA_001777135	GCA_001777135	India	PRJNA342515	-	India	Clade A	-	ST3606	cgST:12911 LIN code:0,0,429,0,44,1,1,0,1,0	-	-	KL1	O1/O2v2	2015	-	-	D	D	I	-	I	D	I	-	cpsACP:61.43%;gmd:60.16%;wza:1.85%;wzc:68.64%;wzi:57.53%;wzx:69.53%	gmlC:9.65%;wbbO:43.24%;wzm:39.45%	ybt unknown	-	iuc unknown	iro 1 (truncated)	rmp unknown	4	-	SAMN05761708	B6418	2015	Human	blood
GCA_022324105	GCA_022324105	India	PRJNA514245	-	India	Clade A	-	ST23	cgST:20698 LIN code:0,0,429,0,128,0,0,0,0,0	23	23	KL1	O1/O2v2	2017	-	-	D	D	I	-	I	I	-	-	wcaH:14.60%;wcaI:90.95%;wcaJ:54.34%;wclY:0.00%;wcsS:59.40%;wcsT:77.39%;wzb:92.87%;wzc:89.36%;wzx:0.00%;wzy:0.00%	gmlA:0.00%;gmlB:76.55%;gmlC:27.52%;kfoC:84.62%;wbbO:91.25%;wzm:6.64%	ybt 9; ICEKp3	-	iuc 1	iro 1	-	4	-	SAMEA5232581	BA779	2017	Human	blood
GCA_004209795	GCA_004209795	India	PRJNA521675	-	India	Clade A	-	ST23	cgST:754 LIN code:0,0,429,0,40,0,0,1,0,0	23	23	KL1	O1/O2v2	2018	-	CTX-M-15	D	D	I	-	I	I	I	I	wcaH:37.91%;wcaJ:9.62%;wzc:6.19%	gmlB:490-499;wbbO:295-304	ybt 9; ICEKp3	-	iuc 1	iro 1	rmp unknown	4	rmpA2_5-54%	SAMN10908921	BA4656	2018	Human	blood
GCA_026192115	GCA_026192115	India	PRJNA663753	-	India	Outsider	-	ST218	cgST:4485 LIN code:0,0,115,1,1,0,0,0,0,0	218	218	KL57	O1/O2v2	2020	-	-	D	D	I	-	I	I	I	I	vanT:33.64%	gmlB:44.65%	ybt 9; ICEKp3	-	iuc 1	iro 1	rmp 1; KpVP-1	4	rmpA2_8*	SAMN16178381	BA1339	2020	Human	blood
GCA_004295405	GCA_004295405	India	PRJNA522836	PT_7078,PC_7078	India	Clade A	OXA-232	ST23	cgST:751 LIN code:0,0,429,0,40,0,0,0,0,0	23	23	KL1	O1/O2v2	2017	-	CTX-M-15	D	D	D	-	D	I	D	I	manC:53.81%;wzb:18.62%	gmlB:490-499;kfoC:51.86%;wbbM:90.98%;wbbO:295-304	ybt 9; ICEKp3 (truncated)	-	iuc 1 (truncated)	iro 1	rmp 1; KpVP-1 (truncated)	4	rmpA2_8*-53%	SAMN10956502	BA34918	2017	Human	blood
GCA_037725325	GCA_037725325	Ireland	PRJNA1078342	PT_578,PC_466	Ireland	Outsider	NDM-1	ST23	cgST:3381 LIN code:0,0,115,0,0,0,0,1,0,0	218	10146	KL57	O1/O2v2	2023	-	-	D	D	I	-	I	-	D	I	vanT:33.64%	gmlC:42.30%	ybt 9; ICEKp3	-	iuc 1	-	rmp 1; KpVP-1 (truncated)	4	rmpA2_8*-60%	SAMN40563637	KP2302257	2023	Human	Rectal
GCA_037725565	GCA_037725565	Ireland	PRJNA1078342	PT_360,PC_355	Ireland	Outsider	NDM-1	ST23	cgST:3381 LIN code:0,0,115,0,0,0,0,1,0,0	218	10146	KL57	O1/O2v2	2022	-	CTX-M-55	D	D	I	-	I	-	I	I	vanT:33.64%	gmlC:42.30%	ybt 9; ICEKp3	-	iuc 1	-	rmp 1; KpVP-1	4	rmpA2_6*-55%	SAMN40563625	KP220608	2022	Human	Rectal
GCA_026005595	GCA_026005595	Japan	PRJDB12116	-	Japan	Clade A	-	ST23	cgST:4375 LIN code:0,0,429,0,34,0,0,0,0,0	23	23	KL1	O1/O2v2	2016	-	-	D	D	D	-	D	D	D	-	wcaH:84.53%;wcaJ:59.62%;wclY:0.00%;wcsS:61.31%;wcsT:80.31%;wzb:89.66%;wzx:0.00%;wzy:82.07%	gmlC:1113-1139;gmlC:204-237;wbbO:85.50%;wzm:46.48%	ybt 2; ICEKp1 (truncated)	-	iuc 1 (truncated)	iro 3 (truncated)	rmp 3; ICEKp1 (incomplete) (truncated)	4	-	SAMD00397218	NUBL-21986	2016-10-24	Human
GCA_004312805	GCA_004312805	Japan	PRJDB7163	-	Japan	Outsider	-	ST218	cgST:4508 LIN code:0,0,115,1,3,0,0,0,0,0	218	218	KL57	O1/O2v2	2014	-	-	D	D	-	-	I	I	I	I	vanT:33.64%;wzi:44.17%	gmlA:49.21%;wbbO:601-613	-	-	iuc 1	iro 1	rmp 1; KpVP-1	3	rmpA2_8-60%	SAMD00129608	TUM14098	2014-01-06	Human
GCA_024451725	GCA_024451725	Japan	PRJNA514245	-	Japan	Clade C	-	ST23	cgST:13047 LIN code:0,0,429,0,4,0,0,1,0,0	23	23	KL1	O1/O2v2	2015	-	CTX-M-2	D	D	I	I	I	I	D	-	wcaH:89.54%;wcaJ:39.10%;wcaJ:499-564;wcsS:1068-1089	gmlB:234-260;gmlB:29.66%;gmlC:55.85%;gmlC:798-844	ybt 1; ICEKp10	clb 2	iuc 1	iro 1	rmp 1; KpVP-1 (truncated)	5	-	SAMD00397271	NUBL-17185	2015-01-21	Human
GCA_024452825	GCA_024452825	Japan	PRJNA514245	-	Japan	Clade C	-	ST23	cgST:32042 LIN code:0,0,429,0,4,0,0,1,1,0	23	23	KL1	O1/O2v2	2014	-	CTX-M-15	D	D	I	I	I	I	D	-	wcaJ:31.41%;wcaJ:422-454;wzx:1053-1104;wzx:92.09%	kfoC:10.92%;wzm:93.36%	ybt 1; ICEKp10	clb 2	iuc 1	iro 1	rmp 1; KpVP-1 (truncated)	5	-	SAMD00397263	NUBL-13800	2014-01-05	Human
GCA_024453465	GCA_024453465	Japan	PRJNA514245	-	Japan	Clade A	-	ST23	cgST:4375 LIN code:0,0,429,0,34,0,0,0,0,0	23	23	KL1	O1/O2v2	2016	-	-	D	D	D	-	D	D	-	-	wcaH:52.72%;wcaI:92.51%;wcaJ:57.26%;wclY:0.00%;wcsS:58.04%;wcsT:74.27%;wzb:70.57%;wzc:94.28%;wzx:0.00%;wzy:75.39%	gmlA:0.00%;gmlB:6.42%;gmlC:91.44%;kfoC:76.92%;kfoC:895-947;wbbO:80.02%;wzm:42.58%	ybt 2; ICEKp1 (truncated)	-	iuc 1 (truncated)	iro 3 (truncated)	-	4	-	SAMD00397218	NUBL-21986	2016-10-24	Human
GCA_024471695	GCA_024471695	Japan	PRJNA514245	-	Japan	Clade C	-	ST23	cgST:32042 LIN code:0,0,429,0,4,0,0,1,1,0	23	23	KL1	O1/O2v2	2015	-	CTX-M-15	D	D	I	I	I	I	D	-	wcaJ:448-481;wclY:79.46%;wzx:86.59%	gmlC:20.94%;gmlC:280-312;kfoC:11.66%	ybt 1; ICEKp10	clb 2	iuc 1	iro 1	rmp 1; KpVP-1 (truncated)	5	-	SAMD00397277	NUBL-17193	2015-11-04	Human
GCA_021849185	GCA_021849185	Japan:Fukuoka	PRJNA514245	-	Japan	Outsider	-	ST218	cgST:18182 LIN code:0,0,115,1,13,0,0,0,0,0	218	218	KL57	O1/O2v2	2019	-	-	D	D	-	-	I	I	I	D	vanT:33.64%	gmlA:358-363;kfoC:413-416	-	-	iuc 1	iro 1	rmp 1; KpVP-1	3	rmpA2_8*-0%	SAMD00287438	KP19027AIH	2019	Human
GCA_030778465	GCA_030778465	Japan:Okinawa	PRJNA514245	-	Japan	Clade C	-	ST23	cgST:32042 LIN code:0,0,429,0,4,0,0,1,1,0	23	23	KL1	O1/O2v2	2020	-	SHV-12	D	D	I	I	-	I	D	-	cpsACP:60.95%;wclY:83.85%	gmlA:48.15%;kfoC:66.25%;kfoC:751-773	ybt 1; ICEKp10	clb 2	-	iro 1	rmp 1; KpVP-1 (incomplete) (truncated)	2	-	SAMD00502480	JBEHABI-19-0287	2020-03-12	Human	urine
GCA_030778505	GCA_030778505	Japan:Okinawa	PRJNA514245	-	Japan	Outsider	-	ST218	cgST:27910 LIN code:0,0,115,1,9,0,0,0,0,0	218	218	KL57	O1/O2v2	2020	-	-	D	D	I	-	I	I	D	I	vanT:33.64%	gmlA:5.56%;gmlB:10.70%;gmlB:35-42	ybt 9; ICEKp3	-	iuc 1	iro 1	rmp 1; KpVP-1 (truncated)	4	rmpA2_3-47%	SAMD00502474	JBEHABI-19-0252	2020-01-28	Human	sputum
GCA_030779415	GCA_030779415	Japan:Okinawa	PRJNA514245	-	Japan	Clade C	-	ST23	cgST:32042 LIN code:0,0,429,0,4,0,0,1,1,0	23	23	KL1	O1/O2v2	2019	-	CTX-M-14	D	D	I	I	I	I	D	I	wcaJ:92.09%;wclY:90.85%;wzc:1017-1069;wzc:49.37%	wzm:78.12%	ybt 1; ICEKp10	clb 2	iuc 1	iro 1	rmp 1; KpVP-1 (truncated)	5	rmpA2_6*-47%	SAMD00502452	JBEHABI-19-0128	2019-09-10	Human	urine
GCA_030780955	GCA_030780955	Japan:Okinawa	PRJNA514245	-	Japan	Outsider	-	ST218	cgST:4485 LIN code:0,0,115,1,1,0,0,0,0,0	218	218	KL57	O1/O2v2	2020	-	SHV-12;SHV-5	D	D	I	-	I	I	I	I	vanT:33.64%;vanT:556-599;wzi:51.88%	gmlB:74.62%	ybt 9; ICEKp3	-	iuc 1	iro 1	rmp 1; KpVP-1	4	rmpA2_8-60%	SAMD00502401	JBEHAAB-19-0161	2020-03-04	Human	bronchoalveolar lavage
GCA_030869165	GCA_030869165	Japan:Okinawa	PRJNA514245	-	Japan	Clade C	-	ST23	cgST:32042 LIN code:0,0,429,0,4,0,0,1,1,0	23	23	KL1	O1/O2v2	2019	-	CTX-M-14	D	D	I	I	I	I	D	I	wcaH:88.89%;wcaJ:83.33%;wclY:49.02%;wzx:71.86%	gmlA:82.80%;gmlC:87.82%	ybt 1; ICEKp10	clb 2	iuc 1	iro 1	rmp 1; KpVP-1 (truncated)	5	rmpA2_6*-55%	SAMD00502456	JBEHABI-19-0153	2019-09-24	Human	venous blood
GCA_021872395	GCA_021872395	Japan:Osaka	PRJNA514245	-	Japan	Clade B	-	ST23	cgST:18271 LIN code:0,0,429,0,120,0,0,0,0,0	23	23	KL1	O1/O2v2	2016	-	-	D	D	D	I	I	I	D	I	wcaJ:393-462;wcsS:38.96%;wcsS:428-476;wzc:92.64%	gmlA:65.08%;gmlB:92.35%;gmlC:82.89%	ybt 1; ICEKp10 (truncated)	clb 2	iuc 1	iro 1	rmp 1; KpVP-1 (truncated)	5	rmpA2_5*-54%	SAMD00399360	MS6212	2016	Human
GCA_031070625	GCA_031070625	Japan:Saitama	PRJNA514245	-	Japan	Clade D	-	ST23	cgST:12990 LIN code:0,0,429,0,44,1,3,0,0,0	23	23	KL1	O1/O2v2	2020	-	CTX-M-14	D	D	-	-	I	I	I	-	wclY:831-882;wcsS:94.01%	gmlA:2.65%;kfoC:13-66;kfoC:4.71%;wbbO:90.19%	-	-	iuc 1	iro 1	rmp 1; KpVP-1	3	-	SAMD00498165	JBBBABI-19-0194	2020-05-30	Human	sputum
GCA_032128955	GCA_032128955	Japan:Sapporo	PRJNA514245	-	Japan	Clade C	-	ST23	cgST:32042 LIN code:0,0,429,0,4,0,0,1,1,0	23	23	KL1	O1/O2v2	2018	-	-	D	D	I	I	I	I	-	-	wclY:20.73%;wcsS:58.58%;wcsT:87.72%;wzb:92.64%;wzc:79.84%;wzx:19.46%	gmlC:59.48%;kfoC:84.45%;wbbO:94.52%	ybt 1; ICEKp10	clb 2	iuc 1	iro 1	-	5	-	SAMD00644610	SMKP1086	2018	Human	Pharyngeal mucus
GCA_030793965	GCA_030793965	Japan:Tokushima	PRJNA514245	-	Japan	Others	-	ST23	cgST:11106 LIN code:0,0,429,0,44,1,0,0,0,0	23	23	KL1	O1/O2v2	2019	-	-	D	D	D	D	I	I	-	-	wcaG:89.43%;wcaH:18.30%;wcaJ:88.11%;wclY:38.94%;wcsS:16.89%;wcsT:90.06%;wzc:85.00%;wzi:16.74%;wzx:36.74%;wzy:69.76%	gmlA:6.61%;gmlC:93.91%;kfoC:71.88%;wbbN:86.13%;wbbO:51.90%	ybt 1; ICEKp10 (truncated)	clb 2 (truncated)	iuc 1	iro 1	-	5	-	SAMD00501568	JBDGAAB-19-0021	2019-09-26	Human	bronchoalveolar lavage
GCA_030879985	GCA_030879985	Japan:Yamagata	PRJNA514245	-	Japan	Clade C	-	ST23	cgST:22226 LIN code:0,0,429,0,4,0,14,0,0,0	23	23	KL1	O1/O2v2	2019	-	CTX-M-14	D	D	I	I	I	I	D	I	wclY:57.98%	gmlC:86.58%	ybt 1; ICEKp10	clb 2	iuc 1	iro 1	rmp 1; KpVP-1 (truncated)	5	rmpA2_5*-54%	SAMD00497784	JBAGAAD-19-0006	2019-04-17	Human	sputum
GCA_030877445	GCA_030877445	Japan:Yamanashi	PRJNA514245	-	Japan	Clade F	-	ST23-1LV	cgST:373 LIN code:0,0,429,0,11,0,0,0,0,0	23	23	KL1	O1/O2v2	2019	-	CTX-M-14	D	D	D	I	I	I	I	I	wcaH:90.20%;wzc:941-1022;wzx:581-623;wzy:186-233;wzy:19.56%	wbbM:49.37%;wbbM:913-945;wbbO:88.77%	ybt 1; ICEKp10 (truncated)	clb 2	iuc 1	iro 1	rmp 1; KpVP-1	5	rmpA2_5*-54%	SAMD00499451	JBBJAAG-19-0043	2019-10-24	Human	venous blood
KLE_GA1308AA_AS	SAMEA13959356	Malaysia	PRJEB51966	-	Malaysia	Clade A	-	ST23	cgST:30087 LIN code:0,0,429,0,37,0,1,0,0,0	23	23	KL1	O1/O2v2	2016	-	-	D	D	-	-	I	I	D	I	wcaH:83.66%:wcaJ:65.60%:wclY:26.89%:wzc:969-1008:wzx:80.08%:wzy:1146-1182	wzm:94.14%	-	-	iuc 1	iro 1	rmp 1; KpVP-1 (truncated)	3	rmpA2_5*-54%	SAMEA13959356	Klb-OA-41		Human
KLE_GA1309AA_AS	SAMEA13959355	Malaysia	PRJEB51966	-	Malaysia	Clade A	-	ST23	cgST:30087 LIN code:0,0,429,0,37,0,1,0,0,0	23	23	KL1	O1/O2v2	2016	-	-	D	D	-	-	I	I	I	I	wcaH:303-326	wbbY:42.60%:wbbZ:0.00%	-	-	iuc 1	iro 1	rmp 1; KpVP-1	3	rmpA2_3*-47%	SAMEA13959355	Klb-OA-40		Human
GCA_001597035	GCA_001597035	Netherlands: Groningen	PRJNA252925	-	Netherlands	Outsider	-	ST163	cgST:3324 LIN code:0,0,42,11,0,0,0,0,0,0	3010	10125	KL31	O5	2012	-	CTX-M-15	D	D	-	-	-	-	-	-	manB:1126-1158;manC:28-60;wctH:7.65%;wctI:0.00%;wcuJ:0.00%;wzx:0.00%	manB:1126-1155	-	-	-	-	-	0	-	SAMN03281110	KP-45D	2012-01-27	Human	Perineum
KLE_DA9095AA_AS	SAMEA6368525	Netherlands	PRJEB35685	PT_578,PC_466	Netherlands	Outsider	NDM-1	ST631	cgST:20749 LIN code:0,0,1137,0,1,0,1,0,0,0	10966	11738	KL177	OL13		-	-	D	D	-	-	-	-	-	-	rmlC:239-348:rmlD:139-248	glycosylhydrolase:7.87%:rfbC:239-348:rfbD:139-248	-	-	-	-	-	0	-	SAMEA6368525	SAMEA6368525
GCA_027130535	GCA_027130535	Netherlands	PRJNA514245	PT_360,PC_355	Netherlands	Outsider	NDM-1	ST23	cgST:3381 LIN code:0,0,115,0,0,0,0,1,0,0	218	10146	KL57	O1/O2v2	2022	-	CTX-M-55	D	D	I	-	I	-	D	I	vanT:33.64%	gmlC:42.30%	ybt 9; ICEKp3	-	iuc 1	-	rmp 1; KpVP-1 (incomplete)	4	rmpA2_6*-47%	SAMN31807500	RIVM_C046807	2022-07-15	Human
GCA_027131335	GCA_027131335	Netherlands	PRJNA514245	PT_394,PC_394	Netherlands	Outsider	NDM-1	ST23	cgST:16233 LIN code:0,0,115,0,0,0,0,1,1,0	218	10146	KL57	O1/O2v2	2022	-	CTX-M-55	D	D	I	-	I	-	I	I	vanT:33.64%	gmlC:42.30%	ybt 9; ICEKp3	-	iuc 1	-	rmp 1; KpVP-1	4	rmpA2_8*-60%	SAMN31807489	RIVM_C044929	2022-06-20	Human
GCA_033585155	GCA_033585155	Netherlands	PRJNA514245	PT_360,PC_355	Netherlands	Outsider	NDM-1	ST23	cgST:3381 LIN code:0,0,115,0,0,0,0,1,0,0	218	10146	KL57	O1/O2v2	2022	-	CTX-M-55	D	D	I	-	-	-	-	-	vanT:33.64%	gmlC:42.30%	ybt 9; ICEKp3	-	-	-	-	1	-	SAMN38223584	RIVM_C049088	2022-10-12	Human
GCA_042929215	GCA_042929215	Netherlands	PRJNA514245	PT_360,PC_355	Netherlands	Outsider	NDM-1	ST23	cgST:3381 LIN code:0,0,115,0,0,0,0,1,0,0	218	10146	KL57	O1/O2v2	2023	-	CTX-M-55	D	D	I	-	I	-	D	I	vanT:33.64%	gmlC:42.30%	ybt 9; ICEKp3	-	iuc 1	-	rmp 1; KpVP-1 (truncated)	4	rmpA2_6*-47%	SAMN39950488	RIVM_C051247	2023-03-22	Human
GCA_027130695	GCA_027130695	Netherlands	PRJNA514245	PT_889,PC_889	Netherlands	Outsider	NDM-1;OXA-48	ST23	cgST:3381 LIN code:0,0,115,0,0,0,0,1,0,0	218	10146	KL57	O1/O2v2	2022	-	CTX-M-55	D	D	I	-	I	-	D	I	vanT:33.64%	gmlC:42.30%	ybt 9; ICEKp3	-	iuc 1	-	rmp 1; KpVP-1 (incomplete)	4	rmpA2_6-60%	SAMN31807475	RIVM_C044127	2022-03-26	Human
GCA_042931015	GCA_042931015	Netherlands	PRJNA514245	PT_360,PC_355	Netherlands	Outsider	NDM-1;OXA-48	ST23	cgST:3381 LIN code:0,0,115,0,0,0,0,1,0,0	218	10146	KL57	O3b	2023	-	CTX-M-55	D	D	I	-	I	-	D	I	vanT:33.64%	wbdA:0.00%;wbdB:0.00%;wbdC:0.00%;wbdD:0.00%;wzm:0.00%;wzt:0.00%	ybt 9; ICEKp3	-	iuc 1	-	rmp 1; KpVP-1 (incomplete)	4	rmpA2_6-60%	SAMN39950644	RIVM_C059194	2023-07-06	Human
GCA_021926725	GCA_021926725	Norway	PRJNA514245	-	Norway	Others	-	ST23	cgST:14805 LIN code:0,0,429,0,60,1,0,0,0,0	23	23	KL1	O1/O2v2	2001	-	-	D	D	I	I	I	I	D	I	manB:85.49%;wcaJ:86.75%;wclY:47.15%;wzx:60.70%;wzy:94.70%	gmlC:293-344	ybt 1; ICEKp10	clb 2	iuc 1	iro 1	rmp 1; KpVP-1 (truncated)	5	rmpA2_6*-47%	SAMEA8948285	KP_NORM_BLD_12851	2001	Human	blood
GCA_021929095	GCA_021929095	Norway	PRJNA514245	-	Norway	Clade B	-	ST23	cgST:14657 LIN code:0,0,429,0,1,0,1,0,2,0	23	23	KL1	O1/O2v2	2015	-	-	D	D	I	I	I	I	D	I	wclY:58.54%;wcsT:90.64%;wzx:19.07%;wzx:245-281	wzm:94.40%	ybt 1; ICEKp10	clb 2	iuc 1	iro 1	rmp 1; KpVP-1 (truncated)	5	rmpA2_6-60%	SAMEA8948777	KP_NORM_BLD_113315	2015	Human	blood
GCA_022041695	GCA_022041695	Norway	PRJNA514245	-	Norway	Clade E	-	ST23	cgST:14867 LIN code:0,0,429,0,42,2,0,1,0,0	23	23	KL1	O1/O2v2	2001	-	-	D	D	D	I	I	I	D	I	wcaH:84.97%;wzx:94.57%	gmlC:1101-1142;gmlC:76.18%	ybt 1; ICEKp10 (truncated)	clb 2	iuc 1	iro 1	rmp 1; KpVP-1 (truncated)	5	rmpA2_6-60%	SAMEA8948357	KP_NORM_BLD_13877	2001	Human	blood
GCA_032024205	GCA_032024205	Norway	PRJNA514245	-	Norway	Clade E	-	ST23	cgST:16232 LIN code:0,0,429,0,42,0,1,1,0,0	23	23	KL1	O1/O2v2	2017	-	-	D	D	I	I	I	I	D	I	wclY:89.36%	gmlA:2.65%	ybt 1; ICEKp10	clb 2	iuc 1	iro 1	rmp 1; KpVP-1 (truncated)	5	rmpA2_6*-60%	SAMEA113605019	NK_H1_065	2017	Human	blood
GCA_032134215	GCA_032134215	Norway	PRJNA514245	-	Norway	Outsider	-	ST631	cgST:15877 LIN code:0,0,1137,0,0,0,0,0,0,0	10966	11738	KL177	OL13	2017	-	-	D	D	-	-	-	-	-	-	rmlC:327-349;rmlC:63.24%;rmlD:81.59%	glycosylhydrolase:1712-1728;glycosylhydrolase:7.87%;rfbC:327-349;rfbC:63.24%;rfbD:82.27%	-	-	-	-	-	0	-	SAMEA113605989	NK_H24_018	2017	Human	blood
GCA_032154475	GCA_032154475	Norway	PRJNA514245	-	Norway	Clade D	-	ST23	cgST:15643 LIN code:0,0,429,0,44,9,0,0,0,0	23	23	KL1	O1/O2v2	2018	-	-	D	D	I	I	D	I	-	-	wcaG:94.81%;wcaH:27.02%;wcaI:92.51%;wcaJ:77.14%;wclY:0.00%;wcsS:54.77%;wcsT:0.97%;wzb:52.64%;wzc:80.73%;wzx:3.88%;wzy:82.31%	gmlC:89.39%;kfoC:72.70%;wbbO:92.57%;wzm:80.73%	ybt 1; ICEKp10	clb 2	iuc 1 (truncated)	iro 1	-	5	-	SAMEA113605723	NK_H18_049	2018	Human	blood
GCA_032154615	GCA_032154615	Norway	PRJNA514245	-	Norway	Clade C	-	ST23	cgST:15641 LIN code:0,0,429,0,4,6,1,0,0,0	23	23	KL1	O1/O2v2	2018	-	-	D	D	D	I	D	I	I	-	wcaH:5.01%;wcaI:90.86%;wcaJ:39.74%;wclY:0.00%;wcsS:49.23%;wcsT:39.18%;wzc:92.97%;wzx:0.23%;wzy:43.52%	gmlA:37.83%;wbbO:71.26%;wzm:85.42%	ybt 1; ICEKp10 (truncated)	clb 2	iuc 1 (truncated)	iro 1	rmp unknown	5	-	SAMEA113605721	NK_H18_047	2018	Human	blood
GCA_030715655	GCA_030715655	Oman	PRJNA999478	-	Oman	Clade C	-	ST23	cgST:10489 LIN code:0,0,429,0,47,0,0,2,0,0	23	23	KL1	O1/O2v2	2021	-	CTX-M-15	D	D	I	I	I	I	I	-	wcaH:303-317;wcaJ:75.85%;wclY:29.97%;wcsT:49-52;wzc:80.83%;wzx:18.45%;wzy:142-152	gmlC:1129-1174;kfoC:92.64%	ybt 1; ICEKp10	clb 2	iuc 1	iro 1	rmp unknown	5	-	SAMN36735518	1794	2021-02	Human
GCA_045983725	GCA_045983725	Philippines:Manila	PRJNA1190650	-	Philippines	Clade G	-	ST23	cgST:3913 LIN code:0,0,429,0,29,0,0,0,0,0	23	23	KL1	O1/O2v2	2021	-	-	D	D	I	I	I	I	I	I	wzc:1913-1913	gmlC:5.34%	ybt 1; ICEKp10	clb 2	iuc 1	iro 1	rmp 1; KpVP-1	5	rmpA2_6-60%	SAMN45051647	OMCS-22-1274	2021-10-01	Human
GCA_022748895	GCA_022748895	Poland:Rybnik	PRJNA812754	PT_387,PC_355	Poland	Outsider	KPC-2	ST23	cgST:14070 LIN code:0,0,115,0,0,0,0,4,0,0	218	10146	KL57	O1/O2v2	2018	-	CTX-M-55	D	D	I	-	I	-	I	I	vanT:33.64%;wzi:0.00%	gmlC:42.30%	ybt 9; ICEKp3	-	iuc 1	-	rmp 1; KpVP-1	4	rmpA2_8*-60%	SAMN26498267	NMI7902_18	2018-11-02	Human	Rectal swab
GCA_022748955	GCA_022748955	Poland:Rybnik	PRJNA812754	PT_394,PC_394	Poland	Outsider	KPC-2;NDM-1	ST23	cgST:14070 LIN code:0,0,115,0,0,0,0,4,0,0	218	10146	KL57	O1/O2v2	2018	-	CTX-M-55	D	D	I	-	I	-	I	I	vanT:33.64%	gmlC:42.30%	ybt 9; ICEKp3	-	iuc 1	-	rmp 1; KpVP-1	4	rmpA2_8*-60%	SAMN26498260	NMI4313_18	2018-06-19	Human	bronchial aspirate
GCA_022748795	GCA_022748795	Poland:Przemysl	PRJNA812754	PT_394,PC_394	Poland	Outsider	NDM-1	ST23	cgST:16233 LIN code:0,0,115,0,0,0,0,1,1,0	218	10146	KL57	O1/O2v2	2017	-	CTX-M-55	D	D	I	-	I	-	D	I	vanT:33.64%	gmlC:42.30%	ybt 9; ICEKp3	-	iuc 1	-	rmp 1; KpVP-1 (truncated)	4	rmpA2_8*-60%	SAMN26498272	NMI5840_17	2017-07-23	Human	Rectal swab
GCA_022748875	GCA_022748875	Poland:Rybnik	PRJNA812754	PT_394,PC_394	Poland	Outsider	NDM-1	ST23	cgST:14070 LIN code:0,0,115,0,0,0,0,4,0,0	218	10146	KL57	O1/O2v2	2018	-	CTX-M-55	D	D	I	-	I	-	I	I	vanT:33.64%	gmlC:42.30%	ybt 9; ICEKp3	-	iuc 1	-	rmp 1; KpVP-1	4	rmpA2_8*-60%	SAMN26498268	NMI5419_18	2018-07-31	Human	urine
GCA_022748755	GCA_022748755	Poland: Konstancin-Jeziorna	PRJNA812754	PT_394,PC_394	Poland	Outsider	OXA-48	ST23	cgST:16234 LIN code:0,0,115,0,0,0,0,1,2,0	218	10146	KL57	O1/O2v2	2019	-	CTX-M-55	D	D	I	-	I	-	-	-	vanT:33.64%	gmlC:42.30%	ybt 9; ICEKp3	-	iuc 1	-	-	4	-	SAMN26498274	NMI8035_19	2019-10-05	Human	feces
GCA_022748835	GCA_022748835	Poland:Cracow	PRJNA812754	PT_394,PC_394	Poland	Outsider	OXA-48	ST23	cgST:3381 LIN code:0,0,115,0,0,0,0,1,0,0	218	10146	KL57	O1/O2v2	2015	-	CTX-M-55	D	D	D	-	I	-	D	I	vanT:33.64%	gmlC:42.30%;gmlC:963-974	ybt 9; ICEKp3 (truncated)	-	iuc 1	-	rmp 1; KpVP-1 (truncated)	4	rmpA2_8*-60%	SAMN26498270	NMI432_15	2015-02-06	Human	wound
GCA_022748775	GCA_022748775	Poland:Lukow	PRJNA812754	PT_804,PC_804	Poland	Outsider	OXA-48	ST23	cgST:16235 LIN code:0,0,115,0,0,0,1,0,0,0	218	10146	KL57	O1/O2v2	2019	-	CTX-M-15	D	D	I	-	I	-	D	I	vanT:33.64%	gmlC:42.30%	ybt 9; ICEKp3	-	iuc 1	-	rmp 1; KpVP-1 (truncated)	4	rmpA2_8*-60%	SAMN26498273	NMI1734_19	2019-02-21	Human	bronchial aspirate
GCA_943733265	GCA_943733265	Russia	PRJEB53051	-	Russia	Outsider	-	ST23	cgST:3381 LIN code:0,0,115,0,0,0,0,1,0,0	218	10146	KL57	O1/O2v2	2017	-	CTX-M-55	D	D	I	-	I	-	D	I	vanT:33.64%;wza:448-517;wzi:781-792	gmlC:42.30%	ybt 9; ICEKp3	-	iuc 1	-	rmp 1; KpVP-1 (truncated)	4	rmpA2_8*	SAMEA14449080	kp_95329	2017-12-27	Human	bronchoalveolar lavage
GCA_046448125	GCA_046448125	Russia	PRJNA1196851	-	Russia	Outsider	-	ST218	cgST:16194 LIN code:0,0,115,1,4,0,0,0,0,0	218	218	KL57	O1/O2v2	2011	-	CTX-M-15	D	D	I	-	I	-	I	I	vanT:33.64%	gmlC:42.30%	ybt 9; ICEKp3	-	iuc 1	-	rmp 1; KpVP-1	4	rmpA2_8*-60%	SAMN45910490	42BUR11	2011	Human
GCA_046449105	GCA_046449105	Russia	PRJNA1196851	-	Russia	Outsider	-	ST218	-	-	-	KL57	O1/O2v2	2014	-	CTX-M-15	D	D	D	-	D	-	D	I	galF:386-386;manB:93.58%;vanT:33.64%;wzc:1524-1576	gmlC:42.30%;kfoC:951-987	ybt 9; ICEKp3 (truncated)	-	iuc 1 (truncated)	-	rmp 1; KpVP-1 (truncated)	4	rmpA2_8*-60%	SAMN45910491	19BUR14	2014	Human
GCA_046449285	GCA_046449285	Russia	PRJNA1196851	-	Russia	Outsider	-	ST218	cgST:16194 LIN code:0,0,115,1,4,0,0,0,0,0	218	218	KL57	O1/O2v2	2014	-	CTX-M-15	D	D	I	-	I	-	I	I	vanT:33.64%	gmlC:42.30%	ybt 9; ICEKp3	-	iuc 1	-	rmp 1; KpVP-1	4	rmpA2_8*-60%	SAMN45910481	22BUR14	2014	Human
GCA_026020115	GCA_026020115	Russia	PRJNA514245	-	Russia	Outsider	-	ST23	cgST:3381 LIN code:0,0,115,0,0,0,0,1,0,0	218	10146	KL57	O1/O2v2	2017	-	CTX-M-55	D	D	I	-	I	-	D	I	vanT:33.64%;wza:41.01%;wza:444-469;wzi:758-818	gmlC:42.30%	ybt 9; ICEKp3	-	iuc 1	-	rmp 1; KpVP-1 (truncated)	4	rmpA2_8*	SAMEA14449080	kp_95329	2017-12-27	Human	bronchoalveolar lavage
GCA_037477785	GCA_037477785	Russia	PRJNA945360	-	Russia	Outsider	-	ST23	cgST:3381 LIN code:0,0,115,0,0,0,0,1,0,0	218	10146	KL57	O1/O2v2	2022	-	CTX-M-55	D	D	I	-	I	-	-	I	vanT:33.64%	gmlC:42.30%	ybt 9; ICEKp3	-	iuc 1	-	-	4	rmpA2_8*	SAMN33790395	161	2022
GCA_041077715	GCA_041077715	Russia: Moscow	PRJNA1133913	-	Russia	Outsider	-	ST23	cgST:3381 LIN code:0,0,115,0,0,0,0,1,0,0	218	10146	KL57	O1/O2v2	2019	-	CTX-M-55	D	D	I	-	I	-	D	I	vanT:33.64%	gmlC:42.30%	ybt 9; ICEKp3	-	iuc 1	-	rmp 1; KpVP-1 (truncated)	4	rmpA2_8*-60%	SAMN42390537	107_kpn	2019-09-10	Human	tracheo-bronchial aspirate
GCA_015207945	GCA_015207945	Russia: Moscow	PRJNA269675	-	Russia	Outsider	-	ST218	cgST:23443 LIN code:0,0,115,1,11,0,0,0,0,0	218	218	KL57	O1/O2v2	2014	-	-	D	D	I	-	I	I	I	I	vanT:33.64%	kfoC:58.31%;wbbM:40.51%;wzm:0.00%;wzt:0.00%	ybt 9; ICEKp3	-	iuc 1	iro 1	rmp 1; KpVP-1	4	rmpA2_8-60%	SAMN16378196	SCPM-O-B-8533	2014-03-25	Human	throat
GCA_015645935	GCA_015645935	Russia: Moscow	PRJNA269675	-	Russia	Outsider	-	ST23	cgST:11163 LIN code:0,0,115,0,0,0,0,3,0,0	218	10146	KL57	O1/O2v2	2015	-	CTX-M-55	D	D	I	-	I	-	D	I	vanT:33.64%	gmlC:42.30%	ybt 9; ICEKp3	-	iuc 1	-	rmp 1; KpVP-1 (truncated)	4	rmpA2_8*-60%	SAMN16378174	SCPM-O-B-8042	2015-03-30	Human	urine
GCA_015645965	GCA_015645965	Russia: Moscow	PRJNA269675	-	Russia	Outsider	-	ST23	cgST:3381 LIN code:0,0,115,0,0,0,0,1,0,0	218	10146	KL57	O1/O2v2	2014	-	CTX-M-55	D	D	I	-	I	-	D	I	vanT:33.64%;wza:0.00%;wzb:0.00%;wzc:10.40%;wzi:0.00%	gmlC:42.30%	ybt 9; ICEKp3	-	iuc 1	-	rmp 1; KpVP-1 (truncated)	4	rmpA2_8*	SAMN16378172	SCPM-O-B-7875	2014-12-01	Human	Nose
GCA_016916655	GCA_016916655	Russia: Moscow	PRJNA269675	-	Russia	Clade B	-	ST23	cgST:25813 LIN code:0,0,429,0,59,0,3,0,0,0	23	23	KL1	O1/O2v2	2019	-	-	D	D	I	I	I	I	D	I	wclY:55.18%;wzx:92.40%	gmlC:91.92%	ybt 1; ICEKp10	clb 2	iuc 1	iro 1	rmp 1; KpVP-1 (truncated)	5	rmpA2_6-60%	SAMN17807609	SCPM-O-B-9258 (F19-1RKp/19)	2019-04-12	Human	feces
GCA_032597255	GCA_032597255	Russia: Moscow	PRJNA269675	-	Russia	Outsider	-	ST23	cgST:3381 LIN code:0,0,115,0,0,0,0,1,0,0	218	10146	KL57	O1/O2v2	2019	-	CTX-M-55	D	D	I	-	I	-	D	I	vanT:33.64%	glf:0.00%;gmlB:289-298;gmlC:42.30%;wbbM:0.00%;wbbN:0.00%;wbbO:29.97%;wzm:0.00%;wzt:0.00%	ybt 9; ICEKp3	-	iuc 1	-	rmp 1; KpVP-1 (truncated)	4	rmpA2_8*	SAMN37654792	SCPM-O-B-9547 (10PKP/19a)	2019-10-18	Human	Rectal swab
GCA_036542845	GCA_036542845	Russia: Moscow	PRJNA269675	-	Russia	Outsider	-	ST1027	cgST:34333 LIN code:0,0,512,1,1,0,0,0,0,0	10128	12803	KL20	O3/O3a	2022	-	-	D	D	I	-	I	-	-	-	manB:17.29%;manC:23.80%	manB:18.00%;manC:22.60%	ybt 18; ICEKp15	-	iuc 3	-	-	4	-	SAMN39825201	SCPM-O-B-10434 (52819/22)	2022-10-28	Human	bile
GCA_009661655	GCA_009661655	Russia: Moscow	PRJNA580263	-	Russia	Outsider	-	ST23	cgST:3381 LIN code:0,0,115,0,0,0,0,1,0,0	218	10146	KL57	O1/O2v2	2017	-	CTX-M-55	D	D	I	-	I	-	D	I	vanT:33.64%	gmlC:42.30%	ybt 9; ICEKp3	-	iuc 1	-	rmp 1; KpVP-1 (truncated)	4	rmpA2_8*	SAMN13153743	CriePir108	2017	Human	tracheal aspirate
GCA_036236855	GCA_036236855	Russia: Nizhniy Novgorod	PRJNA729628	-	Russia	Outsider	-	ST23	cgST:3301 LIN code:0,0,115,0,0,0,0,0,0,0	218	10146	KL57	O1/O2v2	2021	-	CTX-M-55	D	D	D	-	I	-	D	I	vanT:87.77%	gmlC:42.30%	ybt 9; ICEKp3 (truncated)	-	iuc 1	-	rmp 1; KpVP-1 (incomplete)	4	rmpA2_8*	SAMN39556033	NNKp-2023.4	2021-09	Human	oral mucosal discharge
GCA_001970155	GCA_001970155	Russia: Nizhny Novgorod	PRJNA357339	-	Russia	Outsider	-	ST23	cgST:3301 LIN code:0,0,115,0,0,0,0,0,0,0	218	10146	KL57	O1/O2v2	2016	-	CTX-M-55	D	D	I	-	I	-	D	I	vanT:33.64%	gmlC:42.30%	ybt 9; ICEKp3	-	iuc 1	-	rmp 1; KpVP-1 (incomplete)	4	rmpA2_8*	SAMN06140912	KP254	2016-02	Human
GCA_019391975	GCA_019391975	Russia: Saint-Petersburg	PRJNA748260	-	Russia	Clade F	-	ST23	cgST:27329 LIN code:0,0,429,0,119,0,0,0,0,0	23	23	KL1	O1/O2v2	2020	-	-	D	D	I	D	I	I	-	-	wcaH:3.92%;wcaI:83.21%;wcaJ:80.77%;wclY:0.00%;wcsS:65.94%;wcsT:36.06%;wzc:4.92%;wzc:67-111;wzc:731-741;wzx:0.00%;wzy:67.73%	kfoC:0.00%;wbbO:66.23%;wzm:86.72%	ybt 1; ICEKp10	clb 2 (truncated)	iuc 1	iro 1	-	5	-	SAMN20338552	5232	2020-12-15	Human	bronchoalveolar lavage
GCA_002114225	GCA_002114225	Russia: South Ural	PRJNA379388	-	Russia	Clade B	-	ST23	cgST:2810 LIN code:0,0,429,0,36,0,0,0,0,0	23	23	KL1	O1/O2v2	2003	-	-	D	D	I	I	I	I	D	-	wcaG:341-359;wcaH:310-318;wcaJ:1361-1368;wcaJ:35.04%;wcaJ:469-485;wclY:76.66%;wcsS:60.22%;wzb:215-234;wzx:62.33%;wzy:90.63%	gmlA:25.93%;gmlC:27-63;kfoC:89.08%;wbbO:136-167;wbbO:15.12%;wzm:82.42%	ybt 1; ICEKp10	clb 2	iuc 1	iro 1	rmp 1; KpVP-1 (incomplete) (truncated)	5	-	SAMN06606879	ICIS-278_PBV	2003	Human	feces
GCA_041077375	GCA_041077375	Russia: Krasnoyarsk	PRJNA1133913	PT_394,PC_394	Russia	Outsider	NDM-1;OXA-48	ST23	cgST:3381 LIN code:0,0,115,0,0,0,0,1,0,0	218	10146	KL57	O1/O2v2	2022	-	CTX-M-15	D	D	I	-	I	-	I	I	vanT:33.64%	glf:0.00%;gmlC:42.30%;wbbM:0.00%;wbbN:19.80%;wzm:0.00%;wzt:0.00%	ybt 9; ICEKp3	-	iuc 1	-	rmp 1; KpVP-1	4	rmpA2_6*-47%	SAMN42390555	3008_kpn	2022-01-11	Human	sputum
GCA_018283615	GCA_018283615	Russia: Moscow	PRJNA269675	PT_578,PC_466	Russia	Outsider	NDM-1;OXA-48	ST23	cgST:26058 LIN code:0,0,115,0,0,2,0,0,0,0	218	10146	KL57	O1/O2v2	2019	-	CTX-M-55	D	D	I	-	I	-	-	-	vanT:33.64%;wckW:0.00%;wckX:0.00%;wzc:447-454;wzx:21.58%;wzy:34.35%	gmlB:92.05%;gmlC:1.85%;wbbM:1412-1419	ybt 9; ICEKp3	-	iuc 1	-	-	4	-	SAMN18898210	SCPM-O-B-9223 (B-1261/19)	2019-05-27	Human	urine
GCA_015209155	GCA_015209155	Russia: Moscow	PRJNA269675	PT_804,PC_804	Russia	Outsider	OXA-244	ST218	cgST:23454 LIN code:0,0,115,1,7,0,0,0,0,0	218	218	KL57	O3b	2013	-	CTX-M-15	D	D	I	-	I	I	I	I	vanT:33.64%;wbaZ:45.14%;wcaJ:12.58%;wcaJ:174-242	wbdA:0.00%;wbdB:0.00%;wbdC:0.00%;wbdD:0.00%;wzm:0.00%;wzt:0.00%	ybt 9; ICEKp3	-	iuc 1	iro 1	rmp 1; KpVP-1	4	rmpA2_8-60%	SAMN16378191	SCPM-O-B-7707	2013-07-16	Human	Intracranial sinus
GCA_015209245	GCA_015209245	Russia: Moscow	PRJNA269675	PT_804,PC_804	Russia	Outsider	OXA-244	ST218	cgST:23454 LIN code:0,0,115,1,7,0,0,0,0,0	218	218	KL57	O1/O2v2	2013	-	CTX-M-15	D	D	I	-	I	I	D	I	ugd:82.43%;vanT:33.64%;wckX:19.10%;wzb:66.44%;wzc:27.46%;wzx:81.56%	gmlC:89.32%;wzm:0.00%	ybt 9; ICEKp3	-	iuc 1	iro 1	rmp 1; KpVP-1 (truncated)	4	rmpA2_8-60%	SAMN16378189	SCPM-O-B-7876	2013-05-21	Human	urine
GCA_046448145	GCA_046448145	Russia	PRJNA1196851	PT_804,PC_804	Russia	Outsider	OXA-48	ST23	-	-	-	KL57	O1/O2v2	2022	-	-	D	D	D	-	I	-	D	I	galF:386-391;galF:45.48%	gmlC:42.30%	ybt 9; ICEKp3 (truncated)	-	iuc 1	-	rmp 1; KpVP-1 (truncated)	4	rmpA2_8*-60%	SAMN45910489	1173SG22	2022	Human
GCA_046448845	GCA_046448845	Russia	PRJNA1196851	PT_804,PC_804	Russia	Outsider	OXA-48	ST23-1LV	cgST:16235 LIN code:0,0,115,0,0,0,1,0,0,0	218	10146	KL57	O1/O2v2	2024	-	CTX-M-15	D	D	D	-	I	-	D	I	vanT:33.64%	gmlC:42.30%	ybt 9; ICEKp3 (truncated)	-	iuc 1	-	rmp 1; KpVP-1 (truncated)	4	rmpA2_8*-60%	SAMN45910499	2064DZ24	2024	Human
GCA_002969145	GCA_002969145	Russia	PRJNA269675	PT_804,PC_804	Russia	Clade C	OXA-48	ST23	cgST:3899 LIN code:0,0,429,0,30,0,0,0,0,0	23	23	KL1	O1/O2v2	2014	C2(OXA-48)	CTX-M-15	D	D	D	D	I	I	I	I	wclY:69.75%;wcsS:4.63%;wzb:67.82%;wzc:78.06%;wzi:66.53%;wzx:0.00%;wzy:46.37%	wbbO:67.20%;wzt:255-263;wzt:35.22%	ybt 1; ICEKp10 (truncated)	clb 2 (truncated)	iuc 1	iro 1	rmp 1; KpVP-1	5	rmpA2_8-60%	SAMN08578631	SCPM-O-B-7852	2014
GCA_041077725	GCA_041077725	Russia: Moscow	PRJNA1133913	PT_804,PC_804	Russia	Outsider	OXA-48	ST23	cgST:3381 LIN code:0,0,115,0,0,0,0,1,0,0	218	10146	KL57	O1/O2v2		-	CTX-M-55	D	D	I	-	I	-	D	I	vanT:33.64%	gmlC:42.30%	ybt 9; ICEKp3	-	iuc 1	-	rmp 1; KpVP-1 (truncated)	4	rmpA2_8*-60%	SAMN42390535	79_kpn		Human	bronchoalveolar lavage
GCA_041077885	GCA_041077885	Russia: Moscow	PRJNA1133913	PT_804,PC_804	Russia	Outsider	OXA-48	ST23	cgST:11163 LIN code:0,0,115,0,0,0,0,3,0,0	218	10146	KL57	O1/O2v2	2019	-	CTX-M-55	D	D	I	-	D	-	D	I	vanT:33.64%	gmlC:42.30%	ybt 9; ICEKp3	-	iuc 1 (truncated)	-	rmp 1; KpVP-1 (incomplete) (truncated)	4	rmpA2_8*-60%	SAMN42390528	5_kpn	2019-07-12	Human	blood
GCA_008274165	GCA_008274165	Russia: Moscow	PRJNA269675	PT_804,PC_804	Russia	Clade C	OXA-48	ST23-1LV	cgST:23450 LIN code:0,0,429,0,4,15,1,0,1,0	23	23	KL1	O3b	2014	C2(OXA-48)	CTX-M-15	D	D	D	D	I	I	D	I	gmd:0.00%;wcaG:0.00%;wcaH:0.00%;wcaI:82.96%;wclY:0.00%;wcsS:0.00%;wcsT:0.00%;wza:0.00%;wzb:0.00%;wzc:0.00%;wzi:69.46%;wzx:0.00%;wzy:0.00%	glf:0.00%;gmlC:77.21%;kfoC:0.00%;wbbM:0.00%;wbbN:0.00%;wbbO:0.00%;wbdA:0.00%;wbdB:0.00%;wbdC:0.00%;wbdD:0.00%;wzm:0.00%;wzt:0.00%	ybt 1; ICEKp10 (truncated)	clb 2 (incomplete)	iuc 1	iro 1	rmp 1; KpVP-1 (truncated)	5	rmpA2_8-60%	SAMN11878536	SCPM-O-B-8739 (KPB470)	2014-03	Human	wound
GCA_008274195	GCA_008274195	Russia: Moscow	PRJNA269675	PT_804,PC_804	Russia	Clade C	OXA-48	ST23	cgST:23453 LIN code:0,0,429,0,4,15,1,1,0,0	23	23	KL1	O1/O2v2	2013	C2(OXA-48)	CTX-M-15	D	D	I	D	I	I	I	I	wcaG:32.85%;wcaH:0.00%;wcaI:0.00%;wcaJ:54.91%;wclY:0.00%;wcsS:4.09%;wzc:71.21%;wzx:36.12%;wzy:0.00%	glf:0.00%;wbbM:0.00%;wbbN:0.00%;wbbO:0.00%;wzm:91.41%;wzt:0.00%	ybt 1; ICEKp10	clb 2 (truncated)	iuc 1	iro 1	rmp 1; KpVP-1	5	rmpA2_8-60%	SAMN11878529	SCPM-O-B-7848 (KPB463-13)	2013-04	Human	aspirate
GCA_015645805	GCA_015645805	Russia: Moscow	PRJNA269675	PT_804,PC_804	Russia	Clade C	OXA-48	ST23	cgST:23453 LIN code:0,0,429,0,4,15,1,1,0,0	23	23	KL1	O1/O2v2	2016	C2(OXA-48)	CTX-M-15	D	D	I	D	I	I	I	I	wcaG:32.85%;wcaH:0.00%;wcaI:0.00%;wcaJ:54.91%;wclY:0.00%;wcsS:4.09%;wzc:71.21%;wzx:36.12%;wzy:0.00%	glf:0.00%;wbbM:0.00%;wbbN:0.00%;wbbO:0.00%;wzm:91.41%;wzt:0.00%	ybt 1; ICEKp10	clb 2 (truncated)	iuc 1	iro 1	rmp 1; KpVP-1	5	rmpA2_8-60%	SAMN16378187	SCPM-O-B-7848	2016-04-04	Human	bronchoalveolar lavage
GCA_036542805	GCA_036542805	Russia: Moscow	PRJNA269675	PT_6944,PC_6944	Russia	Outsider	OXA-48	ST23	cgST:3381 LIN code:0,0,115,0,0,0,0,1,0,0	218	10146	KL57	O1/O2v2	2021	-	CTX-M-55	D	D	I	-	I	-	-	-	vanT:33.64%;wza:56.08%;wzi:0.00%	gmlC:42.30%	ybt 9; ICEKp3	-	iuc 1	-	-	4	-	SAMN39825208	SCPM-O-B-9781 (C-9395/21)	2021-05-19	Human	abdominal drainage discharge
GCA_036553365	GCA_036553365	Russia: Moscow	PRJNA269675	PT_394,PC_394	Russia	Outsider	OXA-48	ST23	cgST:3381 LIN code:0,0,115,0,0,0,0,1,0,0	218	10146	KL57	O1/O2v2	2021	-	CTX-M-55	D	D	I	-	I	-	-	I	vanT:33.64%	gmlC:42.30%	ybt 9; ICEKp3	-	iuc 1	-	-	4	rmpA2_6*-49%	SAMN39825224	SCPM-O-B-9813 (C-8595/21)	2021-05-07	Human	bronchoalveolar lavage
GCA_009661575	GCA_009661575	Russia: Moscow	PRJNA580263	PT_804,PC_804	Russia	Outsider	OXA-48	ST23	cgST:3381 LIN code:0,0,115,0,0,0,0,1,0,0	218	10146	KL57	O1/O2v2	2017	-	-	D	D	I	-	I	-	D	I	vanT:33.64%	gmlC:42.30%;wbbM:1411-1420	ybt 9; ICEKp3	-	iuc 1	-	rmp 1; KpVP-1 (truncated)	4	rmpA2_8*	SAMN13153750	CriePir140	2017	Human	blood
GCA_041077275	GCA_041077275	Russia: Saint Petersburg	PRJNA1133913	PT_804,PC_804	Russia	Outsider	OXA-48	ST23	cgST:16235 LIN code:0,0,115,0,0,0,1,0,0,0	218	10146	KL57	O1/O2v2	2022	-	CTX-M-15	D	D	I	-	I	-	D	I	vanT:33.64%;wzy:27.74%	glf:1.82%	ybt 9; ICEKp3	-	iuc 1	-	rmp 1; KpVP-1 (truncated)	4	rmpA2_8*-47%	SAMN42390558	3025_kpn	2022-01-20	Human	tracheal aspirate
KLE_IA0657AA_AS	SAMEA114126176	Saudi Arabia	PRJEB36683	-	Saudi Arabia	Outsider	-	ST3159	cgST:10362 LIN code:0,0,696,0,0,0,0,0,0,0	-	-	KL46	O3b	2022	-	-	D	D	-	-	-	-	-	-	manB:79.50%:manC:70-197	manB:599-726	-	-	-	-	-	0	-	SAMEA114126176	SAMEA114126176		Human
KLE_IA0658AA_AS	SAMEA114126215	Saudi Arabia	PRJEB36683	-	Saudi Arabia	Outsider	-	ST3159	cgST:10362 LIN code:0,0,696,0,0,0,0,0,0,0	-	-	KL46	O3b	2022	-	-	D	D	-	-	-	-	-	-	manB:79.50%:manC:70-197	manB:599-726	-	-	-	-	-	0	-	SAMEA114126215	SAMEA114126215		Human
KLE_BA4380AA_AS	SAMN06112181	Singapore	PRJNA351910	-	Singapore	Clade D	-	ST23	cgST:13051 LIN code:0,0,429,0,74,0,0,0,0,0	23	23	KL1	O1/O2v2		-	-	D	D	I	D	I	I	D	-	wcaJ:1366-1378:wclY:56.12%:wcsT:92.98%:wzc:1016-1018:wzy:89.24%	gmlC:1155-1183:gmlC:19.10%:gmlC:240-299:kfoC:122-123:wbbO:11.41%:wbbO:127-128	ybt 1; ICEKp10	clb 2 (truncated)	iuc 1	iro 1	rmp 1; KpVP-1 (truncated)	5	-	SAMN06112181	NUH27_S16_L001		Human
GCA_022273175	GCA_022273175	Singapore	PRJNA514245	-	Singapore	Clade D	-	ST23	cgST:13026 LIN code:0,0,429,0,68,0,0,0,0,0	23	23	KL1	O1/O2v2		-	-	D	D	I	D	I	I	D	-	wcaI:94.98%;wclY:31.37%;wcsT:68.42%;wzc:81.34%;wzx:85.81%;wzy:84.27%	gmlA:39.15%;gmlC:76.80%;wbbO:89.66%	ybt 1; ICEKp10	clb 2 (truncated)	iuc 1	iro 1	rmp 1; KpVP-1 (incomplete) (truncated)	5	-	SAMN06112169	NUH02		Human	liver abscess
GCA_022273205	GCA_022273205	Singapore	PRJNA514245	-	Singapore	Clade D	-	ST23	cgST:31981 LIN code:0,0,429,0,44,6,1,0,0,0	23	23	KL1	O1/O2v2		-	-	D	D	I	I	I	I	D	I	wcaH:83.66%;wclY:27.08%;wcsS:92.10%;wzx:71.16%	gmlC:12.94%;gmlC:182-225	ybt 1; ICEKp10	clb 2	iuc 1	iro 1	rmp 1; KpVP-1 (truncated)	5	rmpA2_3-47%	SAMN06112186	SGH05		Human	liver abscess
GCA_022273315	GCA_022273315	Singapore	PRJNA514245	-	Singapore	Clade C	-	ST23	cgST:32042 LIN code:0,0,429,0,4,0,0,1,1,0	23	23	KL1	O1/O2v2		-	-	D	D	I	I	I	I	D	D	wcaJ:80.77%;wclY:65.83%;wzb:88.97%;wzx:63.41%;wzy:87.69%	kfoC:11.66%;wbbO:17.51%;wbbO:194-238	ybt 1; ICEKp10	clb 2	iuc 1	iro 1	rmp 1; KpVP-1 (truncated)	5	rmpA2_5*-0%	SAMN06112172	NUH08		Human	liver abscess
GCA_022273335	GCA_022273335	Singapore	PRJNA514245	-	Singapore	Clade C	-	ST23	cgST:32410 LIN code:0,0,429,0,73,0,0,0,1,0	23	23	KL1	O1/O2v2		-	-	D	D	-	I	I	I	I	I	wcaH:89.98%;wclY:27.17%;wcsS:94.28%;wzc:91.61%;wzx:80.93%;wzy:20.29%;wzy:238-281	kfoC:90.32%;wbbO:88.24%;wzm:77.34%	-	clb 2	iuc 1	iro 1	rmp unknown	5	rmpA2_3-47%	SAMN06112193	NUH24		Human	liver abscess
GCA_022273355	GCA_022273355	Singapore	PRJNA514245	-	Singapore	Clade D	-	ST23	cgST:32686 LIN code:0,0,429,0,69,0,0,1,0,0	23	23	KL1	O1/O2v2		-	-	D	D	D	I	D	I	D	-	wcaH:90.41%;wclY:61.25%;wzc:1056-1102;wzc:49.65%;wzx:84.26%	gmlB:37.00%;kfoC:86.60%	ybt 1; ICEKp10 (truncated)	clb 2	iuc 1 (truncated)	iro 1	rmp 1; KpVP-1 (truncated)	5	-	SAMN06112168	NUH01		Human	liver abscess
GCA_022273415	GCA_022273415	Singapore	PRJNA514245	-	Singapore	Clade A	-	ST23	cgST:32675 LIN code:0,0,429,0,33,0,1,0,1,0	23	23	KL1	O1/O2v2		-	-	D	D	I	-	I	I	I	-	wcaH:89.76%;wclY:69.09%;wcsS:94.28%;wcsT:88.11%;wzx:67.75%	gmlB:439-446;gmlC:93.50%	ybt 8; ICEKp3	-	iuc 1	iro 1	rmp unknown	4	-	SAMN06112178	NUH19		Human	liver abscess
GCA_022273435	GCA_022273435	Singapore	PRJNA514245	-	Singapore	Clade C	-	ST23	cgST:33580 LIN code:0,0,429,0,4,16,0,0,1,0	23	23	KL1	O1/O2v2		-	-	D	D	I	I	I	I	I	D	wcaG:380-419;wcaJ:31.62%;wcaJ:433-483;wclY:26.05%;wcsS:56.77%;wzx:61.86%;wzy:29.58%;wzy:340-398	gmlC:94.25%	ybt 1; ICEKp10	clb 3	iuc 1	iro 1	rmp unknown	5	rmpA2_5*-0%	SAMN06112177	NUH17		Human	liver abscess
GCA_022273515	GCA_022273515	Singapore	PRJNA514245	-	Singapore	Clade D	-	ST23	cgST:13037 LIN code:0,0,429,0,44,5,0,0,0,0	23	23	KL1	O1/O2v2		-	-	D	D	I	I	I	I	D	-	wcaH:85.84%;wclY:76.56%;wzb:80.00%;wzx:81.09%	gmlC:1091-1136;kfoC:92.80%	ybt 1; ICEKp10	clb 2	iuc 1	iro 1	rmp 1; KpVP-1 (truncated)	5	-	SAMN06112176	NUH16		Human	liver abscess
GCA_022273575	GCA_022273575	Singapore	PRJNA514245	-	Singapore	Clade D	-	ST23	cgST:13037 LIN code:0,0,429,0,44,5,0,0,0,0	23	23	KL1	O1/O2v2		-	-	D	D	I	I	I	I	I	D	wcaH:88.89%;wclY:54.15%;wcsS:92.82%;wzx:71.40%	gmlC:54.35%;kfoC:84.37%;wbbO:92.13%	ybt 1; ICEKp10	clb 2	iuc 1	iro 1	rmp unknown	5	rmpA2_6*-0%	SAMN06112175	NUH15		Human	liver abscess
GCA_022273595	GCA_022273595	Singapore	PRJNA514245	-	Singapore	Clade F	-	ST23	cgST:33910 LIN code:0,0,429,0,67,0,0,1,0,0	23	23	KL1	O1/O2v2		-	-	D	D	I	I	D	I	I	-	wcaJ:80.98%;wclY:57.98%;wcsT:83.24%;wzc:82.04%;wzx:54.81%;wzy:88.26%	gmlC:655-703	ybt 1; ICEKp10	clb 2	iuc 1 (truncated)	iro 1	rmp unknown	5	-	SAMN06112185	SGH04		Human	liver abscess
GCA_023781755	GCA_023781755	Singapore	PRJNA514245	-	Singapore	Clade G	-	ST23	cgST:3913 LIN code:0,0,429,0,29,0,0,0,0,0	23	23	KL1	O1/O2v2		G1(KPC-2)	-	D	D	I	I	I	I	I	-	wcaJ:25.21%	gmlC:5.34%	ybt 1; ICEKp10	clb 2	iuc 1	iro 1	rmp 1; KpVP-1	5	-	SAMN25349858	23
GCA_023826075	GCA_023826075	Singapore	PRJNA514245	-	Singapore	Clade G	-	ST23	cgST:3913 LIN code:0,0,429,0,29,0,0,0,0,0	23	23	KL1	O1/O2v2		G1(KPC-2)	-	D	D	I	I	I	I	I	I	cpsACP:0.00%;galF:0.00%;wza:0.00%;wzb:0.00%;wzc:0.00%;wzi:0.00%	gmlC:5.34%	ybt 1; ICEKp10	clb 2	iuc 1	iro 1	rmp 1; KpVP-1	5	rmpA2_6*-48%	SAMN25349857	23
GCA_023874285	GCA_023874285	Singapore	PRJNA514245	-	Singapore	Clade G	-	ST23	cgST:3913 LIN code:0,0,429,0,29,0,0,0,0,0	23	23	KL1	O1/O2v2		G1(KPC-2)	-	D	D	I	I	I	I	I	-	cpsACP:0.00%;galF:0.00%;wza:0.00%;wzb:0.00%;wzc:0.00%;wzi:0.00%	gmlC:5.34%	ybt 1; ICEKp10	clb 2	iuc 1	iro 1	rmp 1; KpVP-1	5	-	SAMN25349856	23
GCA_045610925	GCA_045610925	Singapore	PRJNA1171156	PT_3142,PC_3142	Singapore	Clade D	KPC-2	ST23	cgST:24925 LIN code:0,0,429,0,8,2,0,0,0,0	23	23	KL1	O1/O2v2		D3(KPC-2)	-	D	D	I	I	I	I	D	I	wclY:6.72%	gmlB:21.71%	ybt 1; ICEKp10	clb 2	iuc 1	iro 1	rmp 1; KpVP-1 (truncated)	5	rmpA2_2*-46%	SAMN44235093	CPE_E728		Human
GCA_022172705	GCA_022172705	Singapore	PRJNA514245	PT_3142,PC_3142	Singapore	Clade D	KPC-2	ST23	cgST:24925 LIN code:0,0,429,0,8,2,0,0,0,0	23	23	KL1	O1/O2v2	2014	D3(KPC-2)	-	D	D	I	I	I	I	D	-	wclY:26.33%;wzx:20.39%	gmlB:21.71%;kfoC:39-94;kfoC:5.71%	ybt 1; ICEKp10	clb 2	iuc 1	iro 1	rmp 1; KpVP-1 (truncated)	5	-	SAMN11979485	ENT1061	2014-03-13	Human	blood
GCA_023826515	GCA_023826515	Singapore	PRJNA514245	PT_3142,PC_3142	Singapore	Clade G	KPC-2	ST23	cgST:3913 LIN code:0,0,429,0,29,0,0,0,0,0	23	23	KL1	O1/O2v2		G1(KPC-2)	-	D	D	I	I	I	I	I	I	wzc:456-463	gmlC:5.34%	ybt 1; ICEKp10	clb 2	iuc 1	iro 1	rmp 1; KpVP-1	5	rmpA2_6*-48%	SAMN25349845	23
GCA_025095775	GCA_025095775	Singapore	PRJNA514245	PT_3142,PC_3142	Singapore	Outsider	KPC-2	ST218	cgST:27910 LIN code:0,0,115,1,9,0,0,0,0,0	218	218	KL57	O1/O2v2	2020	-	CTX-M-15	D	D	I	-	I	I	I	I	vanT:33.64%	gmlB:48.01%	ybt 9; ICEKp3	-	iuc 1	iro 1	rmp 1; KpVP-1	4	rmpA2_8-60%	SAMN17981916	20207107S	2020	Human	Rectal
GCA_025116725	GCA_025116725	Singapore	PRJNA514245	PT_3142,PC_3142	Singapore	Outsider	KPC-2	ST218	cgST:27910 LIN code:0,0,115,1,9,0,0,0,0,0	218	218	KL57	O1/O2v2	2020	-	CTX-M-15	D	D	I	-	I	I	I	I	vanT:33.64%	gmlB:48.01%	ybt 9; ICEKp3	-	iuc 1	iro 1	rmp 1; KpVP-1	4	rmpA2_8-60%	SAMN17981926	20208395M	2020	Human	wound
GCA_029500595	GCA_029500595	Singapore	PRJNA514245	PT_3142,PC_3142	Singapore	Clade D	KPC-2	ST23	cgST:24925 LIN code:0,0,429,0,8,2,0,0,0,0	23	23	KL1	O1/O2v2	2014	D3(KPC-2)	-	D	D	I	I	I	I	D	-	wclY:26.33%;wzx:20.39%	gmlB:21.71%;kfoC:39-94;kfoC:5.71%	ybt 1; ICEKp10	clb 2	iuc 1	iro 1	rmp 1; KpVP-1 (truncated)	5	-	SAMN14851623	201415948B	2014	Human	blood
GCA_008572945	GCA_008572945	Singapore	PRJNA557813	PT_3142,PC_3142	Singapore	Clade D	KPC-2	ST23	cgST:24925 LIN code:0,0,429,0,8,2,0,0,0,0	23	23	KL1	O1/O2v2	2014	D3(KPC-2)	-	D	D	I	I	I	I	D	-	wcaH:90.85%;wclY:67-76;wzx:280-295	gmlB:21.71%	ybt 1; ICEKp10	clb 2	iuc 1	iro 1	rmp 1; KpVP-1 (truncated)	5	-	SAMN12419069	1061	2014	Human	blood
GCA_022022855	GCA_022022855	Spain	PRJNA514245	-	Spain	Clade E	-	ST23	cgST:17926 LIN code:0,0,429,0,43,1,0,0,0,0	23	23	KL1	O1/O2v2		-	-	D	D	I	I	I	I	D	-	wcaH:86.93%;wcaI:1078-1121;wcaI:90.37%;wcaJ:433-437;wclY:75.35%;wcsS:64.31%;wzx:66.74%;wzy:92.99%	gmlC:1085-1137;gmlC:77.21%;kfoC:1028-1074;kfoC:85.11%;wbbO:1016-1064	ybt 1; ICEKp10	clb 2	iuc 1	iro 1	rmp 1; KpVP-1 (truncated)	5	-	SAMEA7701922	225KP-HG		Human
KLE_JA0746AA_AS	SAMEA112856866	Spain	PRJEB61083	PT_578,PC_466	Spain	Outsider	NDM-1	ST23	cgST:3381 LIN code:0,0,115,0,0,0,0,1,0,0	218	10146	KL57	O1/O2v2	2022	-	CTX-M-55	D	D	I	-	I	-	D	I	vanT:33.64%:vanT:840-844:wckX:1085-1116:wzx:19.06%:wzx:226-266:wzy:53.18%:wzy:602-616	gmlC:42.30%	ybt 9; ICEKp3	-	iuc 1	-	rmp 1; KpVP-1 (truncated)	4	rmpA2_8*-60%	SAMEA112856866	H12O_22KP00		Human
GCA_045566795	GCA_045566795	Spain: Aragon, Zaragoza	PRJNA1190923	PT_360,PC_355	Spain	Outsider	NDM-1;OXA-48	ST23	cgST:3381 LIN code:0,0,115,0,0,0,0,1,0,0	218	10146	KL57	O1/O2v2	2023	-	CTX-M-55	D	D	I	-	I	-	D	I	vanT:33.64%	gmlC:42.30%	ybt 9; ICEKp3	-	iuc 1	-	rmp 1; KpVP-1 (incomplete)	4	rmpA2_6-60%	SAMN45061679	944560	2023-05-25	Human	Rectal swab
GCA_045570295	GCA_045570295	Spain: Aragon, Zaragoza	PRJNA1190923	PT_360,PC_355	Spain	Outsider	NDM-1;OXA-48	ST23	cgST:3381 LIN code:0,0,115,0,0,0,0,1,0,0	218	10146	KL57	O3b	2023	-	CTX-M-55	D	D	I	-	I	-	D	I	vanT:33.64%	wbdA:0.00%;wbdB:0.00%;wbdC:0.00%;wbdD:0.00%;wzm:0.00%;wzt:0.00%	ybt 9; ICEKp3	-	iuc 1	-	rmp 1; KpVP-1 (incomplete)	4	rmpA2_9	SAMN45061640	1030572	2023-10-05	Human	Rectal swab
GCA_025888715	GCA_025888715		PRJNA514245	PT_804,PC_804	Switzerland	Clade C	OXA-48	ST23	cgST:19413 LIN code:0,0,429,0,4,15,1,0,0,0	23	23	KL1	O1/O2v2	2018	C2(OXA-48)	CTX-M-15	D	D	I	I	I	-	-	I	wzy:632-637	wbbO:172-177	ybt 1; ICEKp10	clb 2	iuc 1	-	-	5	rmpA2_8-60%	SAMN31269458	N330	2018-06-27	Human
GCA_021907815	GCA_021907815	Thailand	PRJNA514245	-	Thailand	Outsider	-	ST1265	cgST:17415 LIN code:0,0,171,2,0,0,0,0,0,0	1135	1135	KL33	O3b	2018	-	SHV-2	D	D	-	-	-	-	-	-	manB:0.00%;manC:0.00%;wbaZ:0.00%;wcaJ:0.00%;wckJ:0.00%;wckK:0.00%;wckL:0.00%;wckM:0.00%;wcuQ:0.00%;wzc:15.15%;wzx:0.00%;wzy:0.00%	manB:49.67%;manC:88.28%	-	-	-	-	-	0	-	SAMEA7077387	158CM1	2018	Human
GCA_026301735	GCA_026301735	Thailand	PRJNA514245	-	Thailand	Clade C	-	ST23	cgST:11106 LIN code:0,0,429,0,44,1,0,0,0,0	23	23	KL1	O1/O2v2	2020	-	-	D	D	I	I	I	I	D	-	wclY:69.75%;wcsT:81.09%;wzc:46.84%;wzc:987-1093;wzx:77.52%	kfoC:85.36%;wbbO:90.63%;wzm:90.23%	ybt 1; ICEKp10	clb 2	iuc 1	iro 1	rmp 1; KpVP-1 (incomplete) (truncated)	5	-	SAMEA111506237	DTU_2021_1003127_1_SI_THA_BAN_031	2020-12-12	Human	sputum
GCA_043636885	GCA_043636885	Thailand: Bangkok	PRJNA1169829	-	Thailand	Clade D	-	ST23	cgST:20178 LIN code:0,0,429,0,32,0,0,0,1,0	23	23	KL1	O1/O2v2	2021	-	-	D	D	I	D	I	I	I	I	wcaJ:25.21%;wzi:57.53%	glf:1.82%	ybt 1; ICEKp10	clb 2 (truncated)	iuc 1	iro 1	rmp 1; KpVP-1	5	rmpA2_5-54%	SAMN44084092	KP43_UID2108280039	2021-05-01	Human	blood
GCA_043640565	GCA_043640565	Thailand: Bangkok	PRJNA1169829	-	Thailand	Others	-	ST23	cgST:11106 LIN code:0,0,429,0,44,1,0,0,0,0	23	23	KL1	O1/O2v2	2021	-	-	D	D	I	D	I	I	I	I	wcaJ:25.21%;wzi:57.53%	glf:1.82%;gmlB:438-451	ybt 1; ICEKp10	clb 2 (truncated)	iuc 1	iro 1	rmp 1; KpVP-1,rmp 1; KpVP-1 (truncated)	5	rmpA2_5-54%	SAMN44084088	KP39_UID2108280035	2021-03-27	Human	blood
GCA_041807505	GCA_041807505	Ukraine	PRJNA1152760	PT_804,PC_804	Ukraine	Outsider	NDM-1;OXA-48	ST23	cgST:3381 LIN code:0,0,115,0,0,0,0,1,0,0	218	10146	KL57	O1/O2v2	2022	-	CTX-M-55	D	D	I	-	I	-	-	I	vanT:33.64%	gmlC:42.30%	ybt 9; ICEKp3	-	iuc 1	-	-	4	rmpA2_6*-55%	SAMN43377813	1198/23	2022	Human	Rectal swab
GCA_041807605	GCA_041807605	Ukraine	PRJNA1152760	PT_804,PC_804	Ukraine	Outsider	NDM-1;OXA-48	ST23	cgST:34342 LIN code:0,0,115,0,0,0,1,1,0,0	218	10146	KL57	O1/O2v2	2022	-	CTX-M-15	D	D	I	-	I	-	D	I	vanT:33.64%	gmlC:42.30%	ybt 9; ICEKp3	-	iuc 1	-	rmp 1; KpVP-1 (truncated)	4	rmpA2_8*-60%	SAMN43377811	2727/22	2022	Human	Rectal swab
GCA_041807615	GCA_041807615	Ukraine	PRJNA1152760	PT_360,PC_355	Ukraine	Outsider	NDM-1;OXA-48	ST23	cgST:3381 LIN code:0,0,115,0,0,0,0,1,0,0	218	10146	KL57	O1/O2v2	2022	-	CTX-M-55	D	D	I	-	I	-	D	I	vanT:33.64%	gmlC:42.30%	ybt 9; ICEKp3	-	iuc 1	-	rmp 1; KpVP-1 (incomplete)	4	rmpA2_6-60%	SAMN43377812	6228/22	2022	Human	wound
GCA_045998825	GCA_045998825	Ukraine	PRJNA514245	PT_360,PC_355	Ukraine	Outsider	NDM-6	ST23	cgST:3381 LIN code:0,0,115,0,0,0,0,1,0,0	218	10146	KL57	O1/O2v2	2022	-	CTX-M-55	D	D	I	-	I	-	D	I	vanT:33.64%;wcaJ:909-914	gmlC:42.30%	ybt 9; ICEKp3	-	iuc 1	-	rmp 1; KpVP-1 (incomplete) (truncated)	4	rmpA2_8*-60%	SAMN41015951	KR6068	2022	Human
GCA_045998975	GCA_045998975	Ukraine	PRJNA514245	PT_360,PC_355	Ukraine	Outsider	NDM-6	ST23	cgST:3381 LIN code:0,0,115,0,0,0,0,1,0,0	218	10146	KL57	O1/O2v2	2022	-	CTX-M-55	D	D	I	-	I	-	D	I	vanT:33.64%	gmlC:42.30%	ybt 9; ICEKp3	-	iuc 1	-	rmp 1; KpVP-1 (incomplete) (truncated)	4	rmpA2_8*-60%	SAMN41015962	KR6085	2022	Human
GCA_045999145	GCA_045999145	Ukraine	PRJNA514245	PT_6944,PC_6944	Ukraine	Outsider	OXA-48	ST23	cgST:3381 LIN code:0,0,115,0,0,0,0,1,0,0	218	10146	KL57	O1/O2v2	2022	-	CTX-M-55	D	D	I	-	I	-	D	I	vanT:33.64%	gmlC:42.30%	ybt 9; ICEKp3	-	iuc 1	-	rmp 1; KpVP-1 (incomplete) (truncated)	4	rmpA2_8*-60%	SAMN41015936	KR6159	2022	Human
GCA_010598135	GCA_010598135	USA	PRJNA553678	-	USA	Clade E	-	ST23	cgST:24645 LIN code:0,0,429,0,6,0,2,1,0,0	23	23	KL1	O1/O2v2	2015	-	-	D	D	I	I	I	I	I	-	wclY:61.34%;wcsS:90.64%;wzc:38.40%;wzc:816-827;wzx:81.47%;wzy:1149-1183	gmlC:90.01%;wbbN:84.00%;wbbO:89.66%	ybt 1; ICEKp10	clb 2	iuc 1	iro 1	rmp unknown	5	-	SAMN12250622	AS012303	2015-07-20	Human	lung
GCA_010602425	GCA_010602425	USA	PRJNA553678	-	USA	Clade E	-	ST23	cgST:24576 LIN code:0,0,429,0,6,0,2,0,0,0	23	23	KL1	O1/O2v2	2015	-	-	D	D	I	I	I	I	I	-	wcaH:94.55%;wcaJ:1.07%;wclY:76.00%;wcsS:87.19%;wzx:80.62%;wzy:93.56%	gmlC:84.46%;wzm:94.14%	ybt 1; ICEKp10	clb 2	iuc 1	iro 1	rmp unknown	5	-	SAMN12250621	AS012302	2015-07-20	Human	lung
GCA_008630985	GCA_008630985	USA	PRJNA558799	-	USA	Outsider	-	ST163	cgST:8033 LIN code:0,0,42,9,3,0,0,0,0,0	3010	163	KL25	O1/O2v2	2018	-	-	D	D	-	-	-	-	-	-	wcaJ:90.90%;wcuB:33.23%;wfeD:14.40%;wzx:86.92%;wzy:44.21%	gmlC:86.04%	-	-	-	-	-	0	-	SAMN12498972	KCJ3K84	2018-07	Human
GCA_003335005	GCA_003335005	USA: Baltimore	PRJNA392824	-	USA	Clade A	-	ST23	cgST:2888 LIN code:0,0,429,0,33,0,0,0,0,0	23	23	KL1	O1/O2v2	2015	-	-	D	D	I	-	I	I	D	D	wclY:5.04%;wzc:48.95%;wzx:20.00%	gmlB:45.87%;gmlC:12.32%;kfoC:8.93%	ybt 8; ICEKp3	-	iuc 1	iro 1	rmp 1; KpVP-1 (truncated)	4	rmpA2_8*-7%	SAMN07311086	JHTS002	2015-07-29	Human	hospital, patient
GCA_002153255	GCA_002153255	USA: Massachusetts, Boston	PRJNA271899	-	USA	Clade C	-	ST23	cgST:4599 LIN code:0,0,429,0,25,1,0,0,0,0	23	23	KL1	O1/O2v2	2015	-	-	D	D	I	I	I	I	-	-	wcaG:32.85%;wcaH:34.64%;wcaJ:3.63%;wclY:21.57%;wcsS:37.15%;wcsT:39.18%;wzx:73.33%;wzy:22.00%	gmlA:35.45%;gmlB:78.29%;gmlC:80.08%;wbbO:35.37%	ybt 1; ICEKp10	clb 2	iuc 1	iro 1	-	5	-	SAMN04521860	UCI110	2015	Human
GCA_021824505	GCA_021824505	USA: New York, Monroe County	PRJNA514245	-	USA	Clade D	-	ST23	cgST:29502 LIN code:0,0,429,0,123,0,0,0,0,0	23	23	KL1	O1/O2v2	2018	-	-	D	D	I	I	I	I	D	-	wclY:90.48%;wzc:94.84%;wzx:83.64%;wzy:244-297;wzy:25.18%	gmlB:926-928;wzm:88.02%	ybt 1; ICEKp10	clb 2	iuc 1	iro 1	rmp 1; KpVP-1 (truncated)	5	-	SAMN16614929	URMC_595	2018-07	Human	liver
GCA_030845835	GCA_030845835	USA:Maryland	PRJNA981468	-	USA	Clade C	-	ST23	cgST:13047 LIN code:0,0,429,0,4,0,0,1,0,0	23	23	KL1	O1/O2v2	2014	-	-	D	D	I	I	I	I	I	I	wcaJ:125-134	wbbO:56.50%	ybt 1; ICEKp10	clb 2	iuc 1	iro 1	rmp 1; KpVP-1	5	rmpA2_5-54%	SAMN36071293	23620	2014-05-12	Human	urine
GCA_040748015	GCA_040748015	USA	PRJNA288601	PT_6944,PC_6944	USA	Outsider	OXA-48	ST23	cgST:3381 LIN code:0,0,115,0,0,0,0,1,0,0	218	10146	KL57	O1/O2v2	2024	-	CTX-M-55	D	D	I	-	I	-	D	I	vanT:33.64%	gmlC:42.30%	ybt 9; ICEKp3	-	iuc 1	-	rmp 1; KpVP-1 (incomplete) (truncated)	4	rmpA2_8*-60%	SAMN42556530	2024JQ-00174	2024	Human	Abscess
KLE_CA0293AA_AS	SAMEA4668399	Vietnam	PRJEB26814	-	Vietnam	Clade D	-	ST23	cgST:20232 LIN code:0,0,429,0,5,0,2,1,0,0	23	23	KL1	O1/O2v2	2010	-	CTX-M-14	D	D	I	I	I	I	I	I	gmd:190-245:wcaH:275-312:wcaJ:88.89%:wclY:34.45%:wcsS:77.75%:wcsT:86.74%:wzb:133-174:wzc:909-915:wzx:44.26%	gmlA:331-357:gmlC:1198-1248:gmlC:83.57%:wbbM:788-807:wbbO:176-216:wbbO:18.57%:wzm:91.41%:wzt:28-66	ybt 1; ICEKp10	clb 2	iuc 1	iro 1	rmp unknown	5	rmpA2_5*-54%	SAMEA4668399	294		Human
GCA_022233225	GCA_022233225	Vietnam	PRJNA514245	-	Vietnam	Clade F	-	ST23	cgST:20273 LIN code:0,0,429,0,102,0,0,0,0,0	23	23	KL1	O1/O2v2	2010	-	-	D	D	I	D	I	I	-	-	wcaH:92.81%;wclY:80.49%	wbbO:23.61%;wbbO:253-306	ybt 1; ICEKp10	clb 2 (truncated)	iuc 1	iro 1	-	5	-	SAMEA4668445	Klebsiella pneumoniae	2010-04-05	Human	blood
GCA_022233745	GCA_022233745	Vietnam	PRJNA514245	-	Vietnam	Clade F	-	ST23	cgST:20242 LIN code:0,0,429,0,93,0,0,0,0,0	23	23	KL1	O1/O2v2	2011	-	-	D	D	I	I	D	I	-	-	wcaH:80.39%;wcaJ:92.24%;wclY:19.05%;wcsS:74.39%;wzb:88.51%;wzc:64.84%;wzx:9.46%	gmlB:71.87%;gmlC:83.16%;kfoC:78.66%	ybt 1; ICEKp10	clb 2	iuc 1 (truncated)	iro 1	-	5	-	SAMEA4668407	Klebsiella pneumoniae	2011-06-24	Human	blood
GCA_022233965	GCA_022233965	Vietnam	PRJNA514245	-	Vietnam	Clade F	-	ST23	cgST:21177 LIN code:0,0,429,0,44,18,0,0,0,0	23	23	KL1	O1/O2v2	2011	-	-	D	D	I	I	I	I	I	I	wclY:82.45%	wbbO:91.69%	ybt 1; ICEKp10	clb 2	iuc 1	iro 1	rmp 1; KpVP-1	5	rmpA2_6*-47%	SAMEA4668391	Klebsiella pneumoniae	2011-05-18	Human	blood
GCA_022259555	GCA_022259555	Vietnam	PRJNA514245	-	Vietnam	Clade C	-	ST23	cgST:9728 LIN code:0,0,429,0,4,13,0,0,0,0	23	23	KL1	O1/O2v2	2009	-	-	D	D	I	D	I	I	I	I	gmd:0.00%;wcaG:0.00%;wcaH:0.00%;wcaI:0.00%;wclY:0.00%;wcsS:0.00%;wcsT:0.00%;wzb:93.33%;wzc:0.00%;wzx:0.00%;wzy:0.00%	kfoC:0.00%;wbbM:44.46%;wbbM:802-845;wbbO:9.61%	ybt 1; ICEKp10	clb 2 (truncated)	iuc 1	iro 1	rmp unknown	5	rmpA2_8-60%	SAMEA882195	08-475T	2009	Human	sterile
GCA_022259615	GCA_022259615	Vietnam	PRJNA514245	-	Vietnam	Others	-	ST23	cgST:12964 LIN code:0,0,429,0,70,0,0,0,0,0	23	23	KL1	O1/O2v2	2007	-	-	D	D	I	D	D	I	D	-	gmd:0.00%;wcaG:0.00%;wcaH:0.00%;wcaI:0.00%;wclY:0.00%;wcsS:0.00%;wcsT:0.00%;wzb:77.70%;wzc:0.00%;wzx:0.00%;wzy:0.00%	glf:0.00%;kfoC:91.56%;wbbM:0.00%;wbbN:0.00%;wbbO:0.00%	ybt 1; ICEKp10	clb 2 (incomplete) (truncated)	iuc 1 (incomplete)	iro 1	rmp 1; KpVP-1 (truncated)	5	-	SAMEA882205	07-0003m	2007	Human	sterile
GCA_033106665	GCA_033106665	Vietnam	PRJNA514245	-	Vietnam	Clade D	-	ST23	cgST:825 LIN code:0,0,429,0,5,0,0,0,0,0	23	23	KL1	O1/O2v2	2020	-	-	D	D	I	D	D	I	-	-	wcaG:31.41%;wcaG:323-373;wcaH:85.84%;wcaJ:67.74%;wclY:0.00%;wcsS:45.78%;wcsS:453-487;wcsT:69.01%;wzc:81.15%;wzx:54.73%;wzy:76.28%	gmlC:67.21%;kfoC:94.29%;wbbO:83.29%;wzm:568-599;wzm:76.17%	ybt 1; ICEKp10	clb 2 (truncated)	iuc 1 (truncated)	iro 1	-	5	-	SAMEA114094130	Klebsiella pneumoniae	2020	Human	blood
GCA_033106785	GCA_033106785	Vietnam	PRJNA514245	-	Vietnam	Clade D	-	ST23	cgST:20232 LIN code:0,0,429,0,5,0,2,1,0,0	23	23	KL1	O1/O2v2	2019	-	-	D	D	D	D	I	I	D	-	wzc:47.68%;wzc:984-1016;wzy:1039-1082;wzy:85.33%	gmlB:832-872;gmlB:85.63%	ybt 1; ICEKp10 (truncated)	clb 2 (truncated)	iuc 1	iro 1	rmp 1; KpVP-1 (truncated)	5	-	SAMEA114094122	Klebsiella pneumoniae	2019	Human	blood
GCA_033106805	GCA_033106805	Vietnam	PRJNA514245	-	Vietnam	Clade F	-	ST23	cgST:11106 LIN code:0,0,429,0,44,1,0,0,0,0	23	23	KL1	O1/O2v2	2020	-	-	D	D	I	I	I	I	D	D	gmd:92.45%;wcaI:92.51%;wclY:12.61%;wcsS:64.03%;wcsT:25.15%;wzx:14.03%;wzy:93.15%	gmlB:94.50%;gmlC:21.90%;kfoC:84.37%	ybt 1; ICEKp10	clb 2	iuc 1	iro 1	rmp 1; KpVP-1 (incomplete) (truncated)	5	rmpA2_6*-0%	SAMEA114094124	Klebsiella pneumoniae	2020	Human	blood
GCA_033106865	GCA_033106865	Vietnam	PRJNA514245	-	Vietnam	Clade A	-	ST23	cgST:11106 LIN code:0,0,429,0,44,1,0,0,0,0	23	23	KL1	O1/O2v2	2020	-	-	D	D	-	-	I	I	I	-	wcaG:91.64%;wcaH:46.84%;wcaJ:67.95%;wclY:8.96%;wcsS:84.65%;wcsT:0.00%;wzc:90.53%;wzx:0.00%;wzy:91.69%	gmlA:87.04%;gmlB:91.44%;gmlC:14.24%;kfoC:87.84%;wbbM:88.82%;wbbO:92.13%;wzm:70.83%;wzt:92.71%	-	-	iuc 1	iro 1	rmp unknown	3	-	SAMEA114094123	Klebsiella pneumoniae	2020	Human	blood
GCA_033106905	GCA_033106905	Vietnam	PRJNA514245	-	Vietnam	Clade D	-	ST23	cgST:9698 LIN code:0,0,429,0,5,1,0,0,0,0	23	23	KL1	O1/O2v2	2019	-	-	D	D	I	I	I	I	D	-	wcaH:51.20%;wcaJ:83.55%;wclY:0.00%;wcsT:53.02%;wzx:0.00%;wzy:68.79%	gmlC:1096-1142;gmlC:77.62%	ybt 1; ICEKp10	clb 2	iuc 1	iro 1	rmp 1; KpVP-1 (truncated)	5	-	SAMEA114094119	Klebsiella pneumoniae	2019	Human	blood
GCA_033107065	GCA_033107065	Vietnam	PRJNA514245	-	Vietnam	Others	-	ST23	cgST:20945 LIN code:0,0,429,0,109,0,0,0,0,0	23	23	KL1	O1/O2v2	2019	-	-	D	D	I	I	I	I	I	-	gmd:891-918;wcaG:82.71%;wcaH:90.85%;wcaI:89.79%;wcaJ:80.56%;wclY:0.00%;wcsT:80.90%;wza:12.70%;wza:136-158;wzb:72.41%;wzi:56.28%;wzi:792-824;wzx:6.12%;wzy:55.42%	wzm:81.25%	ybt 1; ICEKp10	clb 2	iuc 1	iro 1	rmp 1; KpVP-1	5	-	SAMEA114094110	Klebsiella pneumoniae	2019	Human	blood
GCA_033107125	GCA_033107125	Vietnam	PRJNA514245	-	Vietnam	Others	-	ST23	cgST:20945 LIN code:0,0,429,0,109,0,0,0,0,0	23	23	KL1	O1/O2v2	2019	-	-	D	D	I	I	I	I	D	I	wcaH:79.52%;wcsS:91.28%;wcsT:84.80%;wzc:42.62%;wzc:867-899;wzx:1032-1063;wzx:84.42%;wzy:88.10%	wzm:91.02%	ybt 1; ICEKp10	clb 2	iuc 1	iro 1	rmp 1; KpVP-1 (truncated)	5	rmpA2_6*-47%	SAMEA114094107	Klebsiella pneumoniae	2019	Human	blood
GCA_033107145	GCA_033107145	Vietnam	PRJNA514245	-	Vietnam	Clade A	-	ST23	cgST:32931 LIN code:0,0,429,0,72,0,0,0,1,0	23	23	KL1	O1/O2v2	2019	-	-	D	D	I	-	I	I	D	-	cpsACP:94.60%;gmd:76.56%;gnd:1077-1130;gnd:78.46%;wcaG:79.35%;wcaH:0.00%;wcaI:88.56%;wcaJ:72.86%;wclY:0.00%;wcsS:40.24%;wcsT:0.00%;wzb:6.67%;wzc:43.08%;wzi:94.49%;wzx:0.00%;wzy:63.73%	gmlB:9-51;gmlC:65.16%;wzm:73.44%	ybt 8; ICEKp3	-	iuc 1	iro 1	rmp 1; KpVP-1 (incomplete)	4	-	SAMEA114094106	Klebsiella pneumoniae	2019	Human	blood
GCA_033107165	GCA_033107165	Vietnam	PRJNA514245	-	Vietnam	Clade D	-	ST23	cgST:20232 LIN code:0,0,429,0,5,0,2,1,0,0	23	23	KL1	O1/O2v2	2019	-	-	D	D	I	I	D	I	D	-	gmd:92.19%;wcaJ:61.11%;wcaJ:780-833;wclY:26.33%;wcsS:46.05%;wcsT:94.74%;wzc:659-746;wzx:86.98%;wzy:83.21%	wzm:93.36%	ybt 1; ICEKp10	clb 2	iuc 1 (truncated)	iro 1	rmp 1; KpVP-1 (truncated)	5	-	SAMEA114094105	Klebsiella pneumoniae	2019	Human	blood
GCA_033107225	GCA_033107225	Vietnam	PRJNA514245	-	Vietnam	Clade D	-	ST23	cgST:20232 LIN code:0,0,429,0,5,0,2,1,0,0	23	23	KL1	O1/O2v2	2018	-	-	D	D	I	D	I	I	D	I	wcaJ:15.60%;wcaJ:178-209;wclY:57.98%;wcsS:456-495;wcsT:88.30%;wzb:92.64%;wzx:66.20%	wbbO:93.72%;wzm:94.14%	ybt 1; ICEKp10	clb 2 (truncated)	iuc 1	iro 1	rmp 1; KpVP-1 (truncated)	5	rmpA2_5-54%	SAMEA114094102	Klebsiella pneumoniae	2018	Human	blood
GCA_033107265	GCA_033107265	Vietnam	PRJNA514245	-	Vietnam	Clade D	-	ST23	cgST:20232 LIN code:0,0,429,0,5,0,2,1,0,0	23	23	KL1	O1/O2v2	2018	-	-	D	D	I	D	I	I	D	I	wzx:554-596	gmlC:20.12%;gmlC:291-335	ybt 1; ICEKp10	clb 2 (truncated)	iuc 1	iro 1	rmp 1; KpVP-1 (truncated)	5	rmpA2_6-60%	SAMEA114094099	Klebsiella pneumoniae	2018	Human	blood
GCA_033107425	GCA_033107425	Vietnam	PRJNA514245	-	Vietnam	Clade D	-	ST23	cgST:20232 LIN code:0,0,429,0,5,0,2,1,0,0	23	23	KL1	O1/O2v2	2018	-	-	D	D	I	D	D	I	I	-	wclY:89.26%;wzc:1056-1099;wzc:49.79%	wzm:94.92%	ybt 1; ICEKp10	clb 2 (truncated)	iuc 1 (truncated)	iro 1	rmp unknown	5	-	SAMEA114094093	Klebsiella pneumoniae	2018	Human	blood
GCA_033107485	GCA_033107485	Vietnam	PRJNA514245	-	Vietnam	Clade C	-	ST23	cgST:33580 LIN code:0,0,429,0,4,16,0,0,1,0	23	23	KL1	O1/O2v2	2018	-	-	D	D	I	D	I	I	D	-	wcaI:94.65%;wclY:94.02%;wzx:80.54%	gmlB:93.58%;kfoC:89.33%;wbbO:91.16%	ybt 1; ICEKp10	clb 2 (truncated)	iuc 1	iro 1	rmp 1; KpVP-1 (incomplete) (truncated)	5	-	SAMEA114094090	Klebsiella pneumoniae	2018	Human	blood
GCA_033107505	GCA_033107505	Vietnam	PRJNA514245	-	Vietnam	Clade D	-	ST23	cgST:17125 LIN code:0,0,429,0,5,0,1,1,0,0	23	23	KL1	O1/O2v2	2018	-	-	D	D	I	I	D	D	-	-	wcaH:90.63%;wclY:67.79%;wzc:45.57%;wzc:909-952;wzx:92.25%	gmlC:92.95%;wbbO:124-158;wbbO:14.85%;wzm:92.84%	ybt 1; ICEKp10	clb 2	iuc 1 (truncated)	iro 1 (truncated)	-	5	-	SAMEA114094087	Klebsiella pneumoniae	2018	Human	blood
GCA_033107585	GCA_033107585	Vietnam	PRJNA514245	-	Vietnam	Clade D	-	ST23	cgST:21126 LIN code:0,0,429,0,5,0,3,0,0,0	23	23	KL1	O1/O2v2	2017	-	-	D	D	I	I	I	I	D	-	wclY:69.65%;wcsT:66.28%;wzx:61.63%;wzx:741-773	gmlC:38.40%;gmlC:437-469	ybt 1; ICEKp10	clb 2	iuc 1	iro 1	rmp 1; KpVP-1 (truncated)	5	-	SAMEA114094079	Klebsiella pneumoniae	2017	Human	blood
GCA_033107595	GCA_033107595	Vietnam	PRJNA514245	-	Vietnam	Clade A	-	ST23	cgST:32931 LIN code:0,0,429,0,72,0,0,0,1,0	23	23	KL1	O1/O2v2	2018	-	-	D	D	I	-	I	I	D	-	wcaJ:94.23%;wclY:34.73%;wcsS:89.28%;wcsT:66.67%	gmlC:67.56%	ybt 8; ICEKp3	-	iuc 1	iro 1	rmp 1; KpVP-1 (truncated)	4	-	SAMEA114094080	Klebsiella pneumoniae	2018	Human	blood
GCA_033107665	GCA_033107665	Vietnam	PRJNA514245	-	Vietnam	Clade A	-	ST23	cgST:32931 LIN code:0,0,429,0,72,0,0,0,1,0	23	23	KL1	O1/O2v2	2010	-	-	D	D	I	-	I	I	D	-	wcaH:88.45%;wcaJ:94.87%;wclY:80.02%;wcsS:246-297;wcsT:87.72%;wzc:25.46%;wzc:529-561;wzc:940-1006;wzx:44.34%	kfoC:94.79%;wbbO:94.69%	ybt 8; ICEKp3	-	iuc 1	iro 1	rmp 1; KpVP-1 (incomplete)	4	-	SAMEA114094082	Klebsiella pneumoniae	2010	Human	blood
GCA_033107765	GCA_033107765	Vietnam	PRJNA514245	-	Vietnam	Others	-	ST23	cgST:11106 LIN code:0,0,429,0,44,1,0,0,0,0	23	23	KL1	O1/O2v2	2017	-	-	D	D	I	I	D	I	I	-	wcaG:92.99%;wcaH:87.58%;wcaI:94.81%;wclY:86.83%;wcsS:88.47%;wcsT:70.18%;wzx:93.72%;wzy:81.26%	gmlB:90.52%;gmlC:90.08%;kfoC:41-88;kfoC:5.21%;wzm:87.50%	ybt 1; ICEKp10	clb 2	iuc 1 (truncated)	iro 1	rmp unknown	5	-	SAMEA114094073	Klebsiella pneumoniae	2017	Human	blood
GCA_033107785	GCA_033107785	Vietnam	PRJNA514245	-	Vietnam	Clade D	-	ST23-1LV	cgST:20232 LIN code:0,0,429,0,5,0,2,1,0,0	23	23	KL1	O1/O2v2	2016	-	-	D	D	I	D	I	I	D	-	wcaJ:59.62%;wzc:29.96%;wzc:587-630;wzx:94.26%	gmlB:72.48%;gmlC:89.53%;kfoC:91.89%;wzm:62.89%	ybt 1; ICEKp10	clb 2 (truncated)	iuc 1	iro 1	rmp 1; KpVP-1 (truncated)	5	-	SAMEA114094072	Klebsiella pneumoniae	2016	Human	blood
GCA_033107805	GCA_033107805	Vietnam	PRJNA514245	-	Vietnam	Clade F	-	ST23	cgST:20273 LIN code:0,0,429,0,102,0,0,0,0,0	23	23	KL1	O1/O2v2	2016	-	-	D	D	I	I	I	I	D	-	wcaJ:18.80%;wcaJ:218-271;wclY:21.57%;wzx:48.37%	gmlA:44.97%	ybt 1; ICEKp10	clb 2	iuc 1	iro 1	rmp 1; KpVP-1 (incomplete)	5	-	SAMEA114094070	Klebsiella pneumoniae	2016	Human	blood
GCA_033107845	GCA_033107845	Vietnam	PRJNA514245	-	Vietnam	Clade F	-	ST23	cgST:19345 LIN code:0,0,429,0,44,19,0,0,0,0	23	23	KL1	O1/O2v2	2016	-	-	D	D	I	I	I	I	D	D	wcaH:91.07%;wclY:76.94%;wcsS:87.19%;wzc:45.71%;wzc:953-1027	gmlC:77.89%	ybt 1; ICEKp10	clb 2	iuc 1	iro 1	rmp 1; KpVP-1 (truncated)	5	rmpA2_3*-0%	SAMEA114094068	Klebsiella pneumoniae	2016	Human	blood
GCA_033107965	GCA_033107965	Vietnam	PRJNA514245	-	Vietnam	Clade F	-	ST23	cgST:11106 LIN code:0,0,429,0,44,1,0,0,0,0	23	23	KL1	O1/O2v2	2016	-	-	D	D	I	I	I	I	D	D	wcaG:36.02%;wcaG:361-399;wcaJ:76.50%;wclY:43.98%;wcsT:59.45%;wzx:94.19%	gmlC:91.92%	ybt 1; ICEKp10	clb 2	iuc 1	iro 1	rmp 1; KpVP-1 (truncated)	5	rmpA2_3*-0%	SAMEA114094064	Klebsiella pneumoniae	2016	Human	blood
GCA_033108005	GCA_033108005	Vietnam	PRJNA514245	-	Vietnam	Clade D	-	ST23	cgST:20232 LIN code:0,0,429,0,5,0,2,1,0,0	23	23	KL1	O1/O2v2	2015	-	-	D	D	I	D	I	I	-	-	wcaH:27.45%;wcaJ:94.59%;wclY:0.00%;wcsS:72.21%;wcsT:90.06%;wzc:85.94%;wzx:33.95%;wzy:63.24%	gmlA:87.57%;gmlC:54.83%;kfoC:83.54%;wbbO:359-371	ybt 1; ICEKp10	clb 2 (incomplete)	iuc 1	iro 1	-	5	-	SAMEA114094058	Klebsiella pneumoniae	2015	Human	blood
GCA_033108045	GCA_033108045	Vietnam	PRJNA514245	-	Vietnam	Clade F	-	ST23	cgST:11106 LIN code:0,0,429,0,44,1,0,0,0,0	23	23	KL1	O1/O2v2	2015	-	-	D	D	I	I	I	I	I	D	wcaH:87.15%;wclY:19.05%;wzc:88.28%;wzx:94.57%	gmlC:93.77%;kfoC:89.33%;wbbO:80.37%;wzm:72.27%	ybt 1; ICEKp10	clb 2	iuc 1	iro 1	rmp unknown	5	rmpA2_6*-0%	SAMEA114094055	Klebsiella pneumoniae	2015	Human	blood
GCA_033108065	GCA_033108065	Vietnam	PRJNA514245	-	Vietnam	Clade A	-	ST23	cgST:32931 LIN code:0,0,429,0,72,0,0,0,1,0	23	23	KL1	O1/O2v2	2015	-	-	D	D	I	-	I	I	-	-	wcaI:94.65%;wclY:0.00%;wcsS:75.48%;wzb:90.11%;wzx:37.21%;wzy:71.07%	gmlB:81.65%;gmlC:50.51%;wzm:84.77%	ybt 8; ICEKp3	-	iuc 1	iro 1	-	4	-	SAMEA114094056	Klebsiella pneumoniae	2015	Human	blood
GCA_033108225	GCA_033108225	Vietnam	PRJNA514245	-	Vietnam	Clade F	-	ST23	cgST:20273 LIN code:0,0,429,0,102,0,0,0,0,0	23	23	KL1	O1/O2v2	2014	-	-	D	D	I	I	I	I	-	-	wclY:51.63%;wcsS:207-259;wcsS:31.61%;wzx:39.92%	gmlC:1024-1042;gmlC:23.00%;gmlC:311-333	ybt 1; ICEKp10	clb 2	iuc 1	iro 1	-	5	-	SAMEA114094048	Klebsiella pneumoniae	2014	Human	blood
GCA_033108305	GCA_033108305	Vietnam	PRJNA514245	-	Vietnam	Clade D	-	ST23	cgST:20232 LIN code:0,0,429,0,5,0,2,1,0,0	23	23	KL1	O1/O2v2	2013	-	-	D	D	I	I	D	I	-	-	wclY:89.26%;wzx:94.73%	gmlC:1101-1144;gmlC:77.82%	ybt 1; ICEKp10	clb 2	iuc 1 (truncated)	iro 1	-	5	-	SAMEA114094042	Klebsiella pneumoniae	2013	Human	blood
GCA_033108445	GCA_033108445	Vietnam	PRJNA514245	-	Vietnam	Clade D	-	ST23	cgST:20232 LIN code:0,0,429,0,5,0,2,1,0,0	23	23	KL1	O1/O2v2	2013	-	-	D	D	I	I	I	I	D	I	wcaH:90.63%;wclY:93.37%;wcsT:94.35%	gmlC:357-414;wbbN:852-881	ybt 1; ICEKp10	clb 2	iuc 1	iro 1	rmp 1; KpVP-1 (truncated)	5	rmpA2_5*-47%	SAMEA114094045	Klebsiella pneumoniae	2013	Human	blood
GCA_022125025	GCA_022125025	Vietnam: Hospital for Tropical Diseases - Ho Chi Minh City	PRJNA514245	-	Vietnam	Clade C	-	ST23	cgST:24508 LIN code:0,0,429,0,82,0,0,0,0,0	23	23	KL1	O1/O2v2	2014	-	-	D	D	I	I	I	I	-	-	cpsACP:94.92%;gmd:89.06%;gmd:999-1048;wcaH:56.86%;wcaI:77.94%;wcaJ:67.31%;wclY:0.00%;wcsS:65.12%;wcsT:73.10%;wzc:77.87%;wzx:11.40%;wzy:0.00%	gmlC:82.34%;kfoC:92.47%;wzm:58.59%	ybt 1; ICEKp10	clb 2	iuc 1	iro 1	-	5	-	SAMN15541423	ST23	2014-11/2016-01	Human	bronchoalveolar lavage
GCA_022125065	GCA_022125065	Vietnam: Hospital for Tropical Diseases - Ho Chi Minh City	PRJNA514245	-	Vietnam	Clade C	-	ST23	cgST:24508 LIN code:0,0,429,0,82,0,0,0,0,0	23	23	KL1	O1/O2v2	2014	-	-	D	D	D	I	I	I	-	-	wclY:20.17%;wzx:70.54%	gmlC:71.66%;gmlC:994-1040;kfoC:88.75%;wzm:310-335;wzm:47.66%	ybt 1; ICEKp10 (truncated)	clb 2	iuc 1	iro 1	-	5	-	SAMN15541425	ST23	2014-11/2016-01	Human	bronchoalveolar lavage
GCA_022125885	GCA_022125885	Vietnam: Hospital for Tropical Diseases - Ho Chi Minh City	PRJNA514245	-	Vietnam	Others	-	ST23	cgST:25010 LIN code:0,0,429,0,104,0,0,0,0,0	23	23	KL1	O1/O2v2	2014	-	-	D	D	I	D	I	I	D	-	gmd:0.00%;wcaG:0.00%;wcaH:0.00%;wcaI:89.88%;wcaJ:323-368;wclY:0.00%;wcsS:58.58%;wcsT:23.20%;wzc:72.62%;wzi:56.28%;wzx:62.95%;wzy:66.75%	gmlC:1091-1134;gmlC:77.82%;kfoC:6.70%;kfoC:79-122;wbbM:78.01%	ybt 1; ICEKp10	clb 2 (truncated)	iuc 1	iro 1	rmp 1; KpVP-1 (incomplete) (truncated)	5	-	SAMN15541468	ST23	2014-11/2016-01	Human	nasal swab
GCA_041400345	GCA_041400345	Vietnam: Hanoi	PRJNA1043438	PT_894,PC_894	Vietnam	Clade D	KPC-2;OXA-181	ST23	cgST:27848 LIN code:0,0,429,0,9,0,1,0,0,0	23	23	KL1	O1/O2v2	2021	-	CTX-M-14;CTX-M-15	D	D	I	I	I	I	I	I	cpsACP:452-452	glycosyltransferase:21.20%	ybt 1; ICEKp10	clb 2	iuc 1	iro 1	rmp 1; KpVP-1	5	rmpA2_5-54%	SAMN38340808	669	2021-05-24	Human	sputum
GCA_042913395	GCA_042913395	Vietnam: Hanoi	PRJNA514245	PT_804,PC_804	Vietnam	Clade D	NDM-1	ST23	cgST:25563 LIN code:0,0,429,0,44,4,1,0,0,0	23	23	KL1	O1/O2v2	2014	-	CTX-M-14	D	D	D	I	I	I	D	-	wclY:10.08%;wcsS:83.11%;wzc:34.60%;wzc:700-774;wzx:71.63%	gmlA:30.16%;gmlC:81.45%;wbbO:89.04%	ybt 1; ICEKp10 (truncated)	clb 2	iuc 1	iro 1	rmp 1; KpVP-1 (incomplete) (truncated)	5	-	SAMD00112441	18-80142-KP	2014	Human
KLE_CA8961AA_AS	SAMEA4680364		PRJEB21081	-		Outsider	-	ST218	cgST:35582 LIN code:0,0,115,1,6,1,1,0,0,0	218	218	KL57	O1/O2v2		-	-	D	D	-	-	I	I	I	I	vanT:33.64%	gmlB:8-17	-	-	iuc 1	iro 1	rmp 1; KpVP-1	3	rmpA2_8-60%	SAMEA4680364	225e5e46-582f-11e8-bf7f-3c4a9275d6c8
KLE_FA8721AA_AS	SAMEA6933435		PRJEB38650	-		Clade D	-	ST23	cgST:11106 LIN code:0,0,429,0,44,1,0,0,0,0	23	23	KL1	O1/O2v2		-	-	D	D	D	I	I	I	I	I	wcaH:327-336:wcaJ:1366-1383:wclY:44.26%:wcsS:487-497:wzc:1018-1048:wzx:36.98%:wzy:69.68%	gmlC:1117-1145:gmlC:23-59:kfoC:86.35%	ybt 1; ICEKp10 (truncated)	clb 2	iuc 1	iro 1	rmp unknown	5	rmpA2_6*-47%	SAMEA6933435	SAMEA6933435
KLE_FA8724AA_AS	SAMEA6933432		PRJEB38650	-		Others	-	ST23	cgST:18084 LIN code:0,0,429,0,101,0,0,0,0,0	23	23	KL1	O1/O2v2		-	-	D	D	I	D	I	I	-	-	wclY:0.00%:wcsS:54.77%:wzc:999-1006:wzx:0.00%:wzy:37.57%	gmlA:283-313:kfoC:91.56%:wbbO:194-206	ybt 1; ICEKp10	clb 2 (truncated)	iuc 1	iro 1	-	5	-	SAMEA6933432	SAMEA6933432
KLE_FA8728AA_AS	SAMEA6933428		PRJEB38650	-		Clade G	-	ST23	cgST:3913 LIN code:0,0,429,0,29,0,0,0,0,0	23	23	KL1	O1/O2v2		-	-	D	D	I	I	I	I	D	D	wcaH:327-350:wclY:65.17%:wcsS:468-478:wcsS:47.96%:wzc:1025-1044:wzx:21.47%:wzy:69.19%	gmlC:5.34%:kfoC:88.83%	ybt 1; ICEKp10	clb 2	iuc 1	iro 1	rmp 1; KpVP-1 (truncated)	5	rmpA2_5*-0%	SAMEA6933428	SAMEA6933428
KLE_FA8730AA_AS	SAMEA6933426		PRJEB38650	-		Clade D	-	ST23	cgST:25615 LIN code:0,0,429,0,44,4,1,0,0,0	23	23	KL1	O1/O2v2		-	-	D	D	-	I	I	I	D	-	wcaH:353-357:wclY:82.35%:wcsS:511-514:wzx:23.18%	gmlB:970-973:kfoC:92.80%	-	clb 2	iuc 1	iro 1	rmp 1; KpVP-1 (truncated)	5	-	SAMEA6933426	SAMEA6933426
KLE_FA8929AA_AS	SAMEA6933436		PRJEB38650	-		Clade D	-	ST2044	cgST:11106 LIN code:0,0,429,0,44,1,0,0,0,0	23	23	KL1	O1/O2v2		-	-	D	D	I	I	I	I	D	D	wcaH:338-357:wclY:72.46%	gmlA:34.66%:kfoC:88.09%	ybt 1; ICEKp10	clb 2	iuc 1	iro 1	rmp 1; KpVP-1 (truncated)	5	rmpA2_5*-0%	SAMEA6933436	SAMEA6933436
GCA_900451655	GCA_900451655		PRJEB6403	-		Clade A	-	ST3765	cgST:3706 LIN code:0,0,429,0,12,0,0,0,0,0	23	23	KL1	O1/O2v2	1932	-	-	D	D	-	-	I	I	D	I	gmd:65.10%	wbbM:72.15%	-	-	iuc 1	iro 1	rmp 1; KpVP-1 (truncated)	3	rmpA2_6-60%	SAMEA3919797	NCTC13674	1917/1932		-
GCA_000294365	GCA_000294365		PRJNA167369	-		Clade B	-	ST23	cgST:4004 LIN code:0,0,429,0,18,0,0,0,0,0	23	23	KL1	O1/O2v2		-	-	D	D	I	I	-	-	-	-	wcaI:67.90%;wclY:49.30%;wzb:60.00%;wzx:16.28%;wzy:23.72%	glf:1.82%;gmlA:93.65%;gmlC:5.34%;wzt:91.90%	ybt 1; ICEKp10	clb 2	-	-	-	2	-	SAMN02603641	1084
KLE_GA2492AA_AS	SAMEA14357372		PRJEB49334	PT_360,PC_355		Outsider	NDM-1	ST218	cgST:4459 LIN code:0,0,115,1,0,0,0,0,0,0	218	218	KL57	O1/O2v2		-	CTX-M-15	D	D	D	-	I	I	I	I	vanT:33.64%	gmlB:57.49%	ybt 9; ICEKp3 (truncated)	-	iuc 1	iro 1	rmp 1; KpVP-1	4	rmpA2_8-60%	SAMEA14357372	ena-SAMPLE-TAB-06-05-2022-18:06:29:418-3513
KLE_GA2501AA_AS	SAMEA14357375		PRJEB49334	PT_360,PC_355		Outsider	NDM-1	ST218	cgST:4459 LIN code:0,0,115,1,0,0,0,0,0,0	218	218	KL57	O1/O2v2		-	CTX-M-15	D	D	D	-	I	I	I	I	vanT:33.64%:wzi:11.04%	gmlB:57.49%	ybt 9; ICEKp3 (truncated)	-	iuc 1	iro 1	rmp 1; KpVP-1	4	rmpA2_8-60%	SAMEA14357375	ena-SAMPLE-TAB-06-05-2022-18:06:29:418-3516
KLE_GA2506AA_AS	SAMEA14357371		PRJEB49334	PT_387,PC_355		Outsider	NDM-1	ST218	cgST:4459 LIN code:0,0,115,1,0,0,0,0,0,0	218	218	KL57	O1/O2v2		-	CTX-M-15	D	D	D	-	I	I	I	I	vanT:33.64%	gmlB:57.49%	ybt 9; ICEKp3 (truncated)	-	iuc 1	iro 1	rmp 1; KpVP-1	4	rmpA2_8-60%	SAMEA14357371	ena-SAMPLE-TAB-06-05-2022-18:06:29:418-3512
KLE_GA8002AA_AS	SAMEA110452471		PRJEB49334	PT_360,PC_355		Outsider	NDM-1	ST218	cgST:4459 LIN code:0,0,115,1,0,0,0,0,0,0	218	218	KL57	O1/O2v2		-	CTX-M-15	D	D	D	-	I	I	I	I	vanT:33.64%	gmlB:57.49%	ybt 9; ICEKp3 (truncated)	-	iuc 1	iro 1	rmp 1; KpVP-1	4	rmpA2_8-60%	SAMEA110452471	ena-SAMPLE-TAB-02-08-2022-08:52:14:861-12461
KLE_EA7991AA_AS	SAMN16579468	Algeria: Oran	PRJNA672836	-	Algeria	Clade E	-	ST23	cgST:13513 LIN code:0,0,429,0,42,3,0,0,0,0	23	23	KL1	O1/O2v2	2011	-	CTX-M-15	D	I	I	I	I	I	I	I	cpsACP:84.29%	-	ybt 1; ICEKp10	clb 2	iuc 1	iro 1	rmp 1; KpVP-1	5	rmpA2_6-60%	SAMN16579468	ehuo_383		Human
GCA_023031405	GCA_023031405	Australia: Melbourne	PRJNA514245	-	Australia	Clade C	-	ST23	cgST:30496 LIN code:0,0,429,0,98,0,0,0,0,0	23	23	KL1	O1/O2v2	2020	-	CTX-M-27	D	I	I	I	I	I	I	I	wza:307-310	-	ybt 1; ICEKp10	clb 2	iuc 1	iro 1	rmp 1; KpVP-1	5	rmpA2_5-54%	SAMN26369161	KPN2142	2020	Human	urine
GCA_021932855	GCA_021932855	Australia	PRJNA514245	PT_387,PC_355	Australia	Clade B	KPC-2	ST23	cgST:27213 LIN code:0,0,429,0,59,2,0,0,0,0	23	23	KL1	O1/O2v2	2019	-	-	D	I	I	I	I	I	D	-	wclY:58.17%;wzx:63.72%;wzy:94.62%	kfoC:87.34%	ybt 1; ICEKp10	clb 2	iuc 1	iro 1	rmp 1; KpVP-1 (truncated)	5	-	SAMN20033625	AUSMDU00039776	2019	Human
GCA_023062955	GCA_023062955	Belgium: Brussels	PRJNA817214	-	Belgium	Clade E	-	ST23	cgST:16232 LIN code:0,0,429,0,42,0,1,1,0,0	23	23	KL1	O1/O2v2	2017	-	-	D	I	I	I	I	I	I	I	wzy:9.54%	-	ybt 1; ICEKp10	clb 2	iuc 1	iro 1	rmp 1; KpVP-1	5	rmpA2_6*-60%	SAMN26750080	CNR20170445_S11	2017	Human	blood
GCA_039608875	GCA_039608875	Beijing	PRJNA1100710	-	China	Clade F	-	ST23	cgST:16190 LIN code:0,0,429,0,44,3,0,0,0,0	23	23	KL1	O1/O2v2	2022	-	-	D	I	I	I	I	I	I	I	wcaJ:34.19%;wcaJ:431-452	-	ybt 1; ICEKp10	clb 2	iuc 1	iro 1	rmp 1; KpVP-1	5	rmpA2_3-47%	SAMN40976286	Kp170	2022-01-12	Human	bronchoalveolar lavage
GCA_039847165	GCA_039847165	Beijing	PRJNA1113824	-	China	Clade F	-	ST23	cgST:16190 LIN code:0,0,429,0,44,3,0,0,0,0	23	23	KL1	O1/O2v2	2023	-	-	D	I	I	I	I	I	I	I	wcaJ:431-452	-	ybt 1; ICEKp10	clb 2	iuc 1	iro 1	rmp 1; KpVP-1	5	rmpA2_3-47%	SAMN41467312	Kp0067	2023-02-10	Human	bronchoalveolar lavage
GCA_022053525	GCA_022053525	Beijing	PRJNA514245	-	China	Clade C	-	ST23	cgST:22224 LIN code:0,0,429,0,4,0,13,0,0,0	23	23	KL1	O1/O2v2	2019	-	-	D	I	I	D	I	I	I	I	galF:17.73%	-	ybt 1; ICEKp10	clb 2 (truncated)	iuc 1	iro 1	rmp 1; KpVP-1	5	rmpA2_6-60%	SAMN12886385	KPN355	2019	Human
GCA_023043795	GCA_023043795	Beijing	PRJNA514245	-	China	Clade C	-	ST23	cgST:22224 LIN code:0,0,429,0,4,0,13,0,0,0	23	23	KL1	O1/O2v2	2010	-	-	D	I	I	D	I	I	I	I	galF:17.73%	-	ybt 1; ICEKp10	clb 2 (truncated)	iuc 1	iro 1	rmp 1; KpVP-1	5	rmpA2_6-60%	SAMN17080014	Kpn335	2010	Human
GCA_023465895	GCA_023465895	Beijing	PRJNA514245	-	China	Clade C	-	ST23	cgST:22224 LIN code:0,0,429,0,4,0,13,0,0,0	23	23	KL1	O1/O2v2	2009	-	-	D	I	I	D	I	I	I	I	galF:17.73%	-	ybt 1; ICEKp10	clb 2 (truncated)	iuc 1	iro 1	rmp 1; KpVP-1	5	rmpA2_6-60%	SAMN17080013	Kpn121	2009	Human
GCA_020480845	GCA_020480845	Beijing	PRJNA612328	-	China	Clade C	-	ST23	cgST:22224 LIN code:0,0,429,0,4,0,13,0,0,0	23	23	KL1	O1/O2v2	2014	-	-	D	I	I	D	I	I	I	I	galF:17.73%	-	ybt 1; ICEKp10	clb 2 (truncated)	iuc 1	iro 1	rmp 1; KpVP-1	5	rmpA2_6-60%	SAMN15754124	BEITU-Kpn355	2014	Human
GCA_020480885	GCA_020480885	Beijing	PRJNA612328	-	China	Clade C	-	ST23	cgST:22224 LIN code:0,0,429,0,4,0,13,0,0,0	23	23	KL1	O1/O2v2	2014	-	-	D	I	I	D	I	I	I	I	galF:17.73%	-	ybt 1; ICEKp10	clb 2 (truncated)	iuc 1	iro 1	rmp 1; KpVP-1	5	rmpA2_6-60%	SAMN15754122	BEITU-Kpn335	2014	Human
GCA_046465375	GCA_046465375	Beijing	PRJNA786399	-	China	Clade C	-	ST23	cgST:22221 LIN code:0,0,429,0,4,0,19,0,0,0	23	23	KL1	O1/O2v2		-	-	D	I	I	I	I	I	I	I	wcaJ:7.48%	-	ybt 1; ICEKp10	clb 2	iuc 1	iro 1	rmp 1; KpVP-1	5	rmpA2_5-54%	SAMN23670771	DT484	2013 to 2020	Human	Pus sample
GCA_046465775	GCA_046465775	Beijing	PRJNA786399	-	China	Clade C	-	ST23	cgST:22220 LIN code:0,0,429,0,4,0,0,5,0,0	23	23	KL1	O1/O2v2		-	-	D	I	I	I	I	I	I	I	wcaJ:971-980	-	ybt 1; ICEKp10	clb 2	iuc 1	iro 1	rmp 1; KpVP-1	5	rmpA2_8-60%	SAMN23670754	DT189	2013 to 2020	Human	Pus sample
GCA_046467655	GCA_046467655	Beijing	PRJNA786399	-	China	Clade B	-	ST23	cgST:11106 LIN code:0,0,429,0,44,1,0,0,0,0	23	23	KL1	O1/O2v2		-	-	D	I	I	I	I	I	I	-	wclY:0.00%;wcsS:0.00%;wcsT:81.29%;wzx:15.89%;wzy:0.00%	kfoC:7.94%;kfoC:80-94	ybt 1; ICEKp10	clb 2	iuc 1	iro 1	rmp 1; KpVP-1	5	-	SAMN23670658	15545	2013 to 2020	Human	Pus sample
GCA_023740345	GCA_023740345	Beijing	PRJNA833902	-	China	Clade C	-	ST23	cgST:32042 LIN code:0,0,429,0,4,0,0,1,1,0	23	23	KL1	O1/O2v2	2020	-	-	D	I	D	D	I	I	I	I	gnd:59.49%;wzi:5.44%	-	ybt 1; ICEKp10 (truncated)	clb 2 (truncated)	iuc 1	iro 1	rmp 1; KpVP-1	5	rmpA2_6-60%	SAMN28101966	kpn341	2020-01-10	Human	ascites
GCA_023742975	GCA_023742975	Beijing	PRJNA833902	-	China	Clade D	-	ST23	cgST:12990 LIN code:0,0,429,0,44,1,3,0,0,0	23	23	KL1	O1/O2v2	2019	-	-	D	I	-	I	I	I	I	I	manB:63.46%	-	-	clb 2	iuc 1	iro 1	rmp 1; KpVP-1	5	rmpA2_3-47%	SAMN28101846	kpn206	2019-01-23	Human	liver abscess
GCA_034084545	GCA_034084545	Guangdong	PRJNA1015184	-	China	Clade E	-	ST23	cgST:18177 LIN code:0,0,429,0,6,0,4,0,0,0	23	23	KL1	O1/O2v2	2017	-	-	D	I	I	I	I	I	I	I	wcaJ:245-254	-	ybt 1; ICEKp10	clb 2	iuc 1	iro 1	rmp 1; KpVP-1	5	rmpA2_6*-47%	SAMN37347851	C2768	2017-02-20	Human	sputum
GCA_034734255	GCA_034734255	Guangxi	PRJNA1050895	-	China	Clade E	-	ST23	cgST:3803 LIN code:0,0,429,0,6,0,0,0,0,0	23	23	KL1	O1/O2v2	2020	-	-	D	I	I	I	I	I	I	I	wzc:796-805	-	ybt 1; ICEKp10	clb 2	iuc 1	iro 1	rmp 1; KpVP-1	5	rmpA2_6*-48%	SAMN38756707	ACESH00019	2020-11	Human	sputum
KLE_AA4592AA_AS	SAMEA2637223	Shanghai	PRJEB6688	-	China	Clade A	-	ST23	cgST:11106 LIN code:0,0,429,0,44,1,0,0,0,0	23	23	KL1	O1/O2v2		-	-	D	I	I	-	I	I	I	-	wzy:842-920	-	ybt 2; ICEKp1	-	iuc 1	iro unknown	rmp 1; KpVP-1,rmp 3; ICEKp1 (truncated)	4	-	SAMEA2637223	SB3926
GCA_025890875	GCA_025890875	Shanghai	PRJNA514245	-	China	Clade E	-	ST23	cgST:18177 LIN code:0,0,429,0,6,0,4,0,0,0	23	23	KL1	O1/O2v2	2017	-	-	D	I	I	I	I	I	I	I	wcaJ:247-252	-	ybt 1; ICEKp10	clb 2	iuc 1	iro 1	rmp 1; KpVP-1	5	rmpA2_6*-47%	SAMN24256183	C2768	2017-02-20	Human	Hospital patients
GCA_041514735	GCA_041514735	Taiwan	PRJNA1150160	-	China	Clade C	-	ST23-1LV	cgST:826 LIN code:0,0,429,0,4,0,0,0,0,0	23	23	KL1	O1/O2v2	2007	-	-	D	I	I	I	I	I	D	I	wzc:51.76%;wzi:33.26%	-	ybt 1; ICEKp10	clb 2	iuc 1	iro 1	rmp 1; KpVP-1 (truncated)	5	rmpA2_3-47%	SAMN43272452	LAKp01	2007	Human	liver abscess
GCA_041515505	GCA_041515505	Taiwan	PRJNA1150172	-	China	Clade A	-	ST23	cgST:30087 LIN code:0,0,429,0,37,0,1,0,0,0	23	23	KL1	O1/O2v2	2007	-	-	D	I	-	-	I	I	I	I	wzc:51.76%;wzi:33.26%	-	-	-	iuc 1	iro 1	rmp 1; KpVP-1	3	rmpA2_8*-54%	SAMN43272468	LAKp06	2007	Human	liver abscess
GCA_041516195	GCA_041516195	Taiwan	PRJNA1150176	-	China	Clade D	-	ST23	cgST:21663 LIN code:0,0,429,0,44,11,0,0,0,0	23	23	KL1	O1/O2v2	2007	-	-	D	I	D	D	I	I	D	I	wzc:51.76%;wzi:57.53%	-	ybt 1; ICEKp10 (truncated)	clb 2 (truncated)	iuc 1	iro 1	rmp 1; KpVP-1 (truncated)	5	rmpA2_3-47%	SAMN43272523	LA54	2007	Human	liver abscess
GCA_041516885	GCA_041516885	Taiwan	PRJNA1150181	-	China	Clade D	-	ST23	cgST:21663 LIN code:0,0,429,0,44,11,0,0,0,0	23	23	KL1	O1/O2v2	2007	-	-	D	I	I	D	I	I	D	I	wzc:51.76%;wzi:33.26%	-	ybt 1; ICEKp10	clb 2 (truncated)	iuc 1	iro 1	rmp 1; KpVP-1 (truncated)	5	rmpA2_3-47%	SAMN43273390	LA60	2007	Human	liver abscess
GCA_046619535	GCA_046619535	Taiwan	PRJNA1202667	-	China	Clade B	-	ST23-1LV	cgST:337 LIN code:0,0,429,0,1,0,0,0,0,0	23	23	KL1	O1/O2v2	2007	-	-	D	I	I	D	I	I	D	I	wclY:87.96%;wzi:57.53%	-	ybt 1; ICEKp10	clb 2 (truncated)	iuc 1	iro 1	rmp 1; KpVP-1 (truncated)	5	rmpA2_6*-47%	SAMN45963233	LAhvKp40	2007	Human	liver
GCA_046619575	GCA_046619575	Taiwan	PRJNA1202686	-	China	Clade B	-	ST23-1LV	cgST:337 LIN code:0,0,429,0,1,0,0,0,0,0	23	23	KL1	O1/O2v2	2017	-	-	D	I	I	D	I	I	I	I	wzc:51.76%;wzi:33.26%	-	ybt 1; ICEKp10	clb 2 (truncated)	iuc 1	iro 1	rmp 1; KpVP-1	5	rmpA2_6-60%	SAMN45963450	LAhvKp198-2017	2017	Human	liver
GCA_046622655	GCA_046622655	Taiwan	PRJNA1202698	-	China	Clade B	-	ST23-1LV	cgST:337 LIN code:0,0,429,0,1,0,0,0,0,0	23	23	KL1	O1/O2v2	2007	-	-	D	I	D	D	I	I	D	I	wcaH:37.91%;wzc:51.76%;wzi:33.26%	-	ybt 1; ICEKp10 (truncated)	clb 2 (truncated)	iuc 1	iro 1	rmp 1; KpVP-1 (truncated)	5	rmpA2_6-60%	SAMN45963593	LAhvKp211	2007	Human	liver
GCA_046626605	GCA_046626605	Taiwan	PRJNA1202711	-	China	Clade B	-	ST23-1LV	cgST:337 LIN code:0,0,429,0,1,0,0,0,0,0	23	23	KL1	O1/O2v2	2017	-	-	D	I	D	D	I	I	D	I	wzc:51.76%;wzi:33.26%	-	ybt 1; ICEKp10 (truncated)	clb 2 (truncated)	iuc 1	iro 1	rmp 1; KpVP-1 (truncated)	5	rmpA2_5-54%	SAMN45963639	LAhvKp23	2017	Human	liver
GCA_046627995	GCA_046627995	Taiwan	PRJNA1202715	-	China	Clade D	-	ST23	cgST:21663 LIN code:0,0,429,0,44,11,0,0,0,0	23	23	KL1	O1/O2v2	2017	-	-	D	I	I	D	I	I	D	I	wzc:51.76%;wzi:33.26%	-	ybt 1; ICEKp10	clb 2 (truncated)	iuc 1	iro 1	rmp 1; KpVP-1 (truncated)	5	rmpA2_3-47%	SAMN45963668	LAhvKp24	2017	Human	liver
GCA_046623225	GCA_046623225	Taiwan	PRJNA1202727	-	China	Clade B	-	ST23	cgST:337 LIN code:0,0,429,0,1,0,0,0,0,0	23	23	KL1	O1/O2v2	2017	-	-	D	I	I	D	I	I	D	I	wzc:51.76%;wzi:56.07%	-	ybt 1; ICEKp10	clb 2 (truncated)	iuc 1	iro 1	rmp 1; KpVP-1 (truncated)	5	rmpA2_5-54%	SAMN45963747	LAhvKp53	2017	Human	liver
GCA_046628045	GCA_046628045	Taiwan	PRJNA1202734	-	China	Clade D	-	ST23	cgST:21663 LIN code:0,0,429,0,44,11,0,0,0,0	23	23	KL1	O1/O2v2	2017	-	-	D	I	I	D	I	I	I	I	wzc:51.76%;wzi:33.26%	-	ybt 1; ICEKp10	clb 2 (truncated)	iuc 1	iro 1	rmp 1; KpVP-1	5	rmpA2_5-54%	SAMN45964040	LAhvKp100	2017	Human	liver
GCA_046623275	GCA_046623275	Taiwan	PRJNA1202850	-	China	Clade B	-	ST23	cgST:337 LIN code:0,0,429,0,1,0,0,0,0,0	23	23	KL1	O1/O2v2	2017	-	-	D	I	I	D	I	I	I	I	wcaJ:56.84%;wzc:51.76%;wzi:57.53%	-	ybt 1; ICEKp10	clb 2 (truncated)	iuc 1	iro 1	rmp 1; KpVP-1	5	rmpA2_6-60%	SAMN45964851	LAhvKp135	2017	Human	liver
GCA_046623245	GCA_046623245	Taiwan	PRJNA1202852	-	China	Clade B	-	ST23	cgST:337 LIN code:0,0,429,0,1,0,0,0,0,0	23	23	KL1	O1/O2v2	2017	-	-	D	I	I	D	I	I	I	I	wzc:51.76%;wzi:57.53%	-	ybt 1; ICEKp10	clb 2 (truncated)	iuc 1	iro 1	rmp 1; KpVP-1	5	rmpA2_6*-55%	SAMN45964861	LAhvKp141	2017	Human	liver
GCA_046619635	GCA_046619635	Taiwan	PRJNA1202857	-	China	Clade B	-	ST23	cgST:337 LIN code:0,0,429,0,1,0,0,0,0,0	23	23	KL1	O1/O2v2	2017	-	-	D	I	I	D	I	I	D	I	wzc:51.76%;wzi:33.26%	-	ybt 1; ICEKp10	clb 2 (truncated)	iuc 1	iro 1	rmp 1; KpVP-1 (truncated)	5	rmpA2_5-54%	SAMN45964865	LAhvKp150	2017	Human	liver
GCA_046624645	GCA_046624645	Taiwan	PRJNA1202864	-	China	Clade B	-	ST23	cgST:337 LIN code:0,0,429,0,1,0,0,0,0,0	23	23	KL1	O1/O2v2	2017	-	-	D	I	I	D	I	I	D	I	wzc:51.76%;wzi:33.26%	-	ybt 1; ICEKp10	clb 2 (truncated)	iuc 1	iro 1	rmp 1; KpVP-1 (truncated)	5	rmpA2_5-54%	SAMN45964889	LAhvKp163	2017	Human	liver
GCA_046619595	GCA_046619595	Taiwan	PRJNA1202883	-	China	Clade B	-	ST23	cgST:337 LIN code:0,0,429,0,1,0,0,0,0,0	23	23	KL1	O1/O2v2	2017	-	-	D	I	I	D	I	I	I	I	wzc:51.76%;wzi:57.53%	-	ybt 1; ICEKp10	clb 2 (truncated)	iuc 1	iro 1	rmp 1; KpVP-1	5	rmpA2_6*-48%	SAMN45964991	LAhvKp232	2017	Human	liver
GCA_046623255	GCA_046623255	Taiwan	PRJNA1202889	-	China	Clade B	-	ST23	cgST:337 LIN code:0,0,429,0,1,0,0,0,0,0	23	23	KL1	O1/O2v2	2017	-	-	D	I	I	I	I	I	I	I	wcaJ:44.23%;wclY:87.96%;wzi:33.26%	-	ybt 1; ICEKp10	clb 2	iuc 1	iro 1	rmp 1; KpVP-1	5	rmpA2_5-54%	SAMN45965098	LAhvKp237	2017	Human	liver
KLE_IA6389AA_AS	SAMN41017067	Tianjin	PRJNA1102315	-	China	Clade C	-	ST23	cgST:13047 LIN code:0,0,429,0,4,0,0,1,0,0	23	23	KL1	O1/O2v2	2023	-	-	D	I	I	I	I	I	I	I	cpsACP:0.00%:galF:0.00%:wza:0.00%:wzi:0.00%	-	ybt 1; ICEKp10	clb 2	iuc 1	iro 1	rmp 1; KpVP-1	5	rmpA2_3-47%	SAMN41017067	K2909H		Human
GCA_902508745	GCA_902508745	Zhejiang	PRJEB34922	-	China	Clade C	-	ST23	cgST:13047 LIN code:0,0,429,0,4,0,0,1,0,0	23	23	KL1	O1/O2v2	2017	-	-	D	I	I	I	I	I	I	I	galF:93.98%	-	ybt 1; ICEKp10	clb 2	iuc 1	iro 1	rmp 1; KpVP-1	5	rmpA2_3-47%	SAMEA6099483	ZKP115	2017	Human
GCA_040985245	GCA_040985245	Zhejiang	PRJNA1021041	-	China	Clade C	-	ST23	cgST:16193 LIN code:0,0,429,0,66,0,0,0,0,0	23	23	KL1	O1/O2v2		-	-	D	I	I	I	I	I	I	I	wcaJ:106-115	kfoC:387-396	ybt 1; ICEKp10	clb 2	iuc 1	iro 1	rmp 1; KpVP-1	5	rmpA2_5-54%	SAMN37924138	zj37028		Human
GCA_041031245	GCA_041031245	Zhejiang	PRJNA1021041	-	China	Clade C	-	ST23	cgST:35112 LIN code:0,0,429,0,4,15,2,0,0,0	23	23	KL1	O1/O2v2		-	-	D	I	D	I	I	I	I	I	wcaJ:1260-1272	-	ybt 1; ICEKp10 (truncated)	clb 2	iuc 1	iro 1	rmp 1; KpVP-1	5	rmpA2_8*-60%	SAMN37542838	zj08113		Human
GCA_040690625	GCA_040690625	Zhejiang	PRJNA1131666	-	China	Clade C	-	ST23	cgST:13047 LIN code:0,0,429,0,4,0,0,1,0,0	23	23	KL1	O1/O2v2	2021	-	-	D	I	I	I	I	I	I	I	wcaJ:87.61%	-	ybt 1; ICEKp10	clb 2	iuc 1	iro 1	rmp 1; KpVP-1	5	rmpA2_3-47%	SAMN42317758	SAHWZMU5	2021	Human	urine
'S10-02	SAMN47402283	Zhejiang	this_study	-	China	Clade C	-	ST23	cgST:13047 LIN code:0,0,429,0,4,0,0,1,0,0	23	23	KL1	O1/O2v2	2010	-	-	D	I	I	I	I	I	I	I	cpsACP:371-448;gnd:1006-1086;manC:130-207	-	ybt 1; ICEKp10	clb 2	iuc 1	iro 1	rmp 1; KpVP-1	5	rmpA2_5-54%	-	'S10-02	2010	Human	sputum
GCA_901001415	GCA_901001415		PRJEB32094	-	China	Clade C	-	ST23	cgST:13047 LIN code:0,0,429,0,4,0,0,1,0,0	23	23	KL1	O1/O2v2	2013	-	-	D	I	I	I	I	I	I	D	wclY:692-763;wzx:332-390	-	ybt 1; ICEKp10	clb 2	iuc 1	iro 1	rmp 1; KpVP-1	5	rmpA2_3*-0%	SAMEA5559977	COK241	2013	Human	blood
GCA_901001555	GCA_901001555		PRJEB32094	-	China	Clade C	-	ST1660	cgST:4379 LIN code:0,0,429,0,7,0,0,0,0,0	23	23	KL1	O1/O2v2	2013	-	-	D	I	I	I	I	I	I	-	wzx:313-354	-	ybt 1; ICEKp10	clb 2	iuc 1	iro 1	rmp 1; KpVP-1	5	-	SAMEA5559993	COK303	2013	Human	blood
GCA_901001825	GCA_901001825		PRJEB32094	-	China	Clade C	-	ST23	cgST:13047 LIN code:0,0,429,0,4,0,0,1,0,0	23	23	KL1	O1/O2v2	2013	-	-	D	I	I	I	I	I	I	I	wzx:252-355	-	ybt 1; ICEKp10	clb 2	iuc 1	iro 1	rmp 1; KpVP-1	5	rmpA2_3-47%	SAMEA5560011	HAK147	2013	Human	blood
GCA_040195975	GCA_040195975	Sichuan	PRJNA353728	PT_592,PC_590	China	Clade C	IMP-38;KPC-2	ST23	cgST:15641 LIN code:0,0,429,0,4,6,1,0,0,0	23	23	KL1	O1/O2v2	2020	-	-	D	I	I	I	I	I	I	I	cpsACP:80.48%	-	ybt 1; ICEKp10	clb 2	iuc 1	iro 1	rmp 1; KpVP-1	5	rmpA2_6-60%	SAMN41704801	140164	2020-12-18	Human	blood
GCA_034083275	GCA_034083275	Beijing	PRJNA1015184	PT_654,PC_654	China	Clade C	KPC-2	ST23	cgST:32042 LIN code:0,0,429,0,4,0,0,1,1,0	23	23	KL1	O1/O2v2	2015	C5(KPC-2)	-	D	I	I	I	I	I	I	I	wcaJ:1239-1244	-	ybt 1; ICEKp10	clb 2	iuc 1,iuc 5	iro 1	rmp 1; KpVP-1	5	rmpA2_5-54%	SAMN37347864	C400	2015-02-10	Human	sputum
GCA_034092075	GCA_034092075	Beijing	PRJNA1015184	PT_654,PC_654	China	Clade C	KPC-2	ST23	cgST:32042 LIN code:0,0,429,0,4,0,0,1,1,0	23	23	KL1	O1/O2v2	2015	C5(KPC-2)	-	D	I	I	I	I	I	I	I	wcaJ:1239-1244	-	ybt 1; ICEKp10	clb 2	iuc 1,iuc 5	iro 1	rmp 1; KpVP-1	5	rmpA2_5-54%	SAMN37347794	C1356	2015-02-07	Human	sputum
GCA_026162805	GCA_026162805	Beijing	PRJNA885955	PT_654,PC_654	China	Clade F	KPC-2	ST23	cgST:16192 LIN code:0,0,429,0,44,2,0,0,0,0	23	23	KL1	O1/O2v2	2018	F1(KPC-2)	CTX-M-14;CTX-M-15	D	I	I	I	I	I	I	I	wcaJ:1268-1277	-	ybt 1; ICEKp10	clb 2	iuc 1	iro 1	rmp 1; KpVP-1	5	rmpA2_5-54%	SAMN31116812	1742	2018-09-30
GCA_025892835	GCA_025892835	Guangdong	PRJNA514245	PT_654,PC_654	China	Clade C	KPC-2	ST23	cgST:32042 LIN code:0,0,429,0,4,0,0,1,1,0	23	23	KL1	O1/O2v2	2015	C5(KPC-2)	-	D	I	I	I	D	I	I	I	wcaJ:1241-1243	-	ybt 1; ICEKp10	clb 2	iuc 5 (truncated)	iro 1	rmp 1; KpVP-1	5	rmpA2_5-54%	SAMN24256184	C400	2015-02-10	Human	Hospital patients
GCA_026162845	GCA_026162845	Shandong	PRJNA885955	PT_360,PC_355	China	Clade F	KPC-2	ST23	cgST:16192 LIN code:0,0,429,0,44,2,0,0,0,0	23	23	KL1	O1/O2v2	2018	F1(KPC-2)	CTX-M-14;CTX-M-15	D	I	I	I	D	I	I	I	wcaJ:1239-1244	-	ybt 1; ICEKp10	clb 2	iuc 1 (truncated)	iro 1	rmp 1; KpVP-1	5	rmpA2_5-54%	SAMN31116570	DH51	2018-09-30
GCA_026163065	GCA_026163065	Shandong	PRJNA885955	PT_360,PC_355	China	Clade F	KPC-2	ST23	cgST:16192 LIN code:0,0,429,0,44,2,0,0,0,0	23	23	KL1	O1/O2v2	2018	F1(KPC-2)	CTX-M-14;CTX-M-15	D	I	I	I	D	I	I	I	wcaJ:1082-1094	-	ybt 1; ICEKp10	clb 2	iuc 1 (truncated)	iro 1	rmp 1; KpVP-1	5	rmpA2_5-54%	SAMN31113466	DH33	2018-09-30
GCA_026163185	GCA_026163185	Shandong	PRJNA885955	PT_654,PC_654	China	Clade F	KPC-2	ST23	cgST:16192 LIN code:0,0,429,0,44,2,0,0,0,0	23	23	KL1	O1/O2v2	2018	F1(KPC-2)	CTX-M-15	D	I	I	I	I	I	I	I	wcaJ:1094-1105	-	ybt 1; ICEKp10	clb 2	iuc 1	iro 1	rmp 1; KpVP-1	5	rmpA2_5-54%	SAMN31113402	DH28	2018-09-30
GCA_044740725	GCA_044740725	Shanghai	PRJNA1165149	PT_360,PC_355	China	Clade E	KPC-2	ST23	cgST:16192 LIN code:0,0,429,0,44,2,0,0,0,0	23	23	KL1	O1/O2v2	2019	-	-	D	I	D	I	I	I	I	I	cpsACP:82.38%	-	ybt 1; ICEKp10 (truncated)	clb 2	iuc 1	iro 1	rmp 1; KpVP-1	5	rmpA2_6*-55%	SAMN43942716	WYKP3	2019-07-30	Human
GCA_025892855	GCA_025892855	Shanghai	PRJNA514245	PT_654,PC_654	China	Clade C	KPC-2	ST23	cgST:32042 LIN code:0,0,429,0,4,0,0,1,1,0	23	23	KL1	O1/O2v2	2015	C5(KPC-2)	-	D	I	I	I	D	I	I	I	wcaJ:1241-1243	-	ybt 1; ICEKp10	clb 2	iuc 1 (truncated),iuc 5 (truncated)	iro 1	rmp 1; KpVP-1	5	rmpA2_5-54%	SAMN24256182	C1356	2015-02-07	Human	Hospital patients
GCA_022559125	GCA_022559125	Sichuan	PRJNA353728	PT_360,PC_355	China	Clade E	KPC-2	ST23	cgST:3803 LIN code:0,0,429,0,6,0,0,0,0,0	23	23	KL1	O1/O2v2	2018	-	-	D	I	I	I	I	I	I	I	cpsACP:1.90%	kfoC:613-617	ybt 1; ICEKp10	clb 2	iuc 1	iro 1	rmp 1; KpVP-1	5	rmpA2_6-60%	SAMN12623216	WCHKP090249	2018-05	Human
GCA_034361065	GCA_034361065	Sichuan	PRJNA832474	PT_360,PC_355	China	Clade E	KPC-2	ST23	cgST:3803 LIN code:0,0,429,0,6,0,0,0,0,0	23	23	KL1	O1/O2v2	2018	-	-	D	I	I	I	I	I	I	I	cpsACP:1.90%;gmd:87.50%;wclY:0.00%;wcsS:0.00%;wcsT:0.00%;wza:0.00%;wzb:0.00%;wzc:0.00%;wzi:0.00%;wzx:0.00%;wzy:0.00%	kfoC:613-617	ybt 1; ICEKp10	clb 2	iuc 1	iro 1	rmp 1; KpVP-1	5	rmpA2_6-60%	SAMN27863166	CHN01136	2018	Human	blood
GCA_025892875	GCA_025892875	Tianjin	PRJNA514245	PT_362,PC_362	China	Clade C	KPC-2	ST23	cgST:32042 LIN code:0,0,429,0,4,0,0,1,1,0	23	23	KL1	O1/O2v2	2017	-	CTX-M-65	D	I	I	I	I	I	I	I	wcaJ:278-280;wzi:5.44%	-	ybt 1; ICEKp10	clb 2	iuc 1	iro 1	rmp 1; KpVP-1	5	rmpA2_6*-55%	SAMN24256185	C4599	2017-09-12	Human	Hospital patients
GCA_034083085	GCA_034083085	Yunnan	PRJNA1015184	PT_362,PC_362	China	Clade C	KPC-2	ST23	cgST:32042 LIN code:0,0,429,0,4,0,0,1,1,0	23	23	KL1	O1/O2v2	2017	-	CTX-M-65	D	I	I	I	I	I	I	I	wcaJ:277-281;wzi:5.44%	-	ybt 1; ICEKp10	clb 2	iuc 1	iro 1	rmp 1; KpVP-1	5	rmpA2_6*-55%	SAMN37347871	C4599	2017-09-12	Human	sputum
GCA_040988745	GCA_040988745	Zhejiang	PRJNA1021041	PT_360,PC_355	China	Clade E	KPC-2	ST23	cgST:3803 LIN code:0,0,429,0,6,0,0,0,0,0	23	23	KL1	O1/O2v2		-	-	D	I	D	I	I	I	I	I	cpsACP:72.38%	-	ybt 1; ICEKp10 (truncated)	clb 2	iuc 1	iro 1	rmp 1; KpVP-1	5	rmpA2_6*-47%	SAMN37923964	zj25128		Human
GCA_009935695	GCA_009935695	Zhejiang	PRJNA428901	PT_695,PC_695	China	Clade C	KPC-2	ST1660	cgST:22388 LIN code:0,0,429,0,4,26,0,0,0,0	23	23	KL1	O1/O2v2	2015	-	CTX-M-3	D	I	D	I	I	I	D	I	cpsACP:61.43%	-	ybt 1; ICEKp10 (truncated)	clb 2	iuc 1	iro 1	rmp 1; KpVP-1 (truncated)	5	rmpA2_6*-54%	SAMN08324157	559	2015-03-30	Human	cerebrospinal fluid
GCA_008830645	GCA_008830645	Zhejiang	PRJNA574750	PT_695,PC_695	China	Clade C	KPC-2	ST1660	cgST:22388 LIN code:0,0,429,0,4,26,0,0,0,0	23	23	KL1	O1/O2v2	2015	-	CTX-M-3	D	I	D	I	I	I	I	I	cpsACP:61.43%	-	ybt 1; ICEKp10 (truncated)	clb 2	iuc 1	iro 1	rmp 1; KpVP-1	5	rmpA2_6*-54%	SAMN12868593	29198	2015-03-30	Human	Intracranial infection
GCA_021968995	GCA_021968995		PRJNA514245	PT_360,PC_355	China	Clade C	KPC-2	ST23	cgST:26458 LIN code:0,0,429,0,4,34,0,0,0,0	23	23	KL1	O1/O2v2	2017	-	-	D	I	D	I	I	I	I	I	cpsACP:82.38%	-	ybt 1; ICEKp10 (truncated)	clb 2	iuc 1	iro 1	rmp 1; KpVP-1	5	rmpA2_6-60%	SAMN19016284	ARLG-7144	2017	Human	respiratory
GCA_027594905	GCA_027594905		PRJNA831437	PT_360,PC_355	China	Clade C	KPC-2	ST23	cgST:26458 LIN code:0,0,429,0,4,34,0,0,0,0	23	23	KL1	O1/O2v2	2017	-	-	D	I	D	I	I	I	I	I	cpsACP:82.38%	-	ybt 1; ICEKp10 (truncated)	clb 2	iuc 1	iro 1	rmp 1; KpVP-1	5	rmpA2_6-60%	SAMN27753786	DD02357	2017	Human
GCA_046764535	GCA_046764535	Beijing	PRJNA1210003	PT_3223,PC_894	China	Clade D	NDM-1	ST23	cgST:12990 LIN code:0,0,429,0,44,1,3,0,0,0	23	23	KL148	O12	2018	-	SHV-12	D	I	D	-	I	I	I	I	wbaP:0.00%;wbaZ:0.00%;wcuH:0.00%;wcuU:0.00%;wza:47.02%;wzx:0.00%	-	ybt 1; ICEKp10 (truncated)	-	iuc 1	iro 1	rmp 1; KpVP-1	4	rmpA2_6-60%	SAMN46236497	IR5732	2018-10-01	Human
'XT-12	SAMN47402319	Hunan	this_study	PT_3223,PC_894	China	Clade C	NDM-1	ST23	cgST:13047 LIN code:0,0,429,0,4,0,0,1,0,0	23	23	KL1	O1/O2v2	2023	-	SHV-12	D	I	I	I	I	I	I	I	galF:69.57%	-	ybt 1; ICEKp10	clb 2	iuc 1	iro 1	rmp 1; KpVP-1	5	rmpA2_3-47%	-	'XT-12	2023	Human
GCA_022850085	GCA_022850085	Jiangsu	PRJNA778807	PT_894,PC_894	China	Clade D	NDM-1	ST23	cgST:3174 LIN code:0,0,429,0,9,0,0,0,0,0	23	23	KL1	O1/O2v2	2014	-	-	D	I	I	I	I	I	I	I	wcaJ:25.43%;wcaJ:351-353	-	ybt 1; ICEKp10	clb 2	iuc 1	iro 1	rmp 1; KpVP-1	5	rmpA2_5-54%	SAMN22998830	KP50950	2014	Human
GCA_044990925	GCA_044990925	Shaanxi	PRJNA1181777	PT_3223,PC_894	China	Clade C	NDM-1	ST23	cgST:32042 LIN code:0,0,429,0,4,0,0,1,1,0	23	23	KL1	O1/O2v2	2021	-	-	D	I	I	I	I	I	D	I	wcaJ:92.95%	-	ybt 1; ICEKp10	clb 2	iuc 1	iro 1	rmp 1; KpVP-1 (truncated)	5	rmpA2_5-54%	SAMN44662749	KP2188	2021-06-15	Human	sputum
'TR_K103	/	Shanghai	this_study	PT_889,PC_889	China	Clade C	NDM-1	ST23	cgST:15641 LIN code:0,0,429,0,4,6,1,0,0,0	23	23	KL1	O1/O2v2	2022	-	CTX-M-15	D	I	I	I	I	I	I	I	galF:0.00%	-	ybt 1; ICEKp10	clb 2	iuc 1	iro 1	rmp 1; KpVP-1	5	rmpA2_5*-54%	-	'TR_K103	2022	Human	urine
GCA_003037185	GCA_003037185	Sichuan	PRJNA353728	PT_3223,PC_894	China	Clade C	NDM-1	ST23	cgST:3881 LIN code:0,0,429,0,4,0,6,0,0,0	23	23	KL1	O1/O2v2	2016	-	CTX-M-15;SHV-12	D	I	I	I	I	I	I	I	wcaJ:72.86%	-	ybt 1; ICEKp10	clb 2	iuc 1	iro 1	rmp 1; KpVP-1	5	rmpA2_8-60%	SAMN08624691	SCKP020018	2016-10-15	Human
'XJ173	SAMN47402318	Zhejiang	this_study	PT_3223,PC_894	China	Clade C	NDM-1	ST23	cgST:32042 LIN code:0,0,429,0,4,0,0,1,1,0	23	23	KL1	O1/O2v2		-	-	D	I	I	I	I	I	I	I	wcaJ:73.50%	-	ybt 1; ICEKp10	clb 2	iuc 1	iro 1	rmp 1; KpVP-1	5	rmpA2_6-60%	-	'XJ173		Human
GCA_040790005	GCA_040790005		PRJNA1135710	PT_3223,PC_894	China	Clade C	NDM-1	ST23	cgST:33580 LIN code:0,0,429,0,4,16,0,0,1,0	23	23	KL1	O1/O2v2	2023	C3(NDM-1)	-	D	I	I	I	I	I	I	I	wza:956-965	-	ybt 1; ICEKp10	clb 2	iuc 1	iro 1	rmp 1; KpVP-1	5	rmpA2_6-60%	SAMN42489704	wza-IS	2023-12-01	Human
GCA_040790045	GCA_040790045		PRJNA1135710	PT_3223,PC_894	China	Clade C	NDM-1	ST23	cgST:33580 LIN code:0,0,429,0,4,16,0,0,1,0	23	23	KL1	O1/O2v2	2023	C3(NDM-1)	-	D	I	I	I	I	I	I	I	wzc:1483-1487	-	ybt 1; ICEKp10	clb 2	iuc 1	iro 1	rmp 1; KpVP-1	5	rmpA2_6-60%	SAMN42489705	wzc-IS	2023-12-01	Human
GCA_040790405	GCA_040790405		PRJNA1135710	PT_3223,PC_894	China	Clade C	NDM-1	ST23	cgST:33580 LIN code:0,0,429,0,4,16,0,0,1,0	23	23	KL1	O1/O2v2	2023	C3(NDM-1)	SHV-12	D	I	I	I	I	I	I	I	wcaJ:352-356	-	ybt 1; ICEKp10	clb 2	iuc 1	iro 1	rmp 1; KpVP-1	5	rmpA2_6-60%	SAMN42489703	wcaJ-IS	2023-12-01	Human
KLE_JA6995AA_AS	SAMN45967543		PRJNA1135710	PT_894,PC_894	China	Clade C	NDM-1	ST23	cgST:33580 LIN code:0,0,429,0,4,16,0,0,1,0	23	23	KL1	O1/O2v2	2023	C3(NDM-1)	-	D	I	I	I	I	I	I	I	wzc:1483-1487	-	ybt 1; ICEKp10	clb 2	iuc 1	iro 1	rmp 1; KpVP-1	5	rmpA2_6-60%	SAMN45967543	wzc-IS		Human
KLE_JA6996AA_AS	SAMN45967542		PRJNA1135710	PT_894,PC_894	China	Clade C	NDM-1	ST23	cgST:33580 LIN code:0,0,429,0,4,16,0,0,1,0	23	23	KL1	O1/O2v2	2023	C3(NDM-1)	-	D	I	I	I	I	I	I	I	wza:956-965	-	ybt 1; ICEKp10	clb 2	iuc 1	iro 1	rmp 1; KpVP-1	5	rmpA2_6-60%	SAMN45967542	wza-IS		Human
KLE_JA6997AA_AS	SAMN45967541		PRJNA1135710	PT_894,PC_894	China	Clade C	NDM-1	ST23	cgST:33580 LIN code:0,0,429,0,4,16,0,0,1,0	23	23	KL1	O1/O2v2	2023	C3(NDM-1)	-	D	I	I	I	I	I	I	I	wcaJ:352-356	-	ybt 1; ICEKp10	clb 2	iuc 1	iro 1	rmp 1; KpVP-1	5	rmpA2_6-60%	SAMN45967541	wcaJ-IS		Human
GCA_043790485	GCA_043790485	Czech Republic: University Hospital Brno, Brn	PRJNA514245	-	Czechia	Clade E	-	ST23	cgST:10182 LIN code:0,0,429,0,59,0,0,0,0,0	23	23	KL1	O1/O2v2	2019	-	CTX-M-15	D	I	I	I	I	I	I	D	wzc:1594-1637;wzc:75.39%	-	ybt 1; ICEKp10	clb 2	iuc 1	iro 1	rmp 1; KpVP-1	5	rmpA2_6*-0%	SAMN42216789	ANA52218	2019-03-24	Human	pus, prostatic punctate
GCA_043793075	GCA_043793075	Czech Republic: University Hospital Brno, Brn	PRJNA514245	-	Czechia	Clade C	-	ST23	cgST:32042 LIN code:0,0,429,0,4,0,0,1,1,0	23	23	KL1	O1/O2v2	2019	-	-	D	I	I	I	I	I	I	I	cpsACP:81.90%	kfoC:11.66%	ybt 1; ICEKp10	clb 2	iuc 1	iro 1	rmp 1; KpVP-1	5	rmpA2_6-60%	SAMN42216815	ANA9273	2019-12-18	Human	punctate from liver abscess
GCA_044321445	GCA_044321445	Egypt	PRJNA514245	-	Egypt	Others	-	ST23	cgST:11106 LIN code:0,0,429,0,44,1,0,0,0,0	23	23	KL1	O1/O2v2	2021	-	-	D	I	I	I	I	I	D	D	wclY:83.57%	kfoC:915-920	ybt 1; ICEKp10	clb 2	iuc 1	iro 1	rmp 1; KpVP-1 (truncated)	5	rmpA2_6*-0%	SAMEA115709889	22RX24817	2021	Human	sputum
GCA_022032395	GCA_022032395	France	PRJNA514245	-	France	Others	-	ST23	cgST:9683 LIN code:0,0,429,0,44,1,1,0,1,0	23	23	KL1	O1/O2v2	1985	-	-	D	I	I	I	I	I	D	-	wcaJ:60.90%	-	ybt 1; ICEKp10	clb 2	iuc 1	iro 1	rmp 1; KpVP-1 (truncated)	5	-	SAMN07256673	IPEUC-1037	1985	Equine
GCA_015700025	GCA_015700025	France	PRJNA643507	-	France	Others	-	ST23	cgST:18084 LIN code:0,0,429,0,101,0,0,0,0,0	23	23	KL1	O1/O2v2	2017	-	-	D	I	I	I	I	I	I	I	wclY:93.84%	-	ybt 1; ICEKp10	clb 2	iuc 1	iro 1	rmp 1; KpVP-1	5	rmpA2_5-54%	SAMN15415385	Q3569	2017	Human	blood
GCA_006542115	GCA_006542115	France:Eurofins Medinet	PRJNA527021	-	France	Clade F	-	ST23	cgST:34204 LIN code:0,0,429,0,87,0,0,0,0,0	23	23	KL1	O1/O2v2	2008	-	-	D	I	I	I	I	I	D	I	gmd:81.51%;wcaH:212-218;wclY:3.08%;wcsS:46.96%;wcsT:0.00%;wzx:45.81%;wzy:80.52%	kfoC:93.55%	ybt 1; ICEKp10	clb 2	iuc 1	iro 1	rmp 1; KpVP-1 (truncated)	5	rmpA2_6-60%	SAMN11125719	AS000879	2008-04-30	Human
GCA_041204105	GCA_041204105	France	PRJNA1132810	PT_894,PC_894	France	Others	OXA-181	ST23	cgST:11106 LIN code:0,0,429,0,44,1,0,0,0,0	23	23	KL1	O1/O2v2	2019	-	-	D	I	D	I	I	I	D	-	gmd:0.00%;wcaG:0.00%;wcaH:6.54%;wclY:0.00%;wcsS:0.00%;wcsT:0.00%;wzx:46.05%;wzy:0.00%	-	ybt 1; ICEKp10 (truncated)	clb 2	iuc 1	iro 1	rmp 1; KpVP-1 (truncated)	5	-	SAMN42359344	209C4	2019-01-01	Human	Rectal swab
KLE_FA8468AA_AS	SAMEA7190506	Germany	PRJEB39867	-	Germany	Clade C	-	ST23	cgST:17502 LIN code:0,0,429,0,4,28,0,0,0,0	23	23	KL1	O1/O2v2		-	-	D	I	D	I	I	I	I	-	wzx:1211-1247	-	ybt 1; ICEKp10 (truncated)	clb 2	iuc 1	iro 1	rmp 1; KpVP-1	5	-	SAMEA7190506	RBL-18-0386-1		Human
KLE_HA7922AA_AS	SAMEA114228262	Germany	PRJEB61660	-	Germany	Clade D	-	ST23	cgST:25615 LIN code:0,0,429,0,44,4,1,0,0,0	23	23	KL1	O1/O2v2	2022	-	-	D	I	I	I	I	I	-	-	wclY:0.00%:wcsS:0.00%:wcsT:73.68%:wzx:81.16%:wzy:0.00%	-	ybt 1; ICEKp10	clb 2	iuc 1	iro 1	-	5	-	SAMEA114228262	SAMEA114228262		Human
GCA_024432115	GCA_024432115	Guadeloupe	PRJNA514245	-	Guadeloupe	Clade E	-	ST23	cgST:9679 LIN code:0,0,429,0,42,1,0,0,0,0	23	23	KL1	O1/O2v2	2019	-	-	D	I	I	I	I	I	-	-	wcaH:88.02%;wclY:32.21%;wzb:90.34%;wzx:3.80%	kfoC:87.59%	ybt 1; ICEKp10	clb 2	iuc 1	iro 1	-	5	-	SAMN25041656	KP149	2019	Human
GCA_024434755	GCA_024434755	Guadeloupe	PRJNA514245	-	Guadeloupe	Clade C	-	ST23	cgST:13959 LIN code:0,0,429,0,65,0,0,0,0,0	23	23	KL1	O1/O2v2	2018	-	-	D	I	I	I	I	I	-	I	wclY:17.93%;wzx:12.33%	-	ybt 1; ICEKp10	clb 2	iuc 1	iro 1	-	5	rmpA2_5*-54%	SAMN25041577	KP014	2018	Human
GCA_037722625	GCA_037722625	Ireland	PRJNA1078342	PT_804,PC_804	Ireland	Clade B	OXA-48	ST23	cgST:11106 LIN code:0,0,429,0,44,1,0,0,0,0	23	23	KL1	O1/O2v2	2019	B1(OXA-48)	-	D	I	I	I	I	I	-	-	wclY:72.64%	-	ybt 1; ICEKp10	clb 2	iuc 1	iro 1	-	5	-	SAMN40563565	KP1903223	2019	Human	Rectal
GCA_026006155	GCA_026006155	Japan	PRJDB12116	-	Japan	Clade C	-	ST23	cgST:13047 LIN code:0,0,429,0,4,0,0,1,0,0	23	23	KL1	O1/O2v2	2014	-	CTX-M-2	D	I	I	I	I	I	D	I	wcaH:367-379;wclY:768-768;wzx:501-530	-	ybt 1; ICEKp10	clb 2	iuc 1	iro 1	rmp 1; KpVP-1 (truncated)	5	rmpA2_6*-60%	SAMD00397246	NUBL-13783	2014-11-18	Human
GCA_026006495	GCA_026006495	Japan	PRJDB12116	-	Japan	Clade C	-	ST23	cgST:32042 LIN code:0,0,429,0,4,0,0,1,1,0	23	23	KL1	O1/O2v2	2014	-	CTX-M-15	D	I	I	I	I	I	I	I	wzx:1065-1080	kfoC:11.66%	ybt 1; ICEKp10	clb 2	iuc 1	iro 1	rmp 1; KpVP-1	5	rmpA2_6-60%	SAMD00397263	NUBL-13800	2014-01-05	Human
GCA_026006655	GCA_026006655	Japan	PRJDB12116	-	Japan	Clade C	-	ST23	cgST:13047 LIN code:0,0,429,0,4,0,0,1,0,0	23	23	KL1	O1/O2v2	2015	-	CTX-M-2	D	I	I	I	I	I	D	I	wcaH:302-314	-	ybt 1; ICEKp10	clb 2	iuc 1	iro 1	rmp 1; KpVP-1 (truncated)	5	rmpA2_6-60%	SAMD00397271	NUBL-17185	2015-01-21	Human
GCA_026006775	GCA_026006775	Japan	PRJDB12116	-	Japan	Clade C	-	ST23	cgST:32042 LIN code:0,0,429,0,4,0,0,1,1,0	23	23	KL1	O1/O2v2	2015	-	CTX-M-15	D	I	I	I	D	I	D	-	wcaJ:460-469;wclY:33.43%;wzx:35.35%;wzx:449-492	kfoC:11.66%	ybt 1; ICEKp10	clb 2	iuc 1 (truncated)	iro 1	rmp 1; KpVP-1 (truncated)	5	-	SAMD00397277	NUBL-17193	2015-11-04	Human
GCA_024451965	GCA_024451965	Japan	PRJNA514245	-	Japan	Clade E	-	ST23	cgST:14593 LIN code:0,0,429,0,42,4,0,0,0,0	23	23	KL1	O1/O2v2	2016	-	-	D	I	I	I	I	I	-	-	wzx:92.33%	-	ybt 1; ICEKp10	clb 2	iuc 1	iro 1	-	5	-	SAMD00397239	NUBL-22009	2016-11-01	Human
GCA_024453425	GCA_024453425	Japan	PRJNA514245	-	Japan	Clade C	-	ST23	cgST:13047 LIN code:0,0,429,0,4,0,0,1,0,0	23	23	KL1	O1/O2v2	2014	-	CTX-M-2	D	I	I	I	I	I	D	I	wcaH:90.63%;wclY:79.46%	-	ybt 1; ICEKp10	clb 2	iuc 1	iro 1	rmp 1; KpVP-1 (truncated)	5	rmpA2_6*-60%	SAMD00397246	NUBL-13783	2014-11-18	Human
GCA_028737275	GCA_028737275	Japan: Tokyo	PRJNA934732	-	Japan	Clade D	-	ST23	cgST:21663 LIN code:0,0,429,0,44,11,0,0,0,0	23	23	KL1	O1/O2v2	2022	-	-	D	I	D	D	I	I	I	I	ugd:781-836	-	ybt 1; ICEKp10 (truncated)	clb 2 (truncated)	iuc 1	iro 1	rmp 1; KpVP-1	5	rmpA2_6-60%	SAMN33279463	UTH00130	2022	Human	Heart valve
GCA_026005335	GCA_026005335	Japan:Chiba	PRJDB12331	-	Japan	Clade E	-	ST23	cgST:6866 LIN code:0,0,429,0,6,2,0,0,0,0	23	23	KL1	O1/O2v2	2020	-	-	D	I	I	I	-	I	I	-	wclY:93.18%	-	ybt 1; ICEKp10	clb 2	-	iro 1	rmp 1; KpVP-1	2	-	SAMD00406253	2271	2020-04	Human
GCA_021850445	GCA_021850445	Japan:Fukuoka	PRJNA514245	-	Japan	Clade C	-	ST23	cgST:18161 LIN code:0,0,429,0,4,21,0,0,0,0	23	23	KL1	O1/O2v2	2018	-	-	D	I	I	I	I	I	D	I	wclY:58.54%;wclY:606-638;wzx:61.63%;wzx:723-755	-	ybt 1; ICEKp10	clb 2	iuc 1	iro 1	rmp 1; KpVP-1 (truncated)	5	rmpA2_3*-47%	SAMD00287412	KP18080AIH	2018	Human
GCA_021851595	GCA_021851595	Japan:Fukuoka	PRJNA514245	-	Japan	Clade C	-	ST23	cgST:18140 LIN code:0,0,429,0,4,6,3,0,0,0	23	23	KL1	O1/O2v2	2018	-	-	D	I	I	I	I	I	D	-	wzc:47.68%;wzc:982-1014;wzx:38.84%;wzx:493-551	-	ybt 1; ICEKp10	clb 2	iuc 1	iro 1	rmp 1; KpVP-1 (incomplete)	5	-	SAMD00287387	KP18054AIH	2018	Human
GCA_021854025	GCA_021854025	Japan:Fukuoka	PRJNA514245	-	Japan	Others	-	ST23	cgST:18084 LIN code:0,0,429,0,101,0,0,0,0,0	23	23	KL1	O1/O2v2	2017	-	-	D	I	I	I	I	I	D	I	wclY:83.10%	-	ybt 1; ICEKp10	clb 2	iuc 1	iro 1	rmp 1; KpVP-1 (truncated)	5	rmpA2_6-60%	SAMD00287320	KP17012AIH	2017	Human
GCA_034681975	GCA_034681975	Japan:Gifu	PRJNA514245	-	Japan	Clade D	-	ST23	cgST:20232 LIN code:0,0,429,0,5,0,2,1,0,0	23	23	KL1	O1/O2v2	2020	-	-	D	I	-	I	I	I	I	-	gnd:73.42%;wzi:57.53%	-	-	clb 2	iuc 1	iro 1	rmp 1; KpVP-1	5	-	SAMD00499532	JBCBAAD-19-0084	2020-06-04	Human	urine from catheter
GCA_031071205	GCA_031071205	Japan:Hokkaido	PRJNA514245	-	Japan	Clade C	-	ST23	cgST:13047 LIN code:0,0,429,0,4,0,0,1,0,0	23	23	KL1	O1/O2v2	2019	-	CTX-M-8	D	I	I	I	I	I	D	I	wzc:44.73%;wzc:921-971	-	ybt 1; ICEKp10	clb 2	iuc 1	iro 1	rmp 1; KpVP-1 (truncated)	5	rmpA2_3-47%	SAMD00497586	JBABAGH-19-0075	2019-09-02	Human	sputum
GCA_030778925	GCA_030778925	Japan:Okinawa	PRJNA514245	-	Japan	Clade C	-	ST23	cgST:32042 LIN code:0,0,429,0,4,0,0,1,1,0	23	23	KL1	O1/O2v2	2019	-	-	D	I	I	I	I	I	D	I	wcsS:311-355	-	ybt 1; ICEKp10	clb 2	iuc 1	iro 1	rmp 1; KpVP-1 (truncated)	5	rmpA2_6*-55%	SAMD00502460	JBEHABI-19-0183	2019-11-03	Human	venous blood
GCA_030779525	GCA_030779525	Japan:Okinawa	PRJNA514245	-	Japan	Clade C	-	ST23	cgST:32042 LIN code:0,0,429,0,4,0,0,1,1,0	23	23	KL1	O1/O2v2	2019	-	-	D	I	I	I	I	I	I	-	wcsS:280-295	-	ybt 1; ICEKp10	clb 2	iuc 1	iro 1	rmp 1; KpVP-1	5	-	SAMD00502446	JBEHAAB-19-0098	2019-10-04	Human	others
GCA_021873275	GCA_021873275	Japan:Osaka	PRJNA514245	-	Japan	Clade C	-	ST23	cgST:18244 LIN code:0,0,429,0,4,0,18,0,0,0	23	23	KL1	O1/O2v2	2017	-	-	D	I	I	D	I	I	D	I	wcsS:30.52%;wcsS:320-352;wzc:1012-1044;wzc:47.68%	kfoC:11.66%	ybt 1; ICEKp10	clb 2 (truncated)	iuc 1	iro 1	rmp 1; KpVP-1 (truncated)	5	rmpA2_6-60%	SAMD00399322	MS6167	2017	Human
GCA_021873415	GCA_021873415	Japan:Osaka	PRJNA514245	-	Japan	Clade B	-	ST23	cgST:18239 LIN code:0,0,429,0,127,0,0,0,0,0	23	23	KL1	O1/O2v2	2017	-	-	D	I	I	I	I	I	D	I	wzy:55.50%;wzy:652-675	-	ybt 1; ICEKp10	clb 2	iuc 1	iro 1	rmp 1; KpVP-1 (truncated)	5	rmpA2_6-60%	SAMD00399315	MS6158	2017	Human
GCA_021873835	GCA_021873835	Japan:Osaka	PRJNA514245	-	Japan	Clade F	-	ST23	cgST:11106 LIN code:0,0,429,0,44,1,0,0,0,0	23	23	KL1	O1/O2v2	2017	-	-	D	I	I	D	I	I	D	I	wzc:1009-1061;wzc:49.37%	-	ybt 1; ICEKp10	clb 2 (truncated)	iuc 1	iro 1	rmp 1; KpVP-1 (truncated)	5	rmpA2_5*-54%	SAMD00399309	MS6149	2017	Human
GCA_021874455	GCA_021874455	Japan:Osaka	PRJNA514245	-	Japan	Clade C	-	ST23	cgST:18248 LIN code:0,0,429,0,100,0,0,0,0,0	23	23	KL1	O1/O2v2	2016	-	-	D	I	I	I	I	I	I	-	wcsT:87.72%;wzx:88.29%	-	ybt 1; ICEKp10	clb 2	iuc 1	iro 1	rmp 1; KpVP-1	5	-	SAMD00399262	MS6076	2016	Human
GCA_030800425	GCA_030800425	Japan:Saitama	PRJNA514245	-	Japan	Clade D	-	ST23	cgST:12990 LIN code:0,0,429,0,44,1,3,0,0,0	23	23	KL1	O1/O2v2	2020	-	CTX-M-14	D	I	I	I	I	I	I	-	cpsACP:59.52%	-	ybt 1; ICEKp10	clb 2	iuc 1	iro 1	rmp 1; KpVP-1	5	-	SAMD00498163	JBBBABI-19-0173	2020-05-04	Human	sputum
GCA_031064125	GCA_031064125	Japan:Yamagata	PRJNA514245	-	Japan	Clade C	-	ST23	cgST:22226 LIN code:0,0,429,0,4,0,14,0,0,0	23	23	KL1	O1/O2v2	2019	-	CTX-M-14	D	I	I	I	I	I	I	I	wclY:93.56%	-	ybt 1; ICEKp10	clb 2	iuc 1	iro 1	rmp 1; KpVP-1	5	rmpA2_5-54%	SAMD00497777	JBAGAAD-19-0083	2019-11-11	Human	sputum
GCA_025889175	GCA_025889175	Malaysia	PRJNA514245	-	Malaysia	Clade D	-	ST23	cgST:25615 LIN code:0,0,429,0,44,4,1,0,0,0	23	23	KL1	O1/O2v2	2016	-	-	D	I	I	I	I	I	D	I	wcaH:91.07%;wclY:90.10%;wzc:693-753;wzy:92.75%	-	ybt 1; ICEKp10	clb 2	iuc 1	iro 1	rmp 1; KpVP-1 (truncated)	5	rmpA2_3*-47%	SAMEA13959364	Klb-OA-50	2016-04-17	Human	Oropharyngeal swab
KLE_GA4808AA_AS	SAMEA14252881	Netherlands	PRJEB51459	-	Netherlands	Clade D	-	ST23	cgST:13026 LIN code:0,0,429,0,68,0,0,0,0,0	23	23	KL1	O1/O2v2	2020	-	-	D	I	D	I	I	I	I	-	wclY:29.41%:wzx:45.66%	-	ybt 1; ICEKp10 (truncated)	clb 2	iuc 1	iro 1	rmp 1; KpVP-1	5	-	SAMEA14252881	UMCGhvKp1		Human
GCA_041840975	GCA_041840975	Norway	PRJNA1098507	-	Norway	Clade B	-	ST23-1LV	cgST:14657 LIN code:0,0,429,0,1,0,1,0,2,0	23	23	KL1	O1/O2v2	2015	-	-	D	I	I	I	I	I	I	I	wclY:61.62%	-	ybt 1; ICEKp10	clb 2	iuc 1	iro 1	rmp 1; KpVP-1	5	rmpA2_6-60%	SAMN40910340	KP_NORM_BLD_113315	2015	Human	blood
GCA_032045675	GCA_032045675	Norway	PRJNA514245	-	Norway	Clade F	-	ST23	cgST:15898 LIN code:0,0,429,0,75,0,0,0,0,0	23	23	KL1	O1/O2v2	2018	-	-	D	I	I	I	I	I	I	-	wzx:318-348	-	ybt 1; ICEKp10	clb 2	iuc 1	iro 1	rmp 1; KpVP-1	5	-	SAMEA113606014	NK_H24_046	2018	Human	blood
GCA_030715295	GCA_030715295	Oman	PRJNA999478	-	Oman	Clade F	-	ST23	cgST:20273 LIN code:0,0,429,0,102,0,0,0,0,0	23	23	KL1	O1/O2v2	2021	-	-	D	I	I	I	I	I	I	I	cpsACP:84.29%	-	ybt 1; ICEKp10	clb 2	iuc 1	iro 1	rmp 1; KpVP-1	5	rmpA2_6*-60%	SAMN36735522	1798	2021-06	Human
GCA_022748855	GCA_022748855	Poland:Kielce	PRJNA812754	PT_387,PC_355	Poland	Clade C	KPC-2	ST23	cgST:16231 LIN code:0,0,429,0,4,17,0,0,0,0	23	23	KL1	O1/O2v2	2018	-	-	D	I	I	I	I	I	I	I	wcaJ:520-529	-	ybt 1; ICEKp10	clb 2	iuc 1	iro 1	rmp 1; KpVP-1	5	rmpA2_3-47%	SAMN26498269	NMI4096_09	2018-07-28	Human	blood
GCA_007096985	GCA_007096985	Russia: Moscow	PRJNA269675	-	Russia	Clade C	-	ST23	cgST:19413 LIN code:0,0,429,0,4,15,1,0,0,0	23	23	KL1	O1/O2v2	2013	C2(OXA-48)	CTX-M-15	D	I	I	I	D	I	I	I	wclY:80.67%	-	ybt 1; ICEKp10	clb 2	iuc 1 (truncated)	iro 1	rmp 1; KpVP-1	5	rmpA2_8-60%	SAMN11878537	SCPM-O-B-8740 (KPB1493-1)	2013-10	Human
GCA_016916595	GCA_016916595	Russia: Moscow	PRJNA269675	-	Russia	Clade B	-	ST23	cgST:25813 LIN code:0,0,429,0,59,0,3,0,0,0	23	23	KL1	O1/O2v2	2019	-	-	D	I	I	I	I	I	I	I	wcaH:54.68%;wcaI:0.00%;wclY:75.72%	-	ybt 1; ICEKp10	clb 2	iuc 1	iro 1	rmp 1; KpVP-1	5	rmpA2_6*-55%	SAMN17807608	SCPM-O-B-9257 (F18R-1Kp/19)	2019-04-11	Human	feces
GCA_016916615	GCA_016916615	Russia: Moscow	PRJNA269675	-	Russia	Clade B	-	ST23	cgST:27824 LIN code:0,0,429,0,59,1,0,0,0,0	23	23	KL1	O1/O2v2	2019	-	-	D	I	I	I	I	I	D	-	wclY:28.57%;wzx:40.85%	-	ybt 1; ICEKp10	clb 2	iuc 1	iro 1	rmp 1; KpVP-1 (truncated)	5	-	SAMN17807611	SCPM-O-B-9260 (Z27Kp/19)	2019-04-26	Human	throat
GCA_038149165	GCA_038149165	Russia: Moscow	PRJNA269675	-	Russia	Clade G	-	ST23	cgST:9684 LIN code:0,0,429,0,44,1,1,0,0,0	23	23	KL1	O1/O2v2	2022	-	-	D	I	I	I	I	I	I	I	wclY:93.84%	-	ybt 1; ICEKp10	clb 2	iuc 1	iro 1	rmp 1; KpVP-1	5	rmpA2_3-47%	SAMN40650273	SCPM-O-B-10725 (C60548/22)	2022-12-05	Human	blood
GCA_007096995	GCA_007096995	Russia: Moscow	PRJNA269675	PT_804,PC_804	Russia	Clade C	OXA-48	ST23	cgST:23450 LIN code:0,0,429,0,4,15,1,0,1,0	23	23	KL1	O3b	2014	C2(OXA-48)	CTX-M-15	D	I	D	I	I	I	D	I	wza:0.00%;wzb:0.00%;wzc:0.00%;wzi:47.13%	-	ybt 1; ICEKp10 (truncated)	clb 2	iuc 1	iro 1	rmp 1; KpVP-1 (truncated)	5	rmpA2_8-60%	SAMN11878533	SCPM-O-B-7853 (KPB1103)	2014-07	Human	urine
GCA_007097015	GCA_007097015	Russia: Moscow	PRJNA269675	PT_804,PC_804	Russia	Clade C	OXA-48	ST23	cgST:23450 LIN code:0,0,429,0,4,15,1,0,1,0	23	23	KL1	O1/O2v2	2012	C2(OXA-48)	CTX-M-15	D	I	D	I	I	I	I	I	gmd:70.05%;wclY:0.00%;wcsS:0.00%;wcsT:0.00%;wzc:94.66%;wzx:0.00%;wzy:0.00%	-	ybt 1; ICEKp10 (truncated)	clb 2	iuc 1	iro 1	rmp 1; KpVP-1	5	rmpA2_8-60%	SAMN11878535	SCPM-O-B-7883 (KPB3188)	2012-11	Human	sputum
GCA_008274275	GCA_008274275	Russia: Moscow	PRJNA269675	PT_804,PC_804	Russia	Clade C	OXA-48	ST23	cgST:23450 LIN code:0,0,429,0,4,15,1,0,1,0	23	23	KL1	O1/O2v2	2014	C2(OXA-48)	CTX-M-15	D	I	D	I	I	I	I	I	wclY:0.00%;wzb:23.45%;wzc:0.00%;wzx:0.00%;wzy:62.84%	-	ybt 1; ICEKp10 (truncated)	clb 2	iuc 1	iro 1	rmp 1; KpVP-1	5	rmpA2_8-60%	SAMN11878532	SCPM-O-B-7854 (KPB475)	2014-03	Human	urine
GCA_015209205	GCA_015209205	Russia: Moscow	PRJNA269675	PT_804,PC_804	Russia	Clade C	OXA-48	ST23	cgST:23450 LIN code:0,0,429,0,4,15,1,0,1,0	23	23	KL1	O1/O2v2	2012	C2(OXA-48)	CTX-M-15	D	I	D	I	I	I	I	I	gmd:53.91%;wcaG:562-562;wclY:0.00%;wcsS:0.00%;wcsT:0.00%;wzc:94.47%;wzx:0.00%;wzy:0.00%	-	ybt 1; ICEKp10 (truncated)	clb 2	iuc 1	iro 1	rmp 1; KpVP-1	5	rmpA2_8-60%	SAMN16378185	SCPM-O-B-7883	2012-11-01	Human	sputum
GCA_015645825	GCA_015645825	Russia: Moscow	PRJNA269675	PT_804,PC_804	Russia	Clade C	OXA-48	ST23	cgST:23450 LIN code:0,0,429,0,4,15,1,0,1,0	23	23	KL1	O1/O2v2	2014	C2(OXA-48)	CTX-M-15	D	I	D	I	I	I	I	I	wclY:0.00%;wzb:23.45%;wzc:0.00%;wzx:0.00%;wzy:62.84%	-	ybt 1; ICEKp10 (truncated)	clb 2	iuc 1	iro 1	rmp 1; KpVP-1	5	rmpA2_8-60%	SAMN16378184	SCPM-O-B-7854	2014-03-25	Human	urine
GCA_015645865	GCA_015645865	Russia: Moscow	PRJNA269675	PT_804,PC_804	Russia	Clade C	OXA-48	ST23	cgST:23450 LIN code:0,0,429,0,4,15,1,0,1,0	23	23	KL1	O3b	2014	C2(OXA-48)	CTX-M-15	D	I	D	I	I	I	D	I	wza:0.00%;wzb:0.00%;wzc:0.00%;wzi:47.13%	-	ybt 1; ICEKp10 (truncated)	clb 2	iuc 1	iro 1	rmp 1; KpVP-1 (truncated)	5	rmpA2_8-60%	SAMN16378183	SCPM-O-B-7853	2014-07-15	Human	urine
GCA_043358815	GCA_043358815	Saudi Arabia	PRJNA1116866	-	Saudi Arabia	Clade F	-	ST23	cgST:19345 LIN code:0,0,429,0,44,19,0,0,0,0	23	23	KL1	O1/O2v2		-	-	D	I	I	I	I	I	I	I	wcaJ:70.94%	-	ybt 1; ICEKp10	clb 2	iuc 1	iro 1	rmp 1; KpVP-1	5	rmpA2_6*-47%	SAMN43336598	RKPB102		Human
GCA_022273555	GCA_022273555	Singapore	PRJNA514245	-	Singapore	Clade A	-	ST23	cgST:32931 LIN code:0,0,429,0,72,0,0,0,1,0	23	23	KL1	O1/O2v2		-	-	D	I	I	-	I	I	I	-	wcaH:85.19%;wclY:83.47%;wcsS:123-171;wzb:87.82%;wzx:88.68%	-	ybt 8; ICEKp3?	-	iuc 1	iro 1	rmp 1; KpVP-1	4	-	SAMN06112179	NUH23		Human	liver abscess
GCA_023036335	GCA_023036335	Singapore	PRJNA514245	PT_3142,PC_3142	Singapore	Clade D	KPC-2	ST23	cgST:25563 LIN code:0,0,429,0,44,4,1,0,0,0	23	23	KL1	O1/O2v2		D2(KPC-2)	-	D	I	I	I	I	I	D	I	wclY:58.54%;wclY:623-655	-	ybt 1; ICEKp10	clb 2	iuc 1	iro 1	rmp 1; KpVP-1 (truncated)	5	rmpA2_6-60%	SAMN25345067	23
GCA_030587765	GCA_030587765	South Korea: Seoul	PRJNA521445	-	South Korea	Others	KPC-2	ST23	cgST:11106 LIN code:0,0,429,0,44,1,0,0,0,0	23	23	KL1	O1/O2v2	2017	-	-	D	I	I	I	I	I	I	I	cpsACP:84.29%	-	ybt 1; ICEKp10	clb 2	iuc 1	iro 1	rmp 1; KpVP-1	5	rmpA2_6-60%	SAMN10908546	YMC/2017/07/P407	2017	Human	Pus
KLE_EA7766AA_AS	SAMN16558209	USA	PRJNA288601	-	USA	Clade B	-	ST23	cgST:23525 LIN code:0,0,429,0,28,1,0,0,0,0	23	23	KL1	O1/O2v2	2017	-	-	D	I	I	I	I	I	D	I	manC:81.57%:wcaJ:70.30%	-	ybt 1; ICEKp10	clb 2	iuc 1	iro 1	rmp 1; KpVP-1 (truncated)	5	rmpA2_6-60%	SAMN16558209	1804458		Human
GCA_044383515	GCA_044383515	USA: California	PRJNA514245	-	USA	Clade B	-	ST23	cgST:25841 LIN code:0,0,429,0,28,4,0,0,0,0	23	23	KL1	O1/O2v2		-	-	D	I	I	I	I	I	-	-	wzx:94.26%	-	ybt 1; ICEKp10	clb 2	iuc 1	iro 1	-	5	-	SAMN22368652	UCICRE344		Human
GCA_044389215	GCA_044389215	USA: California	PRJNA514245	-	USA	Clade B	-	ST23	cgST:337 LIN code:0,0,429,0,1,0,0,0,0,0	23	23	KL1	O1/O2v2		-	-	D	I	I	I	I	I	-	-	wclY:68.25%	-	ybt 1; ICEKp10	clb 2	iuc 1	iro 1	-	5	-	SAMN22368678	UCICRE370		Human
GCA_044324625	GCA_044324625	USA: Massachusetts	PRJNA514245	-	USA	Clade C	-	ST23	cgST:13047 LIN code:0,0,429,0,4,0,0,1,0,0	23	23	KL1	O1/O2v2		-	-	D	I	D	I	I	I	D	-	wcaH:93.68%;wclY:32.49%;wzx:42.95%	kfoC:91.98%	ybt 1; ICEKp10 (truncated)	clb 2	iuc 1	iro 1	rmp 1; KpVP-1 (incomplete) (truncated)	5	-	SAMN22368523	MGH426		Human
GCA_021821535	GCA_021821535	USA: New York, Monroe County	PRJNA514245	-	USA	Clade A	-	ST23	cgST:29533 LIN code:0,0,429,0,133,0,0,0,0,0	23	23	KL1	O1/O2v2	2019	-	-	D	I	-	-	I	I	D	D	wcaH:80.61%;wclY:20.73%;wzx:10.08%	-	-	-	iuc 1	iro 1	rmp 1; KpVP-1 (truncated)	3	rmpA2_5*-0%	SAMN16614890	URMC_475	2019-08	Human	liver
GCA_021822885	GCA_021822885	USA: New York, Monroe County	PRJNA514245	-	USA	Clade B	-	ST23	cgST:29507 LIN code:0,0,429,0,28,3,0,0,0,0	23	23	KL1	O1/O2v2	2018	-	-	D	I	D	I	I	I	D	-	wcaH:90.85%;wcsS:69.75%;wzx:54.65%;wzx:648-665;wzy:93.72%	kfoC:93.80%	ybt 1; ICEKp10 (truncated)	clb 2	iuc 1	iro 1	rmp 1; KpVP-1 (truncated)	5	-	SAMN16614925	URMC_591	2018-06	Human	liver
GCA_030387735	GCA_030387735	USA: NY, Buffalo	PRJNA788509	-	USA	Clade B	-	ST23	cgST:337 LIN code:0,0,429,0,1,0,0,0,0,0	23	23	KL1	O1/O2v2		-	-	D	I	I	I	I	I	D	I	wclY:54.62%	-	ybt 1; ICEKp10	clb 2	iuc 1	iro 1	rmp 1; KpVP-1 (truncated)	5	rmpA2_8*-47%	SAMN35878177	hvKP2		Human	blood
GCA_021944915	GCA_021944915	USA: Midwest	PRJNA514245	PT_695,PC_695	USA	Clade E	KPC-2	ST23	cgST:26933 LIN code:0,0,429,0,6,0,0,1,0,0	23	23	KL1	O1/O2v2	2016	-	-	D	I	I	I	I	I	D	-	wcaH:78.87%;wclY:40.90%;wzx:20.47%	-	ybt 1; ICEKp10	clb 2	iuc 1	iro 1	rmp 1; KpVP-1 (truncated)	5	-	SAMN15869164	ARLG-4622	2016	Human	urine
GCA_034075585	GCA_034075585	USA: Midwest	PRJNA658369	PT_695,PC_695	USA	Clade E	KPC-2	ST23	cgST:26933 LIN code:0,0,429,0,6,0,0,1,0,0	23	23	KL1	O1/O2v2	2016	-	-	D	I	I	I	I	I	I	I	wclY:28.29%;wzx:23.72%	-	ybt 1; ICEKp10	clb 2	iuc 1	iro 1	rmp unknown	5	rmpA2_6*-60%	SAMN15869164	ARLG-4622	2016	Human	urine
GCA_022438305	GCA_022438305	USA: South	PRJNA658369	PT_387,PC_355	USA	Clade B	KPC-2	ST23	cgST:26932 LIN code:0,0,429,0,113,0,0,0,0,0	23	23	KL1	O1/O2v2	2016	-	-	D	I	I	I	I	I	I	I	cpsACP:72.38%	-	ybt 1; ICEKp10	clb 2	iuc 1	iro 1	rmp 1; KpVP-1	5	rmpA2_6-60%	SAMN15869010	ARLG-3254	2016	Human	respiratory
KLE_BA1328AA_AS	SAMEA882247	Vietnam	PRJEB2111	-	Vietnam	Others	-	ST23	cgST:20945 LIN code:0,0,429,0,109,0,0,0,0,0	23	23	KL1	O1/O2v2	2008	-	-	D	I	I	I	I	I	I	I	manC:284-317	-	ybt 1; ICEKp10	clb 2	iuc 1	iro 1	rmp 1; KpVP-1	5	rmpA2_6-60%	SAMEA882247	08-049B		Human
KLE_BA1429AA_AS	SAMEA882100	Vietnam	PRJEB2111	-	Vietnam	Clade F	-	ST23	cgST:12990 LIN code:0,0,429,0,44,1,3,0,0,0	23	23	KL1	O1/O2v2	2008	-	-	D	I	I	I	I	I	I	I	manB:909-917	-	ybt 1; ICEKp10	clb 2	iuc 1	iro 1	rmp 1; KpVP-1	5	rmpA2_6*-55%	SAMEA882100	2358m		Human
GCA_022232625	GCA_022232625	Vietnam	PRJNA514245	-	Vietnam	Clade D	-	ST23	cgST:20232 LIN code:0,0,429,0,5,0,2,1,0,0	23	23	KL1	O1/O2v2	2013	-	-	D	I	I	I	I	I	D	I	wclY:76.75%	-	ybt 1; ICEKp10	clb 2	iuc 1	iro 1	rmp 1; KpVP-1 (truncated)	5	rmpA2_9	SAMEA4668455	Klebsiella pneumoniae	2013-08-09	Human	blood
GCA_022233465	GCA_022233465	Vietnam	PRJNA514245	-	Vietnam	Clade A	-	ST23	cgST:20569 LIN code:0,0,429,0,37,2,0,0,0,0	23	23	KL1	O1/O2v2	2014	-	-	D	I	-	-	I	I	I	I	wclY:91.88%;wzx:41.40%;wzx:526-569	-	-	-	iuc 1	iro 1	rmp 1; KpVP-1	3	rmpA2_6*-47%	SAMEA4668429	Klebsiella pneumoniae	2014-01-25	Human	blood
GCA_022233525	GCA_022233525	Vietnam	PRJNA514245	-	Vietnam	Clade F	-	ST23	cgST:19871 LIN code:0,0,429,0,96,0,0,0,0,0	23	23	KL1	O1/O2v2	2014	-	-	D	I	I	I	I	I	I	-	wcaJ:89.53%;wclY:34.45%;wzx:55.27%	-	ybt 1; ICEKp10	clb 2	iuc 1	iro 1	rmp 1; KpVP-1	5	-	SAMEA4668426	Klebsiella pneumoniae	2014-01-03	Human	blood
GCA_022234005	GCA_022234005	Vietnam	PRJNA514245	-	Vietnam	Clade D	-	ST23	cgST:20550 LIN code:0,0,429,0,5,0,4,0,0,0	23	23	KL1	O1/O2v2	2011	-	-	D	I	I	I	I	I	D	-	wclY:62.75%;wclY:657-688;wzx:40.00%;wzx:502-545	-	ybt 1; ICEKp10	clb 2	iuc 1	iro 1	rmp 1; KpVP-1 (truncated)	5	-	SAMEA4668390	Klebsiella pneumoniae	2011-04-18	Human	blood
GCA_022259595	GCA_022259595	Vietnam	PRJNA514245	-	Vietnam	Clade C	-	ST23	cgST:22226 LIN code:0,0,429,0,4,0,14,0,0,0	23	23	KL1	O1/O2v2	2007	-	-	D	I	I	D	I	I	D	I	wclY:91.32%;wclY:939-985	-	ybt 1; ICEKp10	clb 3 (truncated)	iuc 1	iro 1	rmp 1; KpVP-1 (truncated)	5	rmpA2_3-47%	SAMEA882209	07-2034m	2007	Human	sterile
GCA_022323625	GCA_022323625	Vietnam	PRJNA514245	-	Vietnam	Clade D	-	ST23-1LV	cgST:20717 LIN code:0,0,429,0,5,0,2,2,0,0	23	23	KL1	O1/O2v2	2015	-	-	D	I	I	I	I	I	D	I	wclY:91.13%	-	ybt 1; ICEKp10	clb 2	iuc 1	iro 1	rmp 1; KpVP-1 (truncated)	5	rmpA2_6-60%	SAMEA5232492	CM3660	2015	Human	blood
GCA_033106705	GCA_033106705	Vietnam	PRJNA514245	-	Vietnam	Clade D	-	ST23	cgST:9746 LIN code:0,0,429,0,5,0,1,0,0,0	23	23	KL1	O1/O2v2	2020	-	-	D	I	I	I	I	I	D	I	wcsS:144-176;wcsS:15.26%	-	ybt 1; ICEKp10	clb 2	iuc 1	iro 1	rmp 1; KpVP-1 (truncated)	5	rmpA2_5-54%	SAMEA114094129	Klebsiella pneumoniae	2020	Human	blood
GCA_033106925	GCA_033106925	Vietnam	PRJNA514245	-	Vietnam	Clade D	-	ST23	cgST:9698 LIN code:0,0,429,0,5,1,0,0,0,0	23	23	KL1	O1/O2v2	2020	-	-	D	I	I	D	I	I	-	-	wzx:93.64%;wzy:90.55%	-	ybt 1; ICEKp10	clb 3 (truncated)	iuc 1	iro 1	-	5	-	SAMEA114094118	Klebsiella pneumoniae	2020	Human	blood
GCA_033107245	GCA_033107245	Vietnam	PRJNA514245	-	Vietnam	Clade D	-	ST23	cgST:9746 LIN code:0,0,429,0,5,0,1,0,0,0	23	23	KL1	O1/O2v2	2012	-	-	D	I	I	D	D	I	D	-	gmd:92.97%;wcaH:81.48%;wcaI:86.83%;wclY:76.66%;wcsS:91.55%;wcsT:41.52%;wzi:87.17%;wzx:73.95%	-	ybt 1; ICEKp10	clb 2 (truncated)	iuc 1 (truncated)	iro 1	rmp 1; KpVP-1 (incomplete)	5	-	SAMEA114094101	Klebsiella pneumoniae	2012	Human	blood
GCA_033107685	GCA_033107685	Vietnam	PRJNA514245	-	Vietnam	Clade D	-	ST23	cgST:20232 LIN code:0,0,429,0,5,0,2,1,0,0	23	23	KL1	O1/O2v2	2016	-	-	D	I	I	I	I	I	D	-	wclY:86.93%;wcsS:86.92%;wzx:70.00%	-	ybt 1; ICEKp10	clb 2	iuc 1	iro 1	rmp 1; KpVP-1 (truncated)	5	-	SAMEA114094075	Klebsiella pneumoniae	2016	Human	blood
GCA_033107725	GCA_033107725	Vietnam	PRJNA514245	-	Vietnam	Others	-	ST23	cgST:11106 LIN code:0,0,429,0,44,1,0,0,0,0	23	23	KL1	O1/O2v2	2017	-	-	D	I	I	I	I	I	D	-	wcaI:94.65%;wclY:83.38%;wzx:29-64;wzx:4.42%	-	ybt 1; ICEKp10	clb 2	iuc 1	iro 1	rmp 1; KpVP-1 (truncated)	5	-	SAMEA114094077	Klebsiella pneumoniae	2017	Human	blood
GCA_033108145	GCA_033108145	Vietnam	PRJNA514245	-	Vietnam	Clade D	-	ST23	cgST:17125 LIN code:0,0,429,0,5,0,1,1,0,0	23	23	KL1	O1/O2v2	2015	-	-	D	I	I	D	I	I	I	I	wclY:81.23%;wclY:811-833	-	ybt 1; ICEKp10	clb 2 (incomplete) (truncated)	iuc 1	iro 1	rmp 1; KpVP-1	5	rmpA2_5-54%	SAMEA114094052	Klebsiella pneumoniae	2015	Human	blood
GCA_033108185	GCA_033108185	Vietnam	PRJNA514245	-	Vietnam	Clade F	-	ST23	cgST:11106 LIN code:0,0,429,0,44,1,0,0,0,0	23	23	KL1	O1/O2v2	2010	-	-	D	I	I	I	I	I	D	I	wclY:93.46%	-	ybt 1; ICEKp10	clb 2	iuc 1	iro 1	rmp 1; KpVP-1 (truncated)	5	rmpA2_5-54%	SAMEA114094049	Klebsiella pneumoniae	2010	Human	blood
GCA_034408205	GCA_034408205	Vietnam	PRJNA514245	-	Vietnam	Others	-	ST23	cgST:12964 LIN code:0,0,429,0,70,0,0,0,0,0	23	23	KL1	O1/O2v2	2017	-	-	D	I	I	I	I	I	D	-	wclY:89.82%;wzx:94.73%	-	ybt 1; ICEKp10	clb 2	iuc 1	iro 1	rmp 1; KpVP-1 (truncated)	5	-	SAMEA114714394	Viet-Hano15	2017	Human	urine
KLE_EA4149AA_AS	SAMN15541436	Vietnam	PRJNA646358	-	Vietnam	Clade D	-	ST23-1LV	cgST:20717 LIN code:0,0,429,0,5,0,2,2,0,0	23	23	KL1	O1/O2v2		-	-	D	I	I	I	I	I	D	I	wclY:54.06%	-	ybt 1; ICEKp10	clb 2	iuc 1	iro 1	rmp 1; KpVP-1 (truncated)	5	rmpA2_6-60%	SAMN15541436	ST23		Human
GCA_022124985	GCA_022124985	Vietnam: Hospital for Tropical Diseases - Ho Chi Minh City	PRJNA514245	-	Vietnam	Clade C	-	ST23	cgST:24508 LIN code:0,0,429,0,82,0,0,0,0,0	23	23	KL1	O1/O2v2	2014	-	-	D	I	I	I	I	I	I	-	wclY:22.60%;wzx:89.15%	-	ybt 1; ICEKp10	clb 2	iuc 1	iro 1	rmp unknown	5	-	SAMN15541422	ST23	2014-11/2016-01	Human	bronchoalveolar lavage
GCA_022125685	GCA_022125685	Vietnam: Hospital for Tropical Diseases - Ho Chi Minh City	PRJNA514245	-	Vietnam	Others	-	ST23	cgST:25010 LIN code:0,0,429,0,104,0,0,0,0,0	23	23	KL1	O1/O2v2	2014	-	-	D	I	I	D	I	I	D	-	wclY:0.00%;wcsS:68.12%;wzi:56.28%;wzx:69.53%;wzy:0.00%	-	ybt 1; ICEKp10	clb 2 (truncated)	iuc 1	iro 1	rmp 1; KpVP-1 (truncated)	5	-	SAMN15541467	ST23	2014-11/2016-01	Human	nasal swab
GCA_022125705	GCA_022125705	Vietnam: Hospital for Tropical Diseases - Ho Chi Minh City	PRJNA514245	-	Vietnam	Others	-	ST23	cgST:25010 LIN code:0,0,429,0,104,0,0,0,0,0	23	23	KL1	O1/O2v2	2014	-	-	D	I	I	D	I	I	D	-	wcaH:89.11%;wclY:0.00%;wcsS:59.13%;wzi:56.28%;wzx:11.55%;wzy:72.70%	-	ybt 1; ICEKp10	clb 2 (truncated)	iuc 1	iro 1	rmp 1; KpVP-1 (incomplete) (truncated)	5	-	SAMN15541470	ST23	2014-11/2016-01	Human	nasal swab
KLE_FA8722AA_AS	SAMEA6933434		PRJEB38650	-		Clade B	-	ST23	cgST:10182 LIN code:0,0,429,0,59,0,0,0,0,0	23	23	KL1	O1/O2v2		-	-	D	I	I	I	I	I	D	-	wcaH:408-432:wclY:89.82%:wzx:0.00%:wzy:328-333	-	ybt 1; ICEKp10	clb 2	iuc 1	iro 1	rmp 1; KpVP-1 (truncated)	5	-	SAMEA6933434	SAMEA6933434
KLE_FA8729AA_AS	SAMEA6933427		PRJEB38650	-		Clade A	-	ST23	cgST:30087 LIN code:0,0,429,0,37,0,1,0,0,0	23	23	KL1	O1/O2v2		-	-	D	I	-	-	I	I	I	I	wcaH:379-385:wclY:0.00%:wzx:17.44%:wzy:75.55%	kfoC:22-67	-	-	iuc 1	iro 1	rmp 1; KpVP-1	3	rmpA2_5-54%	SAMEA6933427	SAMEA6933427
KLE_FA8731AA_AS	SAMEA6933425		PRJEB38650	-		Clade A	-	ST23	cgST:30087 LIN code:0,0,429,0,37,0,1,0,0,0	23	23	KL1	O1/O2v2		-	-	D	I	-	-	I	I	D	-	wclY:93.09%:wzx:73.02%	kfoC:87.84%	-	-	iuc 1	iro 1	rmp 1; KpVP-1 (truncated)	3	-	SAMEA6933425	SAMEA6933425
KLE_FA8931AA_AS	SAMEA6933430		PRJEB38650	-		Clade G	-	ST23	cgST:11106 LIN code:0,0,429,0,44,1,0,0,0,0	23	23	KL1	O1/O2v2		-	-	D	I	I	I	I	I	I	I	wclY:22.41%:wcsS:94.82%:wzx:75.27%:wzy:1197-1227:wzy:189-231	kfoC:94.13%	ybt 1; ICEKp10	clb 2	iuc 1	iro 1	rmp unknown	5	rmpA2_6-60%	SAMEA6933430	SAMEA6933430
GCA_021397755	GCA_021397755		PRJNA792040	-		Clade C	-	ST23	cgST:15641 LIN code:0,0,429,0,4,6,1,0,0,0	23	23	KL1	O1/O2v2	2021	-	-	D	I	I	I	I	I	I	I	wcaJ:431-440;wzi:475-475	-	ybt 1; ICEKp10	clb 2	iuc 1	iro 1	rmp 1; KpVP-1	5	rmpA2_5-54%	SAMN24372389	KPNSF-2	2021-05	Human
GCA_018156325	GCA_018156325		PRJNA715288	PT_3142,PC_3142		Clade D	KPC-2	ST23	cgST:25563 LIN code:0,0,429,0,44,4,1,0,0,0	23	23	KL1	O1/O2v2		D2(KPC-2)	-	D	I	I	I	I	I	D	-	wclY:509-516	-	ybt 1; ICEKp10	clb 2	iuc 1	iro 1	rmp 1; KpVP-1 (truncated)	5	-	SAMN18344183	EC0329-F-N721-1-636
GCA_016634505	GCA_016634505	Australia	PRJNA480723	-	Australia	Clade C	-	ST23	cgST:13047 LIN code:0,0,429,0,4,0,0,1,0,0	23	23	KL1	O1/O2v2	2013	-	-	I	D	I	I	I	I	I	I	-	wbbY:1369-1378	ybt 1; ICEKp10	clb 2	iuc 1	iro 1	rmp 1; KpVP-1	5	rmpA2_5-54%	SAMN13301699	KP129_C	2013-02	Human	blood
GCA_022275455	GCA_022275455	Australia: Alice Springs	PRJNA514245	-	Australia	Clade A	-	ST23	cgST:33842 LIN code:0,0,429,0,130,0,0,0,0,0	23	23	KL1	O1/O2v2	2010	-	-	I	D	D	-	I	I	D	-	-	gmlB:231-235	ybt 9; ICEKp3 (truncated)	-	iuc 1	iro 1	rmp 1; KpVP-1 (truncated)	4	-	SAMN06112143	A0171016	2010	Human	blood
GCA_026957595	GCA_026957595	Australia:Queensland	PRJNA514245	-	Australia	Others	-	ST23	cgST:11106 LIN code:0,0,429,0,44,1,0,0,0,0	23	23	KL1	O1/O2v2	2020	-	-	I	D	I	I	I	I	I	I	-	wbbY:32.12%	ybt 1; ICEKp10	clb 2	iuc 1	iro 1	rmp 1; KpVP-1	5	rmpA2_6-60%	SAMN30816129	HOPS149	2020	Human	blood
GCA_027610965	GCA_027610965	Bangladesh	PRJNA514245	-	Bangladesh	Clade A	-	ST23	cgST:32931 LIN code:0,0,429,0,72,0,0,0,1,0	23	23	KL1	O1/O2v2	2007	-	CTX-M-15	I	D	I	-	I	I	I	I	-	wbbY:965-968	ybt 8; ICEKp3	-	iuc 1	iro 1	rmp 1; KpVP-1	4	rmpA2_6*-47%	SAMN29204929	CHRF_KPN_0428	2007-01-31	Human
GCA_043476355	GCA_043476355	Bangladesh: Dhaka	PRJNA514245	-	Bangladesh	Clade A	-	ST23	cgST:9692 LIN code:0,0,429,0,44,1,1,0,1,0	23	23	KL1	O1/O2v2	2022	-	CTX-M-15	I	D	I	-	I	I	I	I	-	gmlB:414-417;gmlC:1355-1359	ybt 9; ICEKp3	-	iuc 1	iro 1	rmp 1; KpVP-1	4	rmpA2_6-60%	SAMN35991950	KPN_01_047	2022-05-10	Human	WS/Pus
GCA_043476785	GCA_043476785	Bangladesh: Dhaka	PRJNA514245	-	Bangladesh	Clade A	-	ST23	cgST:30087 LIN code:0,0,429,0,37,0,1,0,0,0	23	23	KL1	O1/O2v2	2022	-	-	I	D	-	-	I	I	I	I	-	gmlB:922-927	-	-	iuc 1	iro 1	rmp 1; KpVP-1	3	rmpA2_3-47%	SAMN35991970	KPN_01_071	2022-06-14	Human	WS/Pus
GCA_043477685	GCA_043477685	Bangladesh: Dhaka	PRJNA514245	-	Bangladesh	Clade A	-	ST23	cgST:30087 LIN code:0,0,429,0,37,0,1,0,0,0	23	23	KL1	O1/O2v2	2022	-	-	I	D	-	-	I	I	I	I	-	gmlB:922-927	-	-	iuc 1	iro 1	rmp 1; KpVP-1	3	rmpA2_3-47%	SAMN35991972	KPN_01_073	2022-06-14	Human	WS/Pus
GCA_040294185	GCA_040294185	Bangladesh: Dhaka	PRJNA719593	-	Bangladesh	Clade A	-	ST23	cgST:11106 LIN code:0,0,429,0,44,1,0,0,0,0	23	23	KL1	O1/O2v2	2016	-	-	I	D	-	-	I	I	D	-	-	gmlB:411-420	-	-	iuc 1	iro 1	rmp 1; KpVP-1 (truncated)	3	-	SAMN18613504	dm278	2016-12-07	Human	tracheal aspirate
GCA_023063065	GCA_023063065	Belgium: Antwerp	PRJNA817214	-	Belgium	Clade E	-	ST23	cgST:9677 LIN code:0,0,429,0,42,0,1,0,0,0	23	23	KL1	O1/O2v2	2014	-	-	I	D	I	I	-	I	I	-	-	wbbY:63.43%	ybt 1; ICEKp10	clb 2	-	iro 1	rmp 1; KpVP-1	2	-	SAMN26750071	CNR20140475_S1	2014	Human	blood
GCA_039608095	GCA_039608095	Beijing	PRJNA1100710	-	China	Clade D	-	ST2044	cgST:11106 LIN code:0,0,429,0,44,1,0,0,0,0	23	23	KL1	O1/O2v2	2022	-	-	I	D	I	I	I	I	I	I	-	wbbY:488-497	ybt 1; ICEKp10	clb 2	iuc 1	iro 1	rmp 1; KpVP-1	5	rmpA2_5-54%	SAMN40976326	Kp210	2022-08-12	Human	bronchoalveolar lavage
GCA_039608395	GCA_039608395	Beijing	PRJNA1100710	-	China	Clade D	-	ST23	cgST:27848 LIN code:0,0,429,0,9,0,1,0,0,0	23	23	KL1	O1/O2v2	2022	-	-	I	D	I	I	I	I	I	I	-	wbbY:188-198	ybt 1; ICEKp10	clb 2	iuc 1	iro 1	rmp 1; KpVP-1	5	rmpA2_6-60%	SAMN40976310	Kp194	2022-06-16	Human	bronchoalveolar lavage
GCA_039847375	GCA_039847375	Beijing	PRJNA1113824	-	China	Clade D	-	ST23	cgST:27848 LIN code:0,0,429,0,9,0,1,0,0,0	23	23	KL1	O1/O2v2	2022	-	-	I	D	I	I	I	I	I	I	-	wbbY:188-198	ybt 1; ICEKp10	clb 2	iuc 1	iro 1	rmp 1; KpVP-1	5	rmpA2_6-60%	SAMN41467292	Kp0047	2022-07-19	Human	bronchoalveolar lavage
GCA_039847495	GCA_039847495	Beijing	PRJNA1113824	-	China	Clade D	-	ST2044	cgST:11106 LIN code:0,0,429,0,44,1,0,0,0,0	23	23	KL1	O1/O2v2	2022	-	-	I	D	I	I	I	I	I	I	-	wbbY:488-497	ybt 1; ICEKp10	clb 2	iuc 1	iro 1	rmp 1; KpVP-1	5	rmpA2_5-54%	SAMN41467295	Kp0050	2022-09-08	Human	bronchoalveolar lavage
GCA_014289705	GCA_014289705	Beijing	PRJNA657553	-	China	Clade C	-	ST23	cgST:35112 LIN code:0,0,429,0,4,15,2,0,0,0	23	23	KL1	O1/O2v2	2015	-	-	I	D	I	I	I	I	D	I	-	glf:1134-1142	ybt 1; ICEKp10	clb 2	iuc 1	iro 1	rmp 1; KpVP-1 (truncated)	5	rmpA2_3*-47%	SAMN15831864	K069	2015-05-14	Human
GCA_046464495	GCA_046464495	Beijing	PRJNA786399	-	China	Clade C	-	ST23	cgST:32042 LIN code:0,0,429,0,4,0,0,1,1,0	23	23	KL1	O1/O2v2		-	-	I	D	I	I	I	I	I	I	-	wbbY:1759-1768	ybt 1; ICEKp10	clb 2	iuc 1	iro 1	rmp 1; KpVP-1	5	rmpA2_6-60%	SAMN23670817	sy01	2013 to 2020	Human	bronchoalveolar lavage
GCA_046468275	GCA_046468275	Beijing	PRJNA786399	-	China	Clade D	-	ST23	cgST:11106 LIN code:0,0,429,0,44,1,0,0,0,0	23	23	KL1	O1/O2v2		-	-	I	D	I	I	I	I	I	I	-	gmlB:293-300	ybt 1; ICEKp10	clb 2	iuc 1	iro 1	rmp 1; KpVP-1	5	rmpA2_6-60%	SAMN23670627	12973	2013 to 2020	Human	Pus sample
GCA_046468455	GCA_046468455	Beijing	PRJNA786399	-	China	Clade E	-	ST23	cgST:3803 LIN code:0,0,429,0,6,0,0,0,0,0	23	23	KL1	O1/O2v2		-	-	I	D	I	I	I	I	I	I	-	wbbY:71.84%	ybt 1; ICEKp10	clb 2	iuc 1	iro 1	rmp 1; KpVP-1	5	rmpA2_6*-47%	SAMN23670618	12333	2013 to 2020	Human	Pus sample
GCA_023742415	GCA_023742415	Beijing	PRJNA833902	-	China	Clade C	-	ST23	cgST:32042 LIN code:0,0,429,0,4,0,0,1,1,0	23	23	KL1	O1/O2v2	2020	-	-	I	D	I	I	I	I	I	I	-	wbbY:544-553	ybt 1; ICEKp10	clb 2	iuc 1	iro 1	rmp 1; KpVP-1	5	rmpA2_5-54%	SAMN28101875	kpn236	2020-06-02	Human	ascites
GCA_023742555	GCA_023742555	Beijing	PRJNA833902	-	China	Clade C	-	ST23	cgST:32042 LIN code:0,0,429,0,4,0,0,1,1,0	23	23	KL1	O1/O2v2	2019	-	-	I	D	I	I	I	I	I	I	-	wbbY:544-553	ybt 1; ICEKp10	clb 2	iuc 1	iro 1	rmp 1; KpVP-1	5	rmpA2_5-54%	SAMN28101867	kpn228	2019-10-11	Human	ascites
GCA_026197785	GCA_026197785	Beijing	PRJNA838135	-	China	Clade C	-	ST23	cgST:32042 LIN code:0,0,429,0,4,0,0,1,1,0	23	23	KL1	O1/O2v2	2021	-	-	I	D	I	I	I	I	I	I	-	glf:1.82%	ybt 1; ICEKp10	clb 2	iuc 1	iro 1	rmp 1; KpVP-1	5	rmpA2_6-60%	SAMN28408383	A1	2021-01-21	Human	patient with infection
GCA_026198335	GCA_026198335	Beijing	PRJNA838135	-	China	Clade D	-	ST23	cgST:27851 LIN code:0,0,429,0,9,2,0,0,0,0	23	23	KL1	O1/O2v2	2020	-	-	I	D	I	I	I	I	I	I	-	wbbY:57.04%	ybt 1; ICEKp10	clb 2	iuc 1	iro 1	rmp 1; KpVP-1	5	rmpA2_5-54%	SAMN28408355	184	2020-12-02	Human	patient with infection
GCA_026198975	GCA_026198975	Beijing	PRJNA838135	-	China	Clade C	-	ST23	cgST:32042 LIN code:0,0,429,0,4,0,0,1,1,0	23	23	KL1	O1/O2v2	2020	-	-	I	D	D	I	I	I	I	I	-	gmlB:63.61%;kfoC:11.66%	ybt 1; ICEKp10 (truncated)	clb 2	iuc 1	iro 1	rmp 1; KpVP-1	5	rmpA2_6-60%	SAMN28408339	115	2020-10-28	Human	patient with infection
GCA_037005685	GCA_037005685	Beijing	PRJNA957912	-	China	Clade C	-	ST23	cgST:32042 LIN code:0,0,429,0,4,0,0,1,1,0	23	23	KL1	O1/O2v2	2021	-	-	I	D	I	I	I	I	I	I	-	glf:1.82%	ybt 1; ICEKp10	clb 2	iuc 1	iro 1	rmp 1; KpVP-1	5	rmpA2_6-60%	SAMN34272554	PEKP2063	2021-01-21	Human
GCA_037005725	GCA_037005725	Beijing	PRJNA957912	-	China	Clade D	-	ST23	cgST:27851 LIN code:0,0,429,0,9,2,0,0,0,0	23	23	KL1	O1/O2v2	2020	-	-	I	D	I	I	I	I	I	I	-	wbbY:57.04%	ybt 1; ICEKp10	clb 2	iuc 1	iro 1	rmp 1; KpVP-1	5	rmpA2_5-54%	SAMN34272551	PEKP1095	2020-12-02	Human
GCA_037005785	GCA_037005785	Beijing	PRJNA957912	-	China	Clade B	-	ST23	cgST:18086 LIN code:0,0,429,0,1,2,0,0,0,0	23	23	KL1	O1/O2v2	2020	-	-	I	D	I	I	I	I	I	I	-	wbbY:10.66%	ybt 1; ICEKp10	clb 2	iuc 1	iro 1	rmp 1; KpVP-1	5	rmpA2_5-54%	SAMN34272546	PEKP1028	2020-09-28	Human
GCA_037005805	GCA_037005805	Beijing	PRJNA957912	-	China	Clade C	-	ST23	cgST:32042 LIN code:0,0,429,0,4,0,0,1,1,0	23	23	KL1	O1/O2v2	2020	-	-	I	D	D	I	I	I	I	I	-	gmlB:63.61%;kfoC:11.66%	ybt 1; ICEKp10 (truncated)	clb 2	iuc 1	iro 1	rmp 1; KpVP-1	5	rmpA2_6-60%	SAMN34272549	PEKP1064	2020-10-28	Human
GCA_008756805	GCA_008756805	Guangdong	PRJNA556307	-	China	Clade D	-	ST23	cgST:12990 LIN code:0,0,429,0,44,1,3,0,0,0	23	23	KL1	O1/O2v2	2016	-	-	I	D	D	I	I	I	I	I	-	wbbY:1851-1860	ybt 1; ICEKp10 (truncated)	clb 2	iuc 1	iro 1	rmp 1; KpVP-1	5	rmpA2_5-54%	SAMN12330908	GM7	2016-08-22	Human	Patient7 sputum
GCA_034727675	GCA_034727675	Guangxi	PRJNA1050895	-	China	Clade E	-	ST23	cgST:3803 LIN code:0,0,429,0,6,0,0,0,0,0	23	23	KL1	O1/O2v2	2021	-	-	I	D	I	I	I	I	I	I	-	gmlB:438-451	ybt 1; ICEKp10	clb 2	iuc 1	iro 1	rmp 1; KpVP-1	5	rmpA2_6*-55%	SAMN38756935	ACESH01220	2021-03	Human	sputum
GCA_034729215	GCA_034729215	Guangxi	PRJNA1050895	-	China	Clade C	-	ST23	cgST:9700 LIN code:0,0,429,0,4,12,0,0,0,0	23	23	KL1	O1/O2v2	2021	-	-	I	D	I	I	I	I	I	I	-	gmlA:7.14%	ybt 1; ICEKp10	clb 2	iuc 1	iro 1	rmp 1; KpVP-1	5	rmpA2_5-54%	SAMN38756891	ACESH00931	2021-02	Human	sputum
GCA_034730015	GCA_034730015	Guangxi	PRJNA1050895	-	China	Clade A	-	ST7092	cgST:11106 LIN code:0,0,429,0,44,1,0,0,0,0	23	23	KL1	O1/O2v2	2021	-	-	I	D	D	-	I	I	I	I	-	wbbY:5.67%	ybt 2; ICEKp1 (truncated)	-	iuc 1	iro unknown	rmp 1; KpVP-1,rmp 3; ICEKp1	4	rmpA2_5-54%	SAMN38756861	ACESH00732	2021-01	Human	sputum
GCA_034733795	GCA_034733795	Guangxi	PRJNA1050895	-	China	Clade D	-	ST5211	cgST:11106 LIN code:0,0,429,0,44,1,0,0,0,0	23	23	KL1	O1/O2v2	2020	-	-	I	D	I	I	I	I	I	I	-	wbbY:87.04%	ybt 1; ICEKp10	clb 2	iuc 1	iro 1	rmp 1; KpVP-1	5	rmpA2_6-60%	SAMN38756730	ACESH00138	2020-11	Human	sputum
GCA_034734155	GCA_034734155	Guangxi	PRJNA1050895	-	China	Others	-	ST23	cgST:11106 LIN code:0,0,429,0,44,1,0,0,0,0	23	23	KL1	O1/O2v2	2020	-	-	I	D	I	I	I	I	I	I	-	wbbY:600-609	ybt 1; ICEKp10	clb 2	iuc 1	iro 1	rmp 1; KpVP-1	5	rmpA2_6*-47%	SAMN38756711	ACESH00039	2020-11	Human	sputum
GCA_034734295	GCA_034734295	Guangxi	PRJNA1050895	-	China	Clade D	-	ST23	cgST:29502 LIN code:0,0,429,0,123,0,0,0,0,0	23	23	KL1	O1/O2v2	2021	-	-	I	D	I	I	I	I	I	I	-	gmlB:923-932	ybt 1; ICEKp10	clb 2	iuc 1	iro 1	rmp 1; KpVP-1	5	rmpA2_6*-47%	SAMN38757798	ACESH04247	2021-11	Human	sputum
GCA_036992665	GCA_036992665	HongKong	PRJNA1003408	-	China	Clade C	-	ST23	cgST:2798 LIN code:0,0,429,0,4,7,0,0,0,0	23	23	KL1	O1/O2v2	2017	-	-	I	D	I	I	I	I	I	I	-	wbbY:73.28%	ybt 1; ICEKp10	clb 2	iuc 1	iro 1	rmp 1; KpVP-1	5	rmpA2_5-54%	SAMN36888196	HKU52	2017	Human	blood
GCA_036995585	GCA_036995585	HongKong	PRJNA1003408	-	China	Clade G	-	ST23	cgST:3913 LIN code:0,0,429,0,29,0,0,0,0,0	23	23	KL1	O1/O2v2	2017	-	-	I	D	I	I	I	I	I	I	-	gmlC:5.34%	ybt 1; ICEKp10	clb 2	iuc 1	iro 1	rmp 1; KpVP-1	5	rmpA2_6-60%	SAMN36888043	EH12	2017	Human	blood
GCA_026331775	GCA_026331775	HongKong	PRJNA514245	-	China	Clade C	-	ST23	cgST:32042 LIN code:0,0,429,0,4,0,0,1,1,0	23	23	KL1	O1/O2v2	2020	-	-	I	D	I	I	I	I	D	-	-	gmlB:91.13%	ybt 1; ICEKp10	clb 2	iuc 1	iro 1	rmp 1; KpVP-1 (truncated)	5	-	SAMEA111504741	DTU_2020_1000809_1_SI_HKG_SHA_042	2020-05-21	Human	blood
GCA_019165765	GCA_019165765	Hunan	PRJNA736556	-	China	Clade C	-	ST23	cgST:13047 LIN code:0,0,429,0,4,0,0,1,0,0	23	23	KL1	O1/O2v2	2018	-	-	I	D	I	I	I	I	I	I	-	wbbY:25.37%;wbbZ:0.00%	ybt 1; ICEKp10	clb 2	iuc 1	iro 1	rmp 1; KpVP-1	5	rmpA2_3-47%	SAMN19700747	KP0011	2018-06-14	Human	liver abscess
GCA_026623375	GCA_026623375	Hunan	PRJNA905661	-	China	Clade C	-	ST23-1LV	cgST:13047 LIN code:0,0,429,0,4,0,0,1,0,0	23	23	KL1	O1/O2v2	2019	-	-	I	D	I	D	I	I	I	I	-	gmlA:0.00%;gmlB:0.00%;gmlC:63.52%	ybt 1; ICEKp10	clb 2 (truncated)	iuc 1	iro 1	rmp 1; KpVP-1	5	rmpA2_6-60%	SAMN31880359	kp114	2019-02-10	Human	Liver puncture
GCA_026624005	GCA_026624005	Hunan	PRJNA905661	-	China	Clade D	-	ST23	cgST:12990 LIN code:0,0,429,0,44,1,3,0,0,0	23	23	KL1	O1/O2v2	2019	-	-	I	D	I	I	I	I	I	I	-	gmlB:185-194	ybt 1; ICEKp10	clb 2	iuc 1	iro 1	rmp 1; KpVP-1	5	rmpA2_5-54%	SAMN31880362	kp133	2019-01-20	Human	blood
GCA_022402385	GCA_022402385	Shandong	PRJNA807893	-	China	Clade C	-	ST23	cgST:13047 LIN code:0,0,429,0,4,0,0,1,0,0	23	23	KL1	O1/O2v2	2019	-	-	I	D	I	I	I	I	I	I	-	wbbY:188-198	ybt 1; ICEKp10	clb 2	iuc 1	iro 1	rmp 1; KpVP-1	5	rmpA2_5-54%	SAMN26012843	20190429B051	2019-04-29	Human	blood
KLE_AA4593AA_AS	SAMEA2637224	Shanghai	PRJEB6688	-	China	Clade D	-	ST23	cgST:9689 LIN code:0,0,429,0,57,0,0,0,0,0	23	23	KL1	O1/O2v2		-	-	I	D	I	I	-	I	I	-	-	gmlB:806-815:gmlC:1229-1239	ybt 1; ICEKp10	clb 2	-	iro 1	rmp 1; KpVP-1	2	-	SAMEA2637224	SB3927
GCA_036329725	GCA_036329725	Shanghai	PRJNA930978	-	China	Clade C	-	ST23	cgST:13047 LIN code:0,0,429,0,4,0,0,1,0,0	23	23	KL1	O1/O2v2	2018	-	-	I	D	I	I	I	I	I	I	wzi:56.28%	gmlB:586-594	ybt 1; ICEKp10	clb 2	iuc 1	iro 1	rmp 1; KpVP-1	5	rmpA2_5-54%	SAMN33040074	KP1884	2018-04-25	Human	blood
GCA_902508185	GCA_902508185	Zhejiang	PRJEB34922	-	China	Clade E	-	ST23	cgST:3803 LIN code:0,0,429,0,6,0,0,0,0,0	23	23	KL1	O1/O2v2	2017	-	-	I	D	I	I	I	I	I	D	-	gmlC:36-143	ybt 1; ICEKp10	clb 2	iuc 1	iro 1	rmp 1; KpVP-1	5	rmpA2_8*-33%	SAMEA6099578	ZKP54	2017	Human
GCA_902508885	GCA_902508885	Zhejiang	PRJEB34922	-	China	Clade F	-	ST23	cgST:16192 LIN code:0,0,429,0,44,2,0,0,0,0	23	23	KL1	O1/O2v2	2017	-	-	I	D	I	I	I	I	I	I	-	gmlB:881-891	ybt 1; ICEKp10	clb 2	iuc 1	iro 1	rmp 1; KpVP-1	5	rmpA2_6-60%	SAMEA6099507	ZKP149	2017	Human
GCA_040990225	GCA_040990225	Zhejiang	PRJNA1021041	-	China	Clade D	-	ST23	cgST:12990 LIN code:0,0,429,0,44,1,3,0,0,0	23	23	KL1	O1/O2v2		-	-	I	D	I	I	I	I	I	I	-	gmlB:323-332	ybt 1; ICEKp10	clb 2	iuc 1	iro 1	rmp 1; KpVP-1	5	rmpA2_5*-54%	SAMN37923889	zj21059		Human
GCA_038376245	GCA_038376245	Zhejiang	PRJNA1081623	-	China	Clade C	-	ST1660	cgST:4379 LIN code:0,0,429,0,7,0,0,0,0,0	23	23	KL1	O1/O2v2	2021	-	-	I	D	I	I	I	I	I	I	-	wbbY:1541-1551	ybt 1; ICEKp10	clb 2	iuc 1	iro 1	rmp 1; KpVP-1	5	rmpA2_8*-54%	SAMN40181806	S2021131	2021	Human	patient
GCA_038376505	GCA_038376505	Zhejiang	PRJNA1081623	-	China	Others	-	ST23	cgST:11106 LIN code:0,0,429,0,44,1,0,0,0,0	23	23	KL1	O1/O2v2	2020	-	-	I	D	I	I	I	I	I	I	-	gmlA:362-371	ybt 1; ICEKp10	clb 2	iuc 1	iro 1	rmp 1; KpVP-1	5	rmpA2_6*-55%	SAMN40181793	S2020100	2020	Human	patient
'131	SAMN47402175	Zhejiang	this_study	-	China	Clade C	-	ST23	cgST:13047 LIN code:0,0,429,0,4,0,0,1,0,0	23	23	KL1	O1/O2v2	2023	-	-	I	D	D	I	I	I	I	I	-	gmlB:77.98%	ybt 1; ICEKp10 (truncated)	clb 2	iuc 1	iro 1	rmp 1; KpVP-1	5	rmpA2_3-47%	-	'131	23-24	Human	respiratory
'J6	SAMN47402227	Zhejiang	this_study	-	China	Clade C	-	ST23	cgST:32042 LIN code:0,0,429,0,4,0,0,1,1,0	23	23	KL1	O1/O2v2	2023	-	-	I	D	I	I	I	I	I	I	-	gmlB:228-237;kfoC:11.66%;kfoC:629-638;gmlB:64.83%;kfoC:11.66%;	ybt 1; ICEKp10	clb 2	iuc 1	iro 1	rmp 1; KpVP-1	5	rmpA2_6-60%	-	'J6	23-24	Human	respiratory
'S99-10	SAMN47402313	Zhejiang	this_study	-	China	Clade C	-	ST23	cgST:13047 LIN code:0,0,429,0,4,0,0,1,0,0	23	23	KL1	O1/O2v2	1999	-	-	I	D	I	I	I	I	I	I	-	wbbM:1887-1896	ybt 1; ICEKp10	clb 2	iuc 1	iro 1	rmp 1; KpVP-1	5	rmpA2_3-47%	-	'S99-10	1999	Human	sputum
GCA_024359405	GCA_024359405		PRJNA796162	-	China	Clade C	-	ST23	cgST:13047 LIN code:0,0,429,0,4,0,0,1,0,0	23	23	KL1	O1/O2v2	2018	-	-	I	D	D	I	I	I	I	I	-	wbbY:52.50%	ybt 1; ICEKp10 (truncated)	clb 2	iuc 1	iro 1	rmp 1; KpVP-1	5	rmpA2_6-60%	SAMN24814189	Kp.008	2018-09	Human	feces
GCA_026229785	GCA_026229785		PRJNA847686	-	China	Clade E	-	ST23	cgST:3803 LIN code:0,0,429,0,6,0,0,0,0,0	23	23	KL1	O1/O2v2	2017	-	-	I	D	I	D	I	I	I	I	-	wbbY:544-553	ybt 1; ICEKp10	clb 2 (incomplete)	iuc 1	iro 1	rmp 1; KpVP-1	5	rmpA2_6*-47%	SAMN28950850	WX2017MB34.2	2017	Human	stool sample
GCA_025920085	GCA_025920085	Shandong	PRJNA438392	PT_654,PC_654	China	Clade F	KPC-2	ST23	cgST:16192 LIN code:0,0,429,0,44,2,0,0,0,0	23	23	KL1	O1/O2v2	2017	F1(KPC-2)	CTX-M-14	I	D	I	I	I	I	I	I	-	wbbY:25.51%	ybt 1; ICEKp10	clb 2	iuc 1,iuc 5	iro 1	rmp 1; KpVP-1	5	rmpA2_5-54%	SAMN08714644	CRKP18622	2017-10-16	Human	sputum
GCA_025920065	GCA_025920065	Shandong	PRJNA438398	PT_499,PC_499	China	Clade F	KPC-2	ST23	cgST:16192 LIN code:0,0,429,0,44,2,0,0,0,0	23	23	KL1	O1/O2v2	2017	F1(KPC-2)	CTX-M-15	I	D	I	I	I	I	I	I	-	wbbY:25.51%	ybt 1; ICEKp10	clb 2	iuc 1	iro 1	rmp 1; KpVP-1	5	rmpA2_5-54%	SAMN08714730	VH1-2	2017-05-25	Plant	cucumber
GCA_026162915	GCA_026162915	Shandong	PRJNA885955	PT_360,PC_355	China	Clade F	KPC-2	ST23	cgST:16192 LIN code:0,0,429,0,44,2,0,0,0,0	23	23	KL1	O1/O2v2	2018	F1(KPC-2)	CTX-M-14;CTX-M-15	I	D	I	I	D	I	I	I	-	wbbY:25.51%	ybt 1; ICEKp10	clb 2	iuc 1 (truncated)	iro 1	rmp 1; KpVP-1	5	rmpA2_5-54%	SAMN31116564	DH42	2018-09-30
GCA_026163015	GCA_026163015	Shandong	PRJNA885955	PT_654,PC_654	China	Clade F	KPC-2	ST23	cgST:16192 LIN code:0,0,429,0,44,2,0,0,0,0	23	23	KL1	O1/O2v2	2018	F1(KPC-2)	CTX-M-14;CTX-M-15	I	D	I	I	D	I	D	I	-	wbbY:25.51%	ybt 1; ICEKp10	clb 2	iuc 1 (truncated)	iro 1	rmp 1; KpVP-1 (truncated)	5	rmpA2_5-54%	SAMN31113471	DH37	2018-09-30
GCA_026163125	GCA_026163125	Shandong	PRJNA885955	PT_654,PC_654	China	Clade F	KPC-2	ST23	cgST:16192 LIN code:0,0,429,0,44,2,0,0,0,0	23	23	KL1	O1/O2v2	2018	F1(KPC-2)	CTX-M-15	I	D	I	I	I	I	I	I	-	wbbY:25.51%	ybt 1; ICEKp10	clb 2	iuc 1	iro 1	rmp 1; KpVP-1	5	rmpA2_5-54%	SAMN31113404	DH29	2018-09-30
GCA_026163245	GCA_026163245	Shandong	PRJNA885955	PT_654,PC_654	China	Clade F	KPC-2	ST23	cgST:16192 LIN code:0,0,429,0,44,2,0,0,0,0	23	23	KL1	O1/O2v2	2018	F1(KPC-2)	CTX-M-15	I	D	I	I	D	I	I	I	-	wbbY:25.51%	ybt 1; ICEKp10	clb 2	iuc 1 (truncated)	iro 1	rmp 1; KpVP-1	5	rmpA2_5-54%	SAMN31113465	DH31	2018-09-30
GCA_043209395	GCA_043209395	Czech Republic: University Hospital Brno, Brn	PRJNA514245	-	Czechia	Clade B	-	ST23	cgST:10182 LIN code:0,0,429,0,59,0,0,0,0,0	23	23	KL1	O1/O2v2	2017	-	CTX-M-15	I	D	I	I	I	I	I	I	-	wbbO:2.65%	ybt 1; ICEKp10	clb 2	iuc 1	iro 1	rmp 1; KpVP-1	5	rmpA2_6*-47%	SAMN42216871	JCH5512	2017-05-04	Human	secret from the respiratory tract
GCA_043993945	GCA_043993945	Czech Republic: University Hospital Brno, Brn	PRJNA514245	-	Czechia	Clade B	-	ST23	cgST:10182 LIN code:0,0,429,0,59,0,0,0,0,0	23	23	KL1	O1/O2v2	2019	-	CTX-M-15	I	D	I	I	I	I	I	I	-	glf:28.31%;wbbO:17.77%	ybt 1; ICEKp10	clb 2	iuc 1	iro 1	rmp 1; KpVP-1	5	rmpA2_6*-47%	SAMN42216773	JIP50434	2019-01-12	Human	rectum
GCA_046067085	GCA_046067085	Czechia	PRJNA1130981	-	Czechia	Clade B	-	ST1941	cgST:35528 LIN code:0,0,429,0,3,1,0,1,0,0	23	23	KL1	O1/O2v2	2021	-	CTX-M-15	I	D	D	I	I	I	I	I	-	wbbY:17.68%	ybt 1; ICEKp10 (truncated)	clb 2	iuc 1	iro 1	rmp 1; KpVP-1	5	rmpA2_6*-47%	SAMN43017557	2HUCk15cef	2021-04	Human	UTI
GCA_022272475	GCA_022272475	Denmark	PRJNA514245	-	Denmark	Clade D	-	ST23	cgST:31860 LIN code:0,0,429,0,105,0,0,0,0,0	23	23	KL1	O1/O2v2		-	-	I	D	I	I	I	I	I	I	-	wbbY:89.70%;wbbZ:67.16%	ybt 1; ICEKp10	clb 2	iuc 1	iro 1	rmp 1; KpVP-1	5	rmpA2_6-60%	SAMN05581772	3951
GCA_022272535	GCA_022272535	Denmark	PRJNA514245	PT_579,PC_579	Denmark	Others	KPC-3	ST23	cgST:30932 LIN code:0,0,429,0,97,0,0,0,0,0	23	23	KL1	O1/O2v2		-	-	I	D	I	I	I	I	I	I	-	wbbY:400-406	ybt 1; ICEKp10	clb 2	iuc 1	iro 1	rmp 1; KpVP-1	5	rmpA2_6*-47%	SAMN05581770	3824
KLE_BA7667AA_AS	SAMN07256675	France	PRJNA391004	-	France	Others	-	ST23	cgST:12904 LIN code:0,0,429,0,44,1,2,0,0,0	23	23	KL1	O1/O2v2	1980	-	-	I	D	I	D	I	I	I	I	-	wbbY:55.06%	ybt 1; ICEKp10	clb 2 (truncated)	iuc 1	iro 1	rmp 1; KpVP-1	5	rmpA2_6-60%	SAMN07256675	IPEUC650		Equine
GCA_021879995	GCA_021879995	Germany	PRJNA514245	-	Germany	Clade D	-	ST23	cgST:21663 LIN code:0,0,429,0,44,11,0,0,0,0	23	23	KL1	O1/O2v2	2007	-	-	I	D	I	I	I	I	D	I	-	kfoC:0.00%;wbbO:42.77%	ybt 1; ICEKp10	clb 2	iuc 1	iro 1	rmp 1; KpVP-1 (truncated)	5	rmpA2_6-60%	SAMEA8919792	DE-MRI13	2007	Food	Milk powder
GCA_031010305	GCA_031010305	Germany:Bavaria	PRJNA514245	-	Germany	Clade A	-	ST23	cgST:29533 LIN code:0,0,429,0,133,0,0,0,0,0	23	23	KL1	O1/O2v2	2021	-	-	I	D	-	-	I	I	I	-	-	gmlB:187-193	-	-	iuc 1	iro 1	rmp 1; KpVP-1	3	-	SAMN36814833	SPK0017	2021-05	Human	throat swab
GCA_031010475	GCA_031010475	Germany:Bavaria	PRJNA514245	-	Germany	Clade E	-	ST23	cgST:16232 LIN code:0,0,429,0,42,0,1,1,0,0	23	23	KL1	O1/O2v2	2021	-	-	I	D	D	I	I	I	I	-	-	wbbY:118-123	ybt 1; ICEKp10 (truncated)	clb 2	iuc 1	iro 1	rmp 1; KpVP-1	5	-	SAMN36814839	SPK0077	2021-08	Human	blood
KLE_HA1192AA_AS	SAMN32151078	India	PRJNA749142	-	India	Clade A	-	ST23	cgST:33896 LIN code:0,0,429,0,40,0,0,2,0,0	23	23	KL1	O1/O2v2	2020	-	-	I	D	I	-	I	I	I	I	-	wbbY:87.04%	ybt 9; ICEKp3	-	iuc 1	iro 1	rmp 1; KpVP-1	4	rmpA2_5-54%	SAMN32151078	Pneumoniae		Human
GCA_023656445	GCA_023656445	India	PRJNA838492	-	India	Clade G	-	ST23	cgST:19820 LIN code:0,0,429,0,29,1,0,0,0,0	23	23	KL1	O1/O2v2	2017	-	-	I	D	D	D	I	I	D	I	-	gmlC:5.34%	ybt 1; ICEKp10 (truncated)	clb 2 (truncated)	iuc 1	iro 1	rmp 1; KpVP-1 (truncated)	5	rmpA2_5-54%	SAMN28447051	KP181	2017	Human	sputum
GCA_034407165	GCA_034407165	India: Hassan	PRJNA514245	-	India	Clade A	-	ST23	cgST:20698 LIN code:0,0,429,0,128,0,0,0,0,0	23	23	KL1	O1/O2v2	2020	-	-	I	D	I	-	I	I	I	I	-	gmlB:231-237	ybt 9; ICEKp3	-	iuc 1	iro 1	rmp 1; KpVP-1	4	rmpA2_6*-48%	SAMN38798186	Microbial	2020	Human	blood
KLE_HA2811AA_AS	SAMEA112282287	India: Karnataka	PRJEB50614	-	India	Clade A	-	ST23	cgST:20698 LIN code:0,0,429,0,128,0,0,0,0,0	23	23	KL1	O1/O2v2		-	-	I	D	I	-	I	I	I	I	-	gmlB:229-238	ybt 9; ICEKp3	-	iuc 1	iro 1	rmp 1; KpVP-1	4	rmpA2_5-54%	SAMEA112282287	G20252585		Human
GCA_023554755	GCA_023554755	India:New Delhi	PRJNA797874	-	India	Clade G	-	ST23	cgST:19820 LIN code:0,0,429,0,29,1,0,0,0,0	23	23	KL1	O1/O2v2	2019	-	-	I	D	I	I	I	I	I	I	-	gmlC:5.34%	ybt 1; ICEKp10	clb 2	iuc 1	iro 1	rmp 1; KpVP-1	5	rmpA2_5-54%	SAMN25039377	s54	2019-09-17	Human	urine
GCA_014673295	GCA_014673295	India	PRJNA663236	PT_7078,PC_7078	India	Clade A	OXA-232	ST23	cgST:2888 LIN code:0,0,429,0,33,0,0,0,0,0	23	23	KL1	O1/O2v2	2019	-	-	I	D	I	-	I	I	I	I	-	gmlB:438-447	ybt 8; ICEKp3	-	iuc 1	iro 1	rmp 1; KpVP-1	4	rmpA2_5-54%	SAMN16124401	BA24831	2019	Human	blood
GCA_009695525	GCA_009695525	India: Kolkata	PRJNA548120	PT_7078,PC_7078	India	Clade A	OXA-232	ST23	cgST:33896 LIN code:0,0,429,0,40,0,0,2,0,0	23	23	KL1	O1/O2v2	2016	-	CTX-M-15	I	D	I	-	I	I	I	I	-	gmlB:490-499;wbbO:295-304	ybt 9; ICEKp3	-	iuc 1	iro 1	rmp 1; KpVP-1	4	rmpA2_5-54%	SAMN12003074	EN5275	2016-01-03	Human	blood sample from neonates
GCA_037725425	GCA_037725425	Ireland	PRJNA1078342	-	Ireland	Clade G	-	ST23	cgST:3913 LIN code:0,0,429,0,29,0,0,0,0,0	23	23	KL1	O1/O2v2	2023	-	-	I	D	I	I	I	I	I	I	-	gmlC:5.34%	ybt 1; ICEKp10	clb 2	iuc 1	iro 1	rmp 1; KpVP-1	5	rmpA2_3-47%	SAMN40563640	KP2302798	2023	Human	blood
GCA_037726065	GCA_037726065	Ireland	PRJNA1078342	-	Ireland	Clade D	-	ST23	cgST:12990 LIN code:0,0,429,0,44,1,3,0,0,0	23	23	KL1	O1/O2v2	2021	-	-	I	D	I	I	I	I	I	I	-	wbbY:87.22%	ybt 1; ICEKp10	clb 2	iuc 1	iro 1	rmp 1; KpVP-1	5	rmpA2_3-47%	SAMN40563604	KP2104506	2021	Human	blood
GCA_037726505	GCA_037726505	Ireland	PRJNA1078342	-	Ireland	Clade G	-	ST23	cgST:3913 LIN code:0,0,429,0,29,0,0,0,0,0	23	23	KL1	O1/O2v2	2021	-	-	I	D	I	I	I	I	I	I	-	gmlC:5.34%	ybt 1; ICEKp10	clb 2	iuc 1	iro 1	rmp 1; KpVP-1	5	rmpA2_6*-55%	SAMN40563603	KP2104144	2021	Human	blood
GCA_040430745	GCA_040430745	Ireland: Dublin	PRJNA1126319	-	Ireland	Clade B	-	ST23	cgST:11106 LIN code:0,0,429,0,44,1,0,0,0,0	23	23	KL1	O1/O2v2	2021	B1(OXA-48)	-	I	D	I	I	I	I	I	I	-	gmlA:0.00%;gmlB:54.74%	ybt 1; ICEKp10	clb 2	iuc 1	iro 1	rmp 1; KpVP-1	5	rmpA2_6*-55%	SAMN41937591	KP B353	2021-01-08	Human	Patient 4
GCA_040430755	GCA_040430755	Ireland: Dublin	PRJNA1126319	-	Ireland	Clade B	-	ST23	cgST:11106 LIN code:0,0,429,0,44,1,0,0,0,0	23	23	KL1	O1/O2v2	2021	B1(OXA-48)	-	I	D	I	I	I	I	I	I	-	gmlA:0.00%;gmlB:54.74%	ybt 1; ICEKp10	clb 2	iuc 1	iro 1	rmp 1; KpVP-1	5	rmpA2_6*-55%	SAMN41937592	KP B395	2021-01-09	Human	Patient 4
GCA_037722505	GCA_037722505	Ireland	PRJNA1078342	PT_804,PC_804	Ireland	Clade G	OXA-48	ST23	cgST:19820 LIN code:0,0,429,0,29,1,0,0,0,0	23	23	KL1	O1/O2v2	2019	-	-	I	D	I	I	I	I	D	I	-	gmlC:5.34%	ybt 1; ICEKp10	clb 2	iuc 1	iro 1	rmp 1; KpVP-1 (truncated)	5	rmpA2_6-60%	SAMN40563566	KP1903357	2019	Human	feces
GCA_037723255	GCA_037723255	Ireland	PRJNA1078342	PT_804,PC_804	Ireland	Clade B	OXA-48	ST23	cgST:11106 LIN code:0,0,429,0,44,1,0,0,0,0	23	23	KL1	O1/O2v2	2019	B1(OXA-48)	-	I	D	I	I	I	I	I	-	-	wzt:402-402	ybt 1; ICEKp10	clb 2	iuc 1	iro 1	rmp 1; KpVP-1	5	-	SAMN40563575	KP1907090	2019	Human	urine
GCA_037726265	GCA_037726265	Ireland	PRJNA1078342	PT_804,PC_804	Ireland	Clade C	OXA-48	ST23	cgST:10489 LIN code:0,0,429,0,47,0,0,2,0,0	23	23	KL1	O1/O2v2	2022	C4(OXA-48)	-	I	D	I	I	I	I	I	I	-	wbbY:975-982	ybt 1; ICEKp10	clb 2	iuc 1	iro 1	rmp 1; KpVP-1	5	rmpA2_6*-47%	SAMN40563613	KP2204130	2022	Human	Rectal
GCA_037726345	GCA_037726345	Ireland	PRJNA1078342	PT_804,PC_804	Ireland	Clade C	OXA-48	ST23	cgST:10489 LIN code:0,0,429,0,47,0,0,2,0,0	23	23	KL1	O1/O2v2	2021	C4(OXA-48)	-	I	D	I	I	I	I	I	I	-	wbbY:975-982	ybt 1; ICEKp10	clb 2	iuc 1	iro 1	rmp 1; KpVP-1	5	rmpA2_6*-47%	SAMN40563602	KP2103244	2021	Human	Rectal
GCA_037726785	GCA_037726785	Ireland	PRJNA1078342	PT_804,PC_804	Ireland	Clade B	OXA-48	ST23	cgST:11106 LIN code:0,0,429,0,44,1,0,0,0,0	23	23	KL1	O1/O2v2	2020	B1(OXA-48)	-	I	D	I	I	I	I	I	I	-	wbbY:600-608	ybt 1; ICEKp10	clb 2	iuc 1	iro 1	rmp 1; KpVP-1	5	rmpA2_6*-47%	SAMN40563593	KP2008474	2020	Human	Rectal
GCA_037726975	GCA_037726975	Ireland	PRJNA1078342	PT_804,PC_804	Ireland	Clade B	OXA-48	ST23	cgST:11106 LIN code:0,0,429,0,44,1,0,0,0,0	23	23	KL1	O1/O2v2	2020	B1(OXA-48)	-	I	D	I	I	I	I	I	I	-	glf:613-618	ybt 1; ICEKp10	clb 2	iuc 1	iro 1	rmp 1; KpVP-1	5	rmpA2_6*-55%	SAMN40563595	KP2008668	2020	Human	Rectal
GCA_037727185	GCA_037727185	Ireland	PRJNA1078342	PT_804,PC_804	Ireland	Clade C	OXA-48	ST23	cgST:10489 LIN code:0,0,429,0,47,0,0,2,0,0	23	23	KL1	O1/O2v2	2022	C4(OXA-48)	-	I	D	I	I	I	I	I	I	-	wbbY:344-352	ybt 1; ICEKp10	clb 2	iuc 1	iro 1	rmp 1; KpVP-1	5	rmpA2_6*-47%	SAMN40563627	KP2207265	2022	Human	Rectal
GCA_037727375	GCA_037727375	Ireland	PRJNA1078342	PT_804,PC_804	Ireland	Clade B	OXA-48	ST23	cgST:11106 LIN code:0,0,429,0,44,1,0,0,0,0	23	23	KL1	O1/O2v2	2020	B1(OXA-48)	-	I	D	I	D	I	I	I	I	-	gmlC:52.77%	ybt 1; ICEKp10	clb 2 (truncated)	iuc 1	iro 1	rmp 1; KpVP-1	5	rmpA2_6*-47%	SAMN40563585	KP2002789	2020	Human	Rectal
GCA_026005655	GCA_026005655	Japan	PRJDB12116	-	Japan	Clade C	-	ST23	cgST:32042 LIN code:0,0,429,0,4,0,0,1,1,0	23	23	KL1	O1/O2v2	2016	-	-	I	D	I	I	I	I	D	D	-	gmlB:68.91%;kfoC:11.66%	ybt 1; ICEKp10	clb 2	iuc 1	iro 1	rmp 1; KpVP-1 (truncated)	5	rmpA2_6-8%	SAMD00397221	NUBL-21989	2016-10-24	Human
GCA_004310945	GCA_004310945	Japan	PRJDB7163	-	Japan	Clade C	-	ST23	cgST:4452 LIN code:0,0,429,0,4,0,1,0,0,0	23	23	KL1	O1/O2v2	2013	-	-	I	D	I	I	-	I	I	-	-	gmlB:36.70%;kfoC:11.66%	ybt 1; ICEKp10	clb 2	-	iro 1	rmp 1; KpVP-1	2	-	SAMD00129515	TUM14005	2013-12-29	Human
GCA_004311445	GCA_004311445	Japan	PRJDB7163	-	Japan	Clade D	-	ST23	cgST:4465 LIN code:0,0,429,0,8,0,0,0,0,0	23	23	KL1	O1/O2v2	2014	-	-	I	D	D	I	I	I	I	I	-	gmlA:344-353	ybt 1; ICEKp10 (truncated)	clb 2	iuc 1	iro 1	rmp 1; KpVP-1	5	rmpA2_5-54%	SAMD00129540	TUM14030	2014-02-01	Human
GCA_004311565	GCA_004311565	Japan	PRJDB7163	-	Japan	Clade D	-	ST23	cgST:4468 LIN code:0,0,429,0,19,0,0,0,0,0	23	23	KL1	O1/O2v2	2014	-	-	I	D	D	I	I	I	I	I	-	wbbY:91.09%	ybt 1; ICEKp10 (truncated)	clb 2	iuc 1	iro 1	rmp 1; KpVP-1	5	rmpA2_5-54%	SAMD00129546	TUM14036	2014-01-27	Human
GCA_004313465	GCA_004313465	Japan	PRJDB7163	-	Japan	Clade A	-	ST23	cgST:4536 LIN code:0,0,429,0,31,0,0,0,0,0	23	23	KL1	O1/O2v2	2014	-	-	I	D	-	-	I	I	I	I	-	gmlB:6.73%	-	-	iuc 1	iro 1	rmp 1; KpVP-1	3	rmpA2_6-60%	SAMD00129641	TUM14133	2014-01-01	Human
GCA_021851085	GCA_021851085	Japan:Fukuoka	PRJNA514245	-	Japan	Clade G	-	ST23	cgST:18150 LIN code:0,0,429,0,29,0,2,0,0,0	23	23	KL1	O1/O2v2	2018	-	-	I	D	I	I	I	I	D	I	-	gmlC:5.34%	ybt 1; ICEKp10	clb 2	iuc 1	iro 1	rmp 1; KpVP-1 (truncated)	5	rmpA2_5-54%	SAMD00287398	KP18066AIH	2018	Human
GCA_031064745	GCA_031064745	Japan:Okinawa	PRJNA514245	-	Japan	Clade D	-	ST23	cgST:18284 LIN code:0,0,429,0,44,1,4,0,0,0	23	23	KL1	O1/O2v2	2019	-	-	I	D	D	I	I	I	I	I	-	wbbY:45.21%	ybt 1; ICEKp10 (truncated)	clb 2	iuc 1	iro 1	rmp 1; KpVP-1	5	rmpA2_3-47%	SAMD00502511	JBEHABI-19-0072	2019-07-18	Human	sputum
GCA_031064885	GCA_031064885	Japan:Okinawa	PRJNA514245	-	Japan	Clade C	-	ST23	cgST:32042 LIN code:0,0,429,0,4,0,0,1,1,0	23	23	KL1	O1/O2v2	2019	-	-	I	D	I	I	I	I	I	I	-	wbbY:1665-1666	ybt 1; ICEKp10	clb 2	iuc 1	iro 1	rmp 1; KpVP-1	5	rmpA2_6*-55%	SAMD00502488	JBEHABI-19-0015	2019-06-06	Human	sputum
GCA_034686495	GCA_034686495	Japan:Tokyo	PRJNA514245	-	Japan	Clade D	-	ST23	cgST:11106 LIN code:0,0,429,0,44,1,0,0,0,0	23	23	KL1	O1/O2v2	2019	-	CTX-M-2	I	D	I	I	I	I	I	I	-	wbbY:194-196	ybt 1; ICEKp10	clb 2	iuc 1	iro 1	rmp 1; KpVP-1	5	rmpA2_3-47%	SAMD00498948	JBBDAFH-19-0115	2019-10-15	Human	sputum
KLE_GA1310AA_AS	SAMEA13959354	Malaysia	PRJEB51966	-	Malaysia	Clade A	-	ST23	cgST:30087 LIN code:0,0,429,0,37,0,1,0,0,0	23	23	KL1	O1/O2v2	2016	-	-	I	D	-	-	I	I	I	I	-	wbbY:42.60%:wbbZ:0.00%	-	-	iuc 1	iro 1	rmp 1; KpVP-1	3	rmpA2_3*-47%	SAMEA13959354	Klb-OA-39		Human
KLE_GA1340AA_AS	SAMEA13959324	Malaysia	PRJEB51966	-	Malaysia	Clade A	-	ST23	cgST:30087 LIN code:0,0,429,0,37,0,1,0,0,0	23	23	KL1	O1/O2v2	2016	-	-	I	D	-	-	I	I	I	I	-	wbbY:42.60%:wbbZ:0.00%	-	-	iuc 1	iro 1	rmp 1; KpVP-1	3	rmpA2_3*-47%	SAMEA13959324	Klb-OA-4		Human
KLE_GA1343AA_AS	SAMEA13959321	Malaysia	PRJEB51966	-	Malaysia	Clade A	-	ST23	cgST:30087 LIN code:0,0,429,0,37,0,1,0,0,0	23	23	KL1	O1/O2v2	2016	-	-	I	D	-	-	I	I	I	I	-	wbbY:42.60%:wbbZ:0.00%	-	-	iuc 1	iro 1	rmp 1; KpVP-1	3	rmpA2_5*-54%	SAMEA13959321	Klb-OA-1		Human
GCA_025889575	GCA_025889575	Malaysia	PRJNA514245	-	Malaysia	Clade D	-	ST23	cgST:11106 LIN code:0,0,429,0,44,1,0,0,0,0	23	23	KL1	O1/O2v2	2016	-	-	I	D	I	I	I	I	I	I	-	wbbY:372-376	ybt 1; ICEKp10	clb 2	iuc 1	iro 1	rmp 1; KpVP-1	5	rmpA2_3*-47%	SAMEA13959378	Klb-OA-65	2016-04-16	Human	Oropharyngeal swab
GCA_025890315	GCA_025890315	Malaysia	PRJNA514245	-	Malaysia	Clade D	-	ST23	cgST:24925 LIN code:0,0,429,0,8,2,0,0,0,0	23	23	KL1	O1/O2v2	2016	-	-	I	D	I	I	I	I	D	-	-	gmlB:21.71%;kfoC:8.19%;kfoC:89-114;wbbO:36-58;wbbO:9.55%	ybt 1; ICEKp10	clb 2	iuc 1	iro 1	rmp 1; KpVP-1 (truncated)	5	-	SAMEA13959373	Klb-OA-60	2016-04-16	Human	Oropharyngeal swab
GCA_025890895	GCA_025890895	Malaysia	PRJNA514245	-	Malaysia	Clade D	-	ST23	cgST:11106 LIN code:0,0,429,0,44,1,0,0,0,0	23	23	KL1	O1/O2v2	2016	-	-	I	D	I	I	I	I	D	I	-	wbbY:372-377	ybt 1; ICEKp10	clb 2	iuc 1	iro 1	rmp 1; KpVP-1 (truncated)	5	rmpA2_3*-47%	SAMEA13959377	Klb-OA-64	2016-04-16	Human	Oropharyngeal swab
GCA_021920425	GCA_021920425	Norway	PRJNA514245	-	Norway	Clade B	-	ST23	cgST:14996 LIN code:0,0,429,0,1,0,1,0,0,0	23	23	KL1	O1/O2v2	2009	-	-	I	D	I	I	I	I	I	-	-	gmlC:7.19%;gmlC:96-139	ybt 1; ICEKp10	clb 2	iuc 1	iro 1	rmp 1; KpVP-1	5	-	SAMEA8948437	KP_NORM_BLD_60817	2009	Human	blood
GCA_032076785	GCA_032076785	Norway	PRJNA514245	-	Norway	Clade G	-	ST23	cgST:19820 LIN code:0,0,429,0,29,1,0,0,0,0	23	23	KL1	O1/O2v2	2018	-	-	I	D	I	I	I	I	I	I	-	gmlC:5.34%	ybt 1; ICEKp10	clb 2	iuc 1	iro 1	rmp 1; KpVP-1	5	rmpA2_5-54%	SAMEA113605045	NK_H1_094	2018	Human	blood
GCA_030519725	GCA_030519725	Russia: Moscow	PRJNA561493	-	Russia	Clade E	-	ST23	cgST:9679 LIN code:0,0,429,0,42,1,0,0,0,0	23	23	KL1	O1/O2v2	2023	-	CTX-M-15	I	D	I	I	I	I	I	-	-	glf:37.92%;kfoC:0.00%;wbbN:0.00%;wbbO:0.00%	ybt 1; ICEKp10	clb 2	iuc 1	iro 1	rmp 1; KpVP-1	5	-	SAMN36470478	GIMC1016:Kpn19040323	2023-03-04	Human	bronchoalveolar lavage
GCA_041358015	GCA_041358015	Russia: Yekaterinburg	PRJNA1144786	-	Russia	Clade E	-	ST23	cgST:9679 LIN code:0,0,429,0,42,1,0,0,0,0	23	23	KL1	O3b	2024	-	-	I	D	I	I	I	I	I	I	-	wbdA:0.00%;wbdB:0.00%;wbdC:0.00%;wbdD:0.00%;wzm:0.00%;wzt:0.00%	ybt 1; ICEKp10	clb 2	iuc 1	iro 1	rmp 1; KpVP-1	5	rmpA2_6*-55%	SAMN43111016	144.202	2024-02-26	Human	newborn feces
GCA_040190855	GCA_040190855	Saudi Arabia	PRJNA1116866	-	Saudi Arabia	Clade G	-	ST23	cgST:19820 LIN code:0,0,429,0,29,1,0,0,0,0	23	23	KL1	O1/O2v2		-	-	I	D	I	I	I	I	I	I	-	gmlC:5.34%	ybt 1; ICEKp10	clb 2	iuc 1	iro 1	rmp 1; KpVP-1	5	rmpA2_6*-55%	SAMN41567389	RKPB311		Human
GCA_040197555	GCA_040197555	Saudi Arabia	PRJNA1116866	-	Saudi Arabia	Clade G	-	ST23	cgST:19820 LIN code:0,0,429,0,29,1,0,0,0,0	23	23	KL1	O1/O2v2		-	-	I	D	I	I	I	I	I	I	-	gmlC:5.34%	ybt 1; ICEKp10	clb 2	iuc 1	iro 1	rmp 1; KpVP-1	5	rmpA2_6*-60%	SAMN41567308	HKPB520		Human
GCA_040201615	GCA_040201615	Saudi Arabia	PRJNA1116866	-	Saudi Arabia	Clade F	-	ST23	cgST:11106 LIN code:0,0,429,0,44,1,0,0,0,0	23	23	KL1	O1/O2v2		-	-	I	D	I	I	I	I	I	I	-	wbbY:87.22%	ybt 1; ICEKp10	clb 2	iuc 1	iro 1	rmp 1; KpVP-1	5	rmpA2_6*-47%	SAMN41567104	RKPB002		Human
GCA_044382725	GCA_044382725	Saudi Arabia	PRJNA1116866	-	Saudi Arabia	Clade A	-	ST23	cgST:20698 LIN code:0,0,429,0,128,0,0,0,0,0	23	23	KL1	O1/O2v2		-	-	I	D	I	-	I	I	I	I	-	gmlB:229-238	ybt 9; ICEKp3	-	iuc 1	iro 1	rmp 1; KpVP-1	4	rmpA2_6*-55%	SAMN44398789	RKPR048		Human
GCA_022186865	GCA_022186865	Saudi Arabia	PRJNA514245	-	Saudi Arabia	Clade G	-	ST23	cgST:19820 LIN code:0,0,429,0,29,1,0,0,0,0	23	23	KL1	O1/O2v2	2018	-	-	I	D	I	I	I	I	I	I	-	gmlC:5.34%	ybt 1; ICEKp10	clb 2	iuc 1	iro 1	rmp 1; KpVP-1	5	rmpA2_6-60%	SAMEA6531483	442S	2018-08-10	Human	Human body sites or biosamples
GCA_022187925	GCA_022187925	Saudi Arabia	PRJNA514245	-	Saudi Arabia	Clade G	-	ST23	cgST:19820 LIN code:0,0,429,0,29,1,0,0,0,0	23	23	KL1	O1/O2v2	2018	-	-	I	D	I	I	I	I	I	I	-	gmlC:5.34%	ybt 1; ICEKp10	clb 2	iuc 1	iro 1	rmp 1; KpVP-1	5	rmpA2_6-60%	SAMEA6531362	443-S	2018-04-12	Human	Human body sites or biosamples
KLE_IA2195AA_AS	SAMN37953617	Singapore	PRJNA1031676	-	Singapore	Clade G	-	ST23	cgST:3913 LIN code:0,0,429,0,29,0,0,0,0,0	23	23	KL1	O1/O2v2		G1(KPC-2)	-	I	D	I	I	I	I	I	I	-	gmlC:5.34%	ybt 1; ICEKp10	clb 2	iuc 1	iro 1	rmp 1; KpVP-1	5	rmpA2_6*-48%	SAMN37953617	SGH10_ppk1_ppx		Human
KLE_IA2196AA_AS	SAMN37953616	Singapore	PRJNA1031676	-	Singapore	Clade G	-	ST23	cgST:3913 LIN code:0,0,429,0,29,0,0,0,0,0	23	23	KL1	O1/O2v2		G1(KPC-2)	-	I	D	I	I	I	I	I	I	-	gmlC:5.34%	ybt 1; ICEKp10	clb 2	iuc 1	iro 1	rmp 1; KpVP-1	5	rmpA2_6*-48%	SAMN37953616	SGH10_ppx		Human
KLE_IA2197AA_AS	SAMN37953615	Singapore	PRJNA1031676	-	Singapore	Clade G	-	ST23	cgST:3913 LIN code:0,0,429,0,29,0,0,0,0,0	23	23	KL1	O1/O2v2		G1(KPC-2)	-	I	D	I	D	I	I	I	I	-	gmlC:5.34%	ybt 1; ICEKp10	clb 2 (truncated)	iuc 1	iro 1	rmp 1; KpVP-1	5	rmpA2_6*-48%	SAMN37953615	SGH10_ppk1		Human
GCA_002813595	GCA_002813595	Singapore	PRJNA391004	-	Singapore	Clade G	-	ST23	cgST:3913 LIN code:0,0,429,0,29,0,0,0,0,0	23	23	KL1	O1/O2v2		G1(KPC-2)	-	I	D	I	I	I	I	I	I	-	gmlC:5.34%	ybt 1; ICEKp10	clb 2	iuc 1	iro 1	rmp 1; KpVP-1	5	rmpA2_6*-47%	SAMN06112188	SGH10		Human	liver abscess
GCA_023775075	GCA_023775075	Singapore	PRJNA514245	-	Singapore	Clade G	-	ST23	cgST:3913 LIN code:0,0,429,0,29,0,0,0,0,0	23	23	KL1	O1/O2v2		G1(KPC-2)	-	I	D	I	I	I	I	I	I	-	gmlC:5.34%	ybt 1; ICEKp10	clb 2	iuc 1	iro 1	rmp 1; KpVP-1	5	rmpA2_6*-48%	SAMN25349860	23
GCA_023825375	GCA_023825375	Singapore	PRJNA514245	-	Singapore	Clade G	-	ST23	cgST:3913 LIN code:0,0,429,0,29,0,0,0,0,0	23	23	KL1	O1/O2v2		G1(KPC-2)	-	I	D	I	I	I	I	I	I	-	gmlC:5.34%	ybt 1; ICEKp10	clb 2	iuc 1	iro 1	rmp 1; KpVP-1	5	rmpA2_6*-48%	SAMN25349861	23
GCA_029911735	GCA_029911735	Singapore	PRJNA956314	-	Singapore	Others	-	ST23	cgST:11106 LIN code:0,0,429,0,44,1,0,0,0,0	23	23	KL1	O1/O2v2		-	-	I	D	I	D	I	I	I	I	-	gmlB:881-891	ybt 1; ICEKp10	clb 2 (truncated)	iuc 1	iro 1	rmp 1; KpVP-1	5	rmpA2_6-60%	SAMN34209651	ttsh45		Human	liver abscess
GCA_029911805	GCA_029911805	Singapore	PRJNA956314	-	Singapore	Clade G	-	ST23	cgST:3913 LIN code:0,0,429,0,29,0,0,0,0,0	23	23	KL1	O1/O2v2		-	-	I	D	I	I	I	I	I	I	-	gmlC:5.34%	ybt 1; ICEKp10	clb 2	iuc 1	iro 1	rmp 1; KpVP-1	5	rmpA2_6*-47%	SAMN34209656	ttsh57		Human	liver abscess
GCA_029912345	GCA_029912345	Singapore	PRJNA956314	-	Singapore	Clade A	-	ST23	cgST:11106 LIN code:0,0,429,0,44,1,0,0,0,0	23	23	KL1	O1/O2v2		-	-	I	D	I	-	I	I	I	I	-	gmlB:411-420	ybt 9; ICEKp3	-	iuc 1	iro 1	rmp 1; KpVP-1	4	rmpA2_5-54%	SAMN34209643	ttsh33		Human	liver abscess
GCA_029912355	GCA_029912355	Singapore	PRJNA956314	-	Singapore	Clade D	-	ST23	cgST:24925 LIN code:0,0,429,0,8,2,0,0,0,0	23	23	KL1	O1/O2v2		-	-	I	D	I	D	I	I	I	I	-	gmlB:21.71%	ybt 1; ICEKp10	clb 3 (incomplete) (truncated)	iuc 1	iro 1	rmp 1; KpVP-1	5	rmpA2_6*-55%	SAMN34209641	ttsh31		Human	liver abscess
GCA_029912415	GCA_029912415	Singapore	PRJNA956314	-	Singapore	Clade G	-	ST23	cgST:3913 LIN code:0,0,429,0,29,0,0,0,0,0	23	23	KL1	O1/O2v2		-	-	I	D	I	I	I	I	I	I	-	gmlC:5.34%	ybt 1; ICEKp10	clb 2	iuc 1	iro 1	rmp 1; KpVP-1	5	rmpA2_6*-47%	SAMN34209661	ttsh62		Human	liver abscess
GCA_029912515	GCA_029912515	Singapore	PRJNA956314	-	Singapore	Clade D	-	ST23	cgST:25615 LIN code:0,0,429,0,44,4,1,0,0,0	23	23	KL1	O1/O2v2		-	-	I	D	D	I	I	I	I	I	-	wbbY:90.10%	ybt 1; ICEKp10 (truncated)	clb 2	iuc 1	iro 1	rmp 1; KpVP-1	5	rmpA2_6*-55%	SAMN34209633	ttsh22		Human	liver abscess
GCA_029912635	GCA_029912635	Singapore	PRJNA956314	-	Singapore	Clade G	-	ST23	cgST:3913 LIN code:0,0,429,0,29,0,0,0,0,0	23	23	KL1	O1/O2v2		-	-	I	D	I	I	I	I	I	I	-	gmlC:5.34%	ybt 1; ICEKp10	clb 2	iuc 1	iro 1	rmp 1; KpVP-1	5	rmpA2_6*-60%	SAMN34209613	sgh24		Human	liver abscess
GCA_029912825	GCA_029912825	Singapore	PRJNA956314	-	Singapore	Clade G	-	ST23	cgST:3913 LIN code:0,0,429,0,29,0,0,0,0,0	23	23	KL1	O1/O2v2		-	-	I	D	I	I	I	I	I	I	-	gmlC:5.34%	ybt 1; ICEKp10	clb 2	iuc 1	iro 1	rmp 1; KpVP-1	5	rmpA2_5-54%	SAMN34209578	nuh51		Human	liver abscess
GCA_029913185	GCA_029913185	Singapore	PRJNA956314	-	Singapore	Clade G	-	ST23	cgST:3913 LIN code:0,0,429,0,29,0,0,0,0,0	23	23	KL1	O1/O2v2		-	-	I	D	I	I	I	I	I	I	-	gmlC:5.34%	ybt 1; ICEKp10	clb 2	iuc 1	iro 1	rmp 1; KpVP-1	5	rmpA2_6*-60%	SAMN34209631	ttsh20		Human	liver abscess
GCA_029913385	GCA_029913385	Singapore	PRJNA956314	-	Singapore	Clade G	-	ST23	cgST:3913 LIN code:0,0,429,0,29,0,0,0,0,0	23	23	KL1	O1/O2v2		-	-	I	D	D	I	I	I	I	I	-	gmlC:5.34%	ybt 1; ICEKp10 (truncated)	clb 2	iuc 1	iro 1	rmp 1; KpVP-1	5	rmpA2_6*-55%	SAMN34209637	ttsh26		Human	liver abscess
GCA_029913425	GCA_029913425	Singapore	PRJNA956314	-	Singapore	Clade D	-	ST23	cgST:25615 LIN code:0,0,429,0,44,4,1,0,0,0	23	23	KL1	O1/O2v2		-	-	I	D	D	I	I	I	I	I	-	wbbY:90.10%	ybt 1; ICEKp10 (truncated)	clb 2	iuc 1	iro 1	rmp 1; KpVP-1	5	rmpA2_6*-55%	SAMN34209627	ttsh16		Human	liver abscess
GCA_029913665	GCA_029913665	Singapore	PRJNA956314	-	Singapore	Clade A	-	ST23	cgST:32675 LIN code:0,0,429,0,33,0,1,0,1,0	23	23	KL1	O1/O2v2		-	-	I	D	I	-	I	I	I	I	-	gmlB:438-451	ybt 8; ICEKp3	-	iuc 1	iro 1	rmp 1; KpVP-1	4	rmpA2_6-60%	SAMN34209541	nuh06		Human	liver abscess
GCA_029913705	GCA_029913705	Singapore	PRJNA956314	-	Singapore	Clade A	-	ST23	cgST:20569 LIN code:0,0,429,0,37,2,0,0,0,0	23	23	KL1	O1/O2v2		-	-	I	D	-	-	I	I	I	I	-	wbbY:92.44%	-	-	iuc 1	iro 1	rmp 1; KpVP-1	3	rmpA2_3-47%	SAMN34209542	nuh07		Human	liver abscess
GCA_029913725	GCA_029913725	Singapore	PRJNA956314	-	Singapore	Clade D	-	ST23	cgST:32686 LIN code:0,0,429,0,69,0,0,1,0,0	23	23	KL1	O1/O2v2		-	-	I	D	I	I	I	I	I	I	-	gmlB:37.00%	ybt 1; ICEKp10	clb 2	iuc 1	iro 1	rmp 1; KpVP-1	5	rmpA2_6*-60%	SAMN34209554	nuh20		Human	liver abscess
GCA_029913795	GCA_029913795	Singapore	PRJNA956314	-	Singapore	Clade A	-	ST23	cgST:32675 LIN code:0,0,429,0,33,0,1,0,1,0	23	23	KL1	O1/O2v2		-	-	I	D	I	-	I	I	I	I	-	gmlB:438-451	ybt 8; ICEKp3	-	iuc 1	iro 1	rmp 1; KpVP-1	4	rmpA2_6*-47%	SAMN34209553	nuh19		Human	liver abscess
GCA_029913975	GCA_029913975	Singapore	PRJNA956314	-	Singapore	Clade D	-	ST23	cgST:32686 LIN code:0,0,429,0,69,0,0,1,0,0	23	23	KL1	O1/O2v2		-	-	I	D	I	I	I	I	I	I	-	gmlB:37.00%	ybt 1; ICEKp10	clb 2	iuc 1	iro 1	rmp 1; KpVP-1	5	rmpA2_5*-54%	SAMN34209571	nuh41		Human	liver abscess
GCA_029914075	GCA_029914075	Singapore	PRJNA956314	-	Singapore	Clade D	-	ST2044	cgST:11106 LIN code:0,0,429,0,44,1,0,0,0,0	23	23	KL1	O1/O2v2		-	-	I	D	I	I	I	I	I	I	wzi:56.28%	gmlB:183-194	ybt 1; ICEKp10	clb 2	iuc 1	iro 1	rmp 1; KpVP-1	5	rmpA2_6-60%	SAMN34209547	nuh13		Human	liver abscess
GCA_029914145	GCA_029914145	Singapore	PRJNA956314	-	Singapore	Clade A	-	ST23	cgST:20698 LIN code:0,0,429,0,128,0,0,0,0,0	23	23	KL1	O1/O2v2		-	-	I	D	D	-	I	I	I	I	-	gmlB:229-238	ybt 9; ICEKp3 (truncated)	-	iuc 1	iro 1	rmp 1; KpVP-1	4	rmpA2_5-54%	SAMN34209546	nuh12		Human	liver abscess
GCA_029914255	GCA_029914255	Singapore	PRJNA956314	-	Singapore	Clade D	-	ST23	cgST:32686 LIN code:0,0,429,0,69,0,0,1,0,0	23	23	KL1	O1/O2v2		-	-	I	D	D	I	I	I	I	I	-	gmlB:37.00%	ybt 1; ICEKp10 (truncated)	clb 2	iuc 1	iro 1	rmp 1; KpVP-1	5	rmpA2_6*-47%	SAMN34209536	nuh01		Human	liver abscess
GCA_029914605	GCA_029914605	Singapore	PRJNA956314	-	Singapore	Clade D	-	ST23	cgST:11106 LIN code:0,0,429,0,44,1,0,0,0,0	23	23	KL1	O1/O2v2		-	-	I	D	I	I	I	I	I	I	-	wbbZ:66.67%	ybt 1; ICEKp10	clb 2	iuc 1	iro 1	rmp 1; KpVP-1	5	rmpA2_3-47%	SAMN34209616	ttsh02		Human	liver abscess
GCA_022265415	GCA_022265415	Singapore	PRJNA514245	PT_3142,PC_3142	Singapore	Clade D	KPC-2	ST23	cgST:25563 LIN code:0,0,429,0,44,4,1,0,0,0	23	23	KL1	O1/O2v2	2014	D2(KPC-2)	-	I	D	D	I	D	I	D	-	-	wbbY:50.07%	ybt 1; ICEKp10 (truncated)	clb 2	iuc 1 (truncated)	iro 1	rmp 1; KpVP-1 (truncated)	5	-	SAMN05770794	strain 12	2014-12-19	Human
GCA_023781715	GCA_023781715	Singapore	PRJNA514245	PT_3142,PC_3142	Singapore	Clade G	KPC-2	ST23	cgST:3913 LIN code:0,0,429,0,29,0,0,0,0,0	23	23	KL1	O1/O2v2		G1(KPC-2)	-	I	D	I	I	I	I	I	I	-	gmlC:5.34%	ybt 1; ICEKp10	clb 2	iuc 1	iro 1	rmp 1; KpVP-1	5	rmpA2_6*-48%	SAMN25349862	23
GCA_023782865	GCA_023782865	Singapore	PRJNA514245	PT_3142,PC_3142	Singapore	Clade G	KPC-2	ST23	cgST:3913 LIN code:0,0,429,0,29,0,0,0,0,0	23	23	KL1	O1/O2v2		G1(KPC-2)	-	I	D	I	I	I	I	I	I	-	gmlC:5.34%	ybt 1; ICEKp10	clb 2	iuc 1	iro 1	rmp 1; KpVP-1	5	rmpA2_6*-48%	SAMN25349851	23
GCA_023874325	GCA_023874325	Singapore	PRJNA514245	PT_3142,PC_3142	Singapore	Clade G	KPC-2	ST23	cgST:3913 LIN code:0,0,429,0,29,0,0,0,0,0	23	23	KL1	O1/O2v2		G1(KPC-2)	-	I	D	I	I	I	I	I	I	-	gmlC:5.34%	ybt 1; ICEKp10	clb 2	iuc 1	iro 1	rmp 1; KpVP-1	5	rmpA2_6*-48%	SAMN25349844	23
GCA_023874345	GCA_023874345	Singapore	PRJNA514245	PT_3142,PC_3142	Singapore	Clade G	KPC-2	ST23	cgST:3913 LIN code:0,0,429,0,29,0,0,0,0,0	23	23	KL1	O1/O2v2		G1(KPC-2)	-	I	D	I	I	I	I	I	I	-	gmlC:5.34%	ybt 1; ICEKp10	clb 2	iuc 1	iro 1	rmp 1; KpVP-1	5	rmpA2_6*-48%	SAMN25349852	23
GCA_025113585	GCA_025113585	Singapore	PRJNA514245	PT_3142,PC_3142	Singapore	Clade F	KPC-2	ST23	cgST:11106 LIN code:0,0,429,0,44,1,0,0,0,0	23	23	KL1	O1/O2v2	2018	-	-	I	D	I	I	I	I	I	I	-	gmlB:52.29%;gmlC:2.53%	ybt 1; ICEKp10	clb 2	iuc 1	iro 1	rmp 1; KpVP-1	5	rmpA2_6*-60%	SAMN14649975	201810391R	2018	Human	respiratory
GCA_029501075	GCA_029501075	Singapore	PRJNA514245	PT_3142,PC_3142	Singapore	Clade D	KPC-2	ST23	cgST:25563 LIN code:0,0,429,0,44,4,1,0,0,0	23	23	KL1	O1/O2v2	2014	D2(KPC-2)	-	I	D	D	I	D	I	D	-	-	wbbY:50.07%	ybt 1; ICEKp10 (truncated)	clb 2	iuc 1 (truncated)	iro 1	rmp 1; KpVP-1 (truncated)	5	-	SAMN14851693	201440721S	2014	Human	Rectal
KLE_IA3428AA_AS	SAMN38717950	Singapore	PRJNA549322	PT_3142,PC_3142	Singapore	Clade D	KPC-2	ST23	cgST:24925 LIN code:0,0,429,0,8,2,0,0,0,0	23	23	KL1	O1/O2v2		D3(KPC-2)	-	I	D	I	I	I	I	I	I	-	gmlB:21.71%	ybt 1; ICEKp10	clb 2	iuc 1	iro 1	rmp 1; KpVP-1	5	rmpA2_6*-55%	SAMN38717950	EC0675		Human
KLE_GA3819AA_AS	SAMN28747366	Spain: Catalonia	PRJNA843571	-	Spain	Clade E	-	ST23	cgST:16232 LIN code:0,0,429,0,42,0,1,1,0,0	23	23	KL1	O1/O2v2	2012	-	-	I	D	I	I	I	I	I	I	-	gmlC:5.34%	ybt 1; ICEKp10	clb 2	iuc 1	iro 1	rmp 1; KpVP-1	5	rmpA2_6*-47%	SAMN28747366	ST23, K1		Human
GCA_900493975	GCA_900493975	Thailand	PRJEB19226	PT_7078,PC_7078	Thailand	Clade D	OXA-232	ST23	cgST:338 LIN code:0,0,429,0,32,0,0,0,0,0	23	23	KL1	O1/O2v2	2016	-	-	I	D	I	I	I	I	I	I	-	gmlC:74.61%	ybt 1; ICEKp10	clb 2	iuc 1	iro 1	rmp 1; KpVP-1	5	rmpA2_6-60%	SAMEA4364606	4300STDY6470425	2016	Human
GCA_900508915	GCA_900508915	Turkey	PRJEB10018	-	Turkey	Clade F	-	ST23	cgST:2600 LIN code:0,0,429,0,14,0,0,0,0,0	23	23	KL1	O1/O2v2	2013	-	-	I	D	I	I	I	I	I	I	-	wbbY:189-198	ybt 1; ICEKp10	clb 2	iuc 1	iro 1	rmp 1; KpVP-1	5	rmpA2_5-54%	SAMEA3729828	EuSCAPE_TR231	2013	Human	Lower Respiratory Tract Secrection
GCA_900508905	GCA_900508905	Turkey	PRJEB10018	PT_804,PC_804	Turkey	Clade F	OXA-48	ST23	cgST:2600 LIN code:0,0,429,0,14,0,0,0,0,0	23	23	KL1	O1/O2v2	2013	-	-	I	D	I	I	I	I	I	I	-	wbbY:189-198	ybt 1; ICEKp10	clb 2	iuc 1	iro 1	rmp 1; KpVP-1	5	rmpA2_5-54%	SAMEA3729824	EuSCAPE_TR229	2013	Human	urine
GCA_022272515	GCA_022272515	USA: Arizona	PRJNA514245	-	USA	Clade C	-	ST23	cgST:33317 LIN code:0,0,429,0,47,0,2,0,0,0	23	23	KL1	O1/O2v2	2012	-	-	I	D	I	I	I	I	I	I	-	wbbY:722-728	ybt 1; ICEKp10	clb 2	iuc 1	iro 1	rmp 1; KpVP-1	5	rmpA2_6-60%	SAMN05581754	TG64698	2012-10-01	Human	abscess
GCA_003334885	GCA_003334885	USA: Baltimore	PRJNA392824	-	USA	Clade A	-	ST23	cgST:2888 LIN code:0,0,429,0,33,0,0,0,0,0	23	23	KL1	O1/O2v2	2015	-	-	I	D	I	-	I	I	I	I	-	gmlB:45.87%;gmlC:12.32%	ybt 8; ICEKp3	-	iuc 1	iro 1	rmp 1; KpVP-1	4	rmpA2_6-60%	SAMN07311090	JHTS006	2015-08-28	Human	hospital, patient
GCA_003334925	GCA_003334925	USA: Baltimore	PRJNA392824	-	USA	Clade A	-	ST23	cgST:2888 LIN code:0,0,429,0,33,0,0,0,0,0	23	23	KL1	O1/O2v2	2015	-	-	I	D	I	-	I	I	I	I	-	gmlB:45.87%;gmlC:12.32%	ybt 8; ICEKp3	-	iuc 1	iro 1	rmp 1; KpVP-1	4	rmpA2_6-60%	SAMN07311091	JHTS007	2015-09-04	Human	hospital, patient
GCA_003335025	GCA_003335025	USA: Baltimore	PRJNA392824	-	USA	Clade A	-	ST23	cgST:2888 LIN code:0,0,429,0,33,0,0,0,0,0	23	23	KL1	O1/O2v2	2015	-	-	I	D	I	-	I	I	I	I	-	gmlB:45.87%;gmlC:12.32%	ybt 8; ICEKp3	-	iuc 1	iro 1	rmp 1; KpVP-1	4	rmpA2_6-60%	SAMN07311085	JHTS001	2015-07-27	Human	hospital, patient
GCA_003345685	GCA_003345685	USA: Baltimore	PRJNA392824	-	USA	Clade A	-	ST23	cgST:2888 LIN code:0,0,429,0,33,0,0,0,0,0	23	23	KL1	O1/O2v2	2015	-	-	I	D	I	-	I	I	I	I	-	gmlB:45.87%;gmlC:12.32%	ybt 8; ICEKp3	-	iuc 1	iro 1	rmp 1; KpVP-1	4	rmpA2_6-60%	SAMN07311089	JHTS005	2015-08-28	Human	hospital, patient
KLE_GA7051AA_AS	SAMN30274894	USA: California	PRJNA729785	-	USA	Clade F	-	ST23	cgST:16840 LIN code:0,0,429,0,81,0,0,0,0,0	23	23	KL1	O1/O2v2	2022	-	-	I	D	I	I	I	I	I	I	-	wbbY:95-113	ybt 1; ICEKp10	clb 2	iuc 1	iro 1	rmp 1; KpVP-1	5	rmpA2_5*-54%	SAMN30274894	Hypervirulent		Human
GCA_045487915	GCA_045487915	USA: New Hampshire	PRJNA514245	-	USA	Clade F	-	ST23	cgST:16840 LIN code:0,0,429,0,81,0,0,0,0,0	23	23	KL1	O1/O2v2	2018	-	-	I	D	D	I	I	I	I	I	-	gmlA:0.00%;gmlB:0.00%;gmlC:93.84%	ybt 1; ICEKp10 (truncated)	clb 2	iuc 1	iro 1	rmp 1; KpVP-1	5	rmpA2_6*-47%	SAMN38891215	KPB51	2018	Human	blood
GCA_030845435	GCA_030845435	USA:California	PRJNA981468	-	USA	Clade C	-	ST23	cgST:19563 LIN code:0,0,429,0,25,0,1,0,0,0	23	23	KL1	O1/O2v2	2014	-	-	I	D	I	I	I	I	D	I	-	glf:622-631	ybt 1; ICEKp10	clb 2	iuc 1	iro 1	rmp 1; KpVP-1 (truncated)	5	rmpA2_6-60%	SAMN36071313	25188	2014-06-16	Human	urine
KLE_DA4466AA_AS	SAMN13166969	USA	PRJNA288601	PT_387,PC_355	USA	Clade F	KPC-2	ST23	cgST:25675 LIN code:0,0,429,0,99,0,0,0,0,0	23	23	KL1	O1/O2v2	2016	F3(KPC-2)	-	I	D	I	I	I	I	I	I	-	gmlC:1217-1226	ybt 1; ICEKp10	clb 2	iuc 1	iro 1	rmp 1; KpVP-1	5	rmpA2_3-47%	SAMN13166969	DHQP1701672		Human
KLE_HA7357AA_AS	SAMN37147176	USA	PRJNA994967	PT_387,PC_355	USA	Clade F	KPC-2	ST23	cgST:25675 LIN code:0,0,429,0,99,0,0,0,0,0	23	23	KL1	O1/O2v2		F3(KPC-2)	-	I	D	I	I	I	I	I	I	-	gmlC:1217-1226	ybt 1; ICEKp10	clb 2	iuc 1	iro 1	rmp 1; KpVP-1	5	rmpA2_3-47%	SAMN37147176	RCA1		Human
GCA_004924315	GCA_004924315	USA: MN	PRJNA288601	PT_387,PC_355	USA	Clade F	KPC-2	ST23	cgST:25675 LIN code:0,0,429,0,99,0,0,0,0,0	23	23	KL1	O1/O2v2	2016	F3(KPC-2)	-	I	D	I	I	I	I	I	I	-	gmlC:1217-1226	ybt 1; ICEKp10	clb 2	iuc 1	iro 1	rmp 1; KpVP-1	5	rmpA2_3-47%	SAMN11054834	ST23	2016-06	Human	urine
GCA_033107365	GCA_033107365	Vietnam	PRJNA514245	-	Vietnam	Clade D	-	ST23	cgST:20232 LIN code:0,0,429,0,5,0,2,1,0,0	23	23	KL1	O1/O2v2	2018	-	-	I	D	I	D	I	I	I	-	-	kfoC:90.24%;wzm:87.50%	ybt 1; ICEKp10	clb 2 (truncated)	iuc 1	iro 1	rmp unknown	5	-	SAMEA114094094	Klebsiella pneumoniae	2018	Human	blood
GCA_033107545	GCA_033107545	Vietnam	PRJNA514245	-	Vietnam	Others	-	ST23	cgST:12964 LIN code:0,0,429,0,70,0,0,0,0,0	23	23	KL1	O1/O2v2	2018	-	-	I	D	I	D	I	I	D	-	-	gmlB:752-755	ybt 1; ICEKp10	clb 2 (truncated)	iuc 1	iro 1	rmp 1; KpVP-1 (incomplete)	5	-	SAMEA114094086	Klebsiella pneumoniae	2018	Human	blood
GCA_034408165	GCA_034408165	Vietnam	PRJNA514245	-	Vietnam	Clade D	-	ST23	cgST:21663 LIN code:0,0,429,0,44,11,0,0,0,0	23	23	KL1	O1/O2v2	2017	-	-	I	D	I	I	I	I	I	-	-	kfoC:0.00%;wbbO:42.77%	ybt 1; ICEKp10	clb 2	iuc 1	iro 1	rmp 1; KpVP-1	5	-	SAMEA114714398	Viet-Hano20	2017	Human	blood
KLE_AA0550AA_AS	SAMEA3729850		PRJEB10018	-		Clade F	-	ST23	cgST:2600 LIN code:0,0,429,0,14,0,0,0,0,0	23	23	KL1	O1/O2v2		-	-	I	D	I	I	I	I	I	I	-	wbbY:189-198	ybt 1; ICEKp10	clb 2	iuc 1	iro 1	rmp 1; KpVP-1	5	rmpA2_5-54%	SAMEA3729850	EuSCAPE_TR250
GCA_900776345	GCA_900776345		PRJEB31361	-		Clade A	-	ST23-1LV	cgST:20698 LIN code:0,0,429,0,128,0,0,0,0,0	23	23	KL1	O1/O2v2		-	-	I	D	I	-	I	I	I	I	-	gmlB:229-238	ybt 9; ICEKp3	-	iuc 1	iro 1	rmp 1; KpVP-1	4	rmpA2_5-54%	SAMEA4873623	5012STDY7626422
KLE_GA5260AA_AS	SAMEA8457514		PRJEB43975	-		Clade D	-	ST23	cgST:21663 LIN code:0,0,429,0,44,11,0,0,0,0	23	23	KL1	O1/O2v2		-	-	I	D	I	I	I	I	I	I	-	kfoC:0.00%:wbbO:42.77%	ybt 1; ICEKp10	clb 2	iuc 1	iro 1	rmp 1; KpVP-1	5	rmpA2_6-60%	SAMEA8457514	18Y01581
KLE_AA5499AA_AS	SAMEA3357291		PRJEB6891	-		Clade A	-	ST23	cgST:18265 LIN code:0,0,429,0,8,0,1,0,0,0	23	23	KL1	O1/O2v2		-	-	I	D	-	-	I	I	I	I	-	gmlB:36.39%	-	-	iuc 1	iro 1	rmp 1; KpVP-1	3	rmpA2_5-54%	SAMEA3357291	KSB1_10A-sc-2280220
KLE_AA4986AA_AS	SAMEA3172287		PRJEB7967	-		Clade D	-	ST23	cgST:12990 LIN code:0,0,429,0,44,1,3,0,0,0	23	23	KL1	O1/O2v2		-	-	I	D	I	I	I	I	I	I	-	wbbY:488-497	ybt 1; ICEKp10	clb 2	iuc 1	iro 1	rmp 1; KpVP-1	5	rmpA2_5-54%	SAMEA3172287	CAS685
KLE_AA4987AA_AS	SAMEA3172315		PRJEB7967	-		Others	-	ST23	cgST:30932 LIN code:0,0,429,0,97,0,0,0,0,0	23	23	KL1	O1/O2v2		-	-	I	D	I	I	I	I	I	I	-	wbbY:399-408	ybt 1; ICEKp10	clb 2	iuc 1	iro 1	rmp 1; KpVP-1	5	rmpA2_6*-47%	SAMEA3172315	CAS687
KLE_AA5003AA_AS	SAMEA3182014		PRJEB7967	-		Others	-	ST23	cgST:11106 LIN code:0,0,429,0,44,1,0,0,0,0	23	23	KL1	O1/O2v2		-	-	I	D	I	I	I	I	I	I	-	wbbY:29.55%	ybt 1; ICEKp10	clb 2	iuc 1	iro 1	rmp 1; KpVP-1	5	rmpA2_6*-47%	SAMEA3182014	CAS990
KLE_AA5007AA_AS	SAMEA3182705		PRJEB7967	-		Others	-	ST23	cgST:30932 LIN code:0,0,429,0,97,0,0,0,0,0	23	23	KL1	O1/O2v2		-	-	I	D	I	I	I	I	I	-	-	wbbY:399-408	ybt 1; ICEKp10	clb 2	iuc 1	iro 1	rmp 1; KpVP-1	5	-	SAMEA3182705	CAS683
GCA_022296895	GCA_022296895		PRJNA514245	-		Clade F	-	ST23	cgST:19345 LIN code:0,0,429,0,44,19,0,0,0,0	23	23	KL1	O1/O2v2		-	CTX-M-15	I	D	I	I	I	I	I	I	-	gmlA:0.00%;gmlB:55.15%	ybt 1; ICEKp10	clb 2	iuc 1	iro 1	rmp 1; KpVP-1	5	rmpA2_6*-55%	SAMEA4531999	14ARS_VSM0055
GCA_016635135	GCA_016635135	Australia	PRJNA480723	-	Australia	Clade B	-	ST23	cgST:4484 LIN code:0,0,429,0,26,0,0,0,0,0	23	23	KL1	O1/O2v2	2014	-	-	I	I	I	I	I	I	D	I	-	-	ybt 1; ICEKp10	clb 2	iuc 1	iro 1	rmp 1; KpVP-1 (truncated)	5	rmpA2_6-60%	SAMN13301666	KP88_C	2014-10	Human	blood
GCA_016635215	GCA_016635215	Australia	PRJNA480723	-	Australia	Clade D	-	ST23	cgST:12990 LIN code:0,0,429,0,44,1,3,0,0,0	23	23	KL1	O1/O2v2	2014	-	-	I	I	I	I	I	I	I	I	-	-	ybt 1; ICEKp10	clb 2	iuc 1	iro 1	rmp 1; KpVP-1	5	rmpA2_6-60%	SAMN13301662	KP74	2014-10	Human	blood
GCA_016635385	GCA_016635385	Australia	PRJNA480723	-	Australia	Clade C	-	ST1761	cgST:30078 LIN code:0,0,429,0,4,33,0,0,0,0	23	23	KL1	O1/O2v2	2015	-	-	I	I	I	I	I	I	I	I	-	-	ybt 1; ICEKp10	clb 2	iuc 1	iro 1	rmp 1; KpVP-1	5	rmpA2_3-47%	SAMN13301654	KP60_C	2015-02	Human	blood
GCA_022260555	GCA_022260555	Australia	PRJNA514245	-	Australia	Clade D	-	ST23	cgST:17125 LIN code:0,0,429,0,5,0,1,1,0,0	23	23	KL1	O1/O2v2	2002	-	-	I	I	I	I	I	I	I	-	-	-	ybt 1; ICEKp10	clb 2	iuc 1	iro 1	rmp 1; KpVP-1	5	-	SAMEA882041	AJ155	2002	Human
GCA_026256445	GCA_026256445	Australia	PRJNA646837	-	Australia	Others	-	ST23	cgST:25832 LIN code:0,0,429,0,117,0,0,0,0,0	23	23	KL1	O1/O2v2	2013	-	-	I	I	I	I	I	I	I	I	-	-	ybt 1; ICEKp10	clb 2	iuc 1	iro 1	rmp 1; KpVP-1	5	rmpA2_6*-47%	SAMEA3357081	INF079	2013-05	Human	urine
KLE_FA2540AA_AS	SAMN17846705	Australia	PRJNA701073	-	Australia	Others	-	ST23	cgST:25832 LIN code:0,0,429,0,117,0,0,0,0,0	23	23	KL1	O1/O2v2	2020	-	-	I	I	I	I	I	I	D	I	-	-	ybt 1; ICEKp10	clb 2	iuc 1	iro 1	rmp 1; KpVP-1 (truncated)	5	rmpA2_6*-47%	SAMN17846705	INF079-postexp-MHB6GP		Laboratory
KLE_FA2543AA_AS	SAMN17846707	Australia	PRJNA701073	-	Australia	Others	-	ST23	cgST:25832 LIN code:0,0,429,0,117,0,0,0,0,0	23	23	KL1	O1/O2v2	2020	-	-	I	I	I	I	I	I	I	I	-	-	ybt 1; ICEKp10	clb 2	iuc 1	iro 1	rmp 1; KpVP-1	5	rmpA2_6*-47%	SAMN17846707	INF079-HLR-MHBG6P		Laboratory
KLE_FA2544AA_AS	SAMN17846708	Australia	PRJNA701073	-	Australia	Others	-	ST23	cgST:25832 LIN code:0,0,429,0,117,0,0,0,0,0	23	23	KL1	O1/O2v2	2020	-	-	I	I	I	I	I	I	I	I	-	-	ybt 1; ICEKp10	clb 2	iuc 1	iro 1	rmp 1; KpVP-1	5	rmpA2_6*-47%	SAMN17846708	INF079-postexp-SHU		Laboratory
GCA_022497085	GCA_022497085	Australia: Melbourne	PRJNA514245	-	Australia	Clade F	-	ST23	cgST:30374 LIN code:0,0,429,0,86,0,0,0,0,0	23	23	KL1	O1/O2v2	2001	-	-	I	I	D	I	I	I	I	I	-	-	ybt 1; ICEKp10 (truncated)	clb 2	iuc 1	iro 1	rmp 1; KpVP-1	5	rmpA2_5-54%	SAMN26366787	AJ022	2001	Human	sputum
GCA_022500985	GCA_022500985	Australia: Melbourne	PRJNA514245	-	Australia	Clade F	-	ST23	cgST:30374 LIN code:0,0,429,0,86,0,0,0,0,0	23	23	KL1	O1/O2v2	2001	-	-	I	I	D	I	I	I	I	I	-	-	ybt 1; ICEKp10 (truncated)	clb 2	iuc 1	iro 1	rmp 1; KpVP-1	5	rmpA2_5-54%	SAMN26366789	AJ028	2001	Human	mid-stream urine
GCA_023027505	GCA_023027505	Australia: Melbourne	PRJNA514245	-	Australia	Clade D	-	ST23	cgST:30594 LIN code:0,0,429,0,95,0,0,0,0,0	23	23	KL1	O1/O2v2	2020	-	-	I	I	I	I	I	I	I	-	-	-	ybt 1; ICEKp10	clb 2	iuc 1	iro 1	rmp 1; KpVP-1	5	-	SAMN26369012	KPN1981	2020	Human	Endotrachial Tube
GCA_023028405	GCA_023028405	Australia: Melbourne	PRJNA514245	-	Australia	Clade C	-	ST23	cgST:30562 LIN code:0,0,429,0,4,0,12,0,0,0	23	23	KL1	O1/O2v2	2020	-	-	I	I	I	I	I	I	I	I	-	kfoC:11.66%	ybt 1; ICEKp10	clb 2	iuc 1	iro 1	rmp 1; KpVP-1	5	rmpA2_3-47%	SAMN26369092	KPN2067	2020	Human	urine
GCA_023029105	GCA_023029105	Australia: Melbourne	PRJNA514245	-	Australia	Clade D	-	ST23	cgST:30529 LIN code:0,0,429,0,44,15,0,0,0,0	23	23	KL1	O1/O2v2	2020	-	-	I	I	I	I	I	I	I	I	-	-	ybt 1; ICEKp10	clb 2	iuc 1	iro 1	rmp 1; KpVP-1	5	rmpA2_5-54%	SAMN26369138	KPN2118	2020	Human	Central venous catheter
GCA_023029365	GCA_023029365	Australia: Melbourne	PRJNA514245	-	Australia	Clade D	-	ST23	cgST:30500 LIN code:0,0,429,0,108,0,0,0,0,0	23	23	KL1	O1/O2v2	2020	-	-	I	I	I	I	I	I	I	-	-	-	ybt 1; ICEKp10	clb 2	iuc 1	iro 1	rmp 1; KpVP-1	5	-	SAMN26368940	KPN1899	2020	Human	bronchoalveolar lavage
GCA_023029725	GCA_023029725	Australia: Melbourne	PRJNA514245	-	Australia	Clade D	-	ST23	cgST:30493 LIN code:0,0,429,0,44,14,0,0,0,0	23	23	KL1	O1/O2v2	2020	-	-	I	I	I	I	I	I	I	I	-	-	ybt 1; ICEKp10	clb 2	iuc 1	iro 1	rmp 1; KpVP-1	5	rmpA2_6*-60%	SAMN26369166	KPN2150	2020	Human	sputum
GCA_044977065	GCA_044977065	Australia: Melbourne	PRJNA514245	-	Australia	Clade D	-	ST23	cgST:30529 LIN code:0,0,429,0,44,15,0,0,0,0	23	23	KL1	O1/O2v2	2020	-	-	I	I	I	I	I	I	D	-	-	-	ybt 1; ICEKp10	clb 2	iuc 1	iro 1	rmp 1; KpVP-1 (truncated)	5	-	SAMN40027653	KPN2110	2020-07-29	Human	endotracheal tube
KLE_JA0158AA_AS	SAMN43221720	Australia: New South Wales	PRJNA1148794	-	Australia	Clade G	-	ST23	cgST:3913 LIN code:0,0,429,0,29,0,0,0,0,0	23	23	KL1	O1/O2v2	2022	G1(KPC-2)	-	I	I	I	I	I	I	I	I	-	-	ybt 1; ICEKp10	clb 2	iuc 1	iro 1	rmp 1; KpVP-1	5	rmpA2_6*-48%	SAMN43221720	SGH10		Human
KLE_JA0159AA_AS	SAMN43221719	Australia: New South Wales	PRJNA1148794	-	Australia	Clade G	-	ST23	cgST:3913 LIN code:0,0,429,0,29,0,0,0,0,0	23	23	KL1	O1/O2v2	2022	G1(KPC-2)	-	I	I	I	I	I	I	I	I	-	-	ybt 1; ICEKp10	clb 2	iuc 1	iro 1	rmp 1; KpVP-1	5	rmpA2_6*-60%	SAMN43221719	SGH10		Human
KLE_JA0162AA_AS	SAMN43221730	Australia: New South Wales	PRJNA1148794	-	Australia	Clade G	-	ST23	cgST:3913 LIN code:0,0,429,0,29,0,0,0,0,0	23	23	KL1	O1/O2v2	2022	G1(KPC-2)	-	I	I	I	I	I	I	I	I	-	-	ybt 1; ICEKp10	clb 2	iuc 1	iro 1	rmp 1; KpVP-1	5	rmpA2_6*-48%	SAMN43221730	SGH10		Human
GCA_900511245	GCA_900511245	Austria	PRJEB10018	-	Austria	Others	-	ST23	cgST:1451 LIN code:0,0,429,0,16,0,0,0,0,0	23	23	KL1	O1/O2v2	2014	-	-	I	I	I	I	I	I	I	I	-	-	ybt 1; ICEKp10	clb 2	iuc 1	iro 1	rmp 1; KpVP-1	5	rmpA2_6*-55%	SAMEA3499900	EuSCAPE_AT028	2014	Human	Wound Secretion (swab)
GCA_027610265	GCA_027610265	Bangladesh	PRJNA514245	-	Bangladesh	Clade E	-	ST23	cgST:26933 LIN code:0,0,429,0,6,0,0,1,0,0	23	23	KL1	O1/O2v2	2007	-	-	I	I	I	I	I	I	I	I	-	-	ybt 1; ICEKp10	clb 2	iuc 1	iro 1	rmp 1; KpVP-1	5	rmpA2_6-60%	SAMN29204931	CHRF_KPN_0430	2007-02-27	Human
GCA_043475485	GCA_043475485	Bangladesh: Dhaka	PRJNA514245	-	Bangladesh	Clade G	-	ST23	cgST:11106 LIN code:0,0,429,0,44,1,0,0,0,0	23	23	KL1	O1/O2v2	2022	-	-	I	I	I	I	I	I	I	I	-	-	ybt 1; ICEKp10	clb 2	iuc 1	iro 1	rmp 1; KpVP-1	5	rmpA2_6-60%	SAMN35991934	KPN_01_027	2022-03-16	Human	Sputum/TA
GCA_043475795	GCA_043475795	Bangladesh: Dhaka	PRJNA514245	-	Bangladesh	Clade A	-	ST23	cgST:11106 LIN code:0,0,429,0,44,1,0,0,0,0	23	23	KL1	O1/O2v2	2022	-	-	I	I	-	-	I	I	I	I	-	-	-	-	iuc 1	iro 1	rmp 1; KpVP-1	3	rmpA2_6-60%	SAMN35991946	KPN_01_043	2022-04-06	Human	Sputum/TA
GCA_043476675	GCA_043476675	Bangladesh: Dhaka	PRJNA514245	-	Bangladesh	Clade G	-	ST23	cgST:11106 LIN code:0,0,429,0,44,1,0,0,0,0	23	23	KL1	O1/O2v2	2022	-	CTX-M-15	I	I	I	I	I	I	I	I	-	-	ybt 1; ICEKp10	clb 2	iuc 1	iro 1	rmp 1; KpVP-1	5	rmpA2_6*-55%	SAMN35991967	KPN_01_068	2022-06-12	Human	WS/Pus
GCA_016139095	GCA_016139095	Belarus	PRJNA525009	-	Belarus	Clade G	-	ST23	cgST:11106 LIN code:0,0,429,0,44,1,0,0,0,0	23	23	KL1	O1/O2v2	2015	-	-	I	I	I	I	I	I	D	I	-	-	ybt 1; ICEKp10	clb 2	iuc 1	iro 1	rmp 1; KpVP-1 (truncated)	5	rmpA2_3-47%	SAMN11081147	HUMB 14383	2015	Human
GCA_023062815	GCA_023062815	Belgium: Antwerp	PRJNA817214	-	Belgium	Clade F	-	ST23	cgST:16192 LIN code:0,0,429,0,44,2,0,0,0,0	23	23	KL1	O1/O2v2	2019	-	-	I	I	D	I	I	I	I	I	-	-	ybt 1; ICEKp10 (truncated)	clb 2	iuc 1	iro 1	rmp 1; KpVP-1	5	rmpA2_6-60%	SAMN26750087	CNR20190624_S18	2019	Human	Hepato/biliary
GCA_023062855	GCA_023062855	Belgium: Antwerp	PRJNA817214	-	Belgium	Clade E	-	ST23	cgST:6973 LIN code:0,0,429,0,45,0,0,0,0,0	23	23	KL1	O1/O2v2	2019	-	-	I	I	I	I	I	I	I	I	-	-	ybt 1; ICEKp10	clb 2	iuc 1	iro 1	rmp 1; KpVP-1	5	rmpA2_6*-48%	SAMN26750085	CNR20190153_S16	2019	Human	blood
GCA_023062695	GCA_023062695	Belgium: Brussels	PRJNA817214	-	Belgium	Clade B	-	ST23	cgST:27034 LIN code:0,0,429,0,44,17,0,0,0,0	23	23	KL1	O1/O2v2	2014	-	-	I	I	I	I	I	I	I	I	-	-	ybt 1; ICEKp10	clb 2	iuc 1	iro 1	rmp 1; KpVP-1	5	rmpA2_6-60%	SAMN26750072	CNR20140549_S2	2014	Human	blood
GCA_023062715	GCA_023062715	Belgium: Brussels	PRJNA817214	-	Belgium	Clade B	-	ST23	cgST:27034 LIN code:0,0,429,0,44,17,0,0,0,0	23	23	KL1	O1/O2v2	2014	-	-	I	I	D	I	I	I	I	I	-	-	ybt 1; ICEKp10 (truncated)	clb 2	iuc 1	iro 1	rmp 1; KpVP-1	5	rmpA2_6-60%	SAMN26750074	CNR20141030_S4	2014	Human	blood
GCA_023062975	GCA_023062975	Belgium: Brussels	PRJNA817214	-	Belgium	Clade C	-	ST23	cgST:13047 LIN code:0,0,429,0,4,0,0,1,0,0	23	23	KL1	O1/O2v2	2016	-	-	I	I	I	I	I	I	I	I	-	-	ybt 1; ICEKp10	clb 2	iuc 1	iro 1	rmp 1; KpVP-1	5	rmpA2_6-60%	SAMN26750076	CNR20160160_S6	2016	Human	Ocular
KLE_HA5624AA_AS	SAMN34411498	Cambodia: Battambang	PRJNA945449	-	Cambodia	Clade F	-	ST23	cgST:373 LIN code:0,0,429,0,11,0,0,0,0,0	23	23	KL1	O1/O2v2	2022	-	-	I	I	I	I	I	I	I	I	-	-	ybt 1; ICEKp10	clb 2	iuc 1	iro 1	rmp 1; KpVP-1	5	rmpA2_6*-46%	SAMN34411498	Colony-160		Human
KLE_HA3990AA_AS	SAMN33797289	Cambodia: Takeo	PRJNA945449	-	Cambodia	Clade A	-	ST23	cgST:32931 LIN code:0,0,429,0,72,0,0,0,1,0	23	23	KL1	O1/O2v2	2022	-	-	I	I	I	-	I	I	I	I	-	-	ybt 8; ICEKp3	-	iuc 1	iro 1	rmp 1; KpVP-1	4	rmpA2_6*-60%	SAMN33797289	Colony-788		Human
GCA_033837045	GCA_033837045	Canada: Hamilton, Ontario	PRJNA514245	-	Canada	Clade B	-	ST23	cgST:26932 LIN code:0,0,429,0,113,0,0,0,0,0	23	23	KL1	O1/O2v2	2016	-	-	I	I	I	I	I	I	I	I	-	-	ybt 1; ICEKp10	clb 2	iuc 1	iro 1	rmp 1; KpVP-1	5	rmpA2_6-60%	SAMN38329998	C0467	2016	Human
GCA_021937595	GCA_021937595	Canada: Quebec	PRJNA514245	-	Canada	Clade B	-	ST23	cgST:27034 LIN code:0,0,429,0,44,17,0,0,0,0	23	23	KL1	O1/O2v2	2017	-	-	I	I	I	I	I	I	-	-	-	-	ybt 1; ICEKp10	clb 2	iuc 1	iro 1	-	5	-	SAMN19658556	122663	2017-03-18	Human	respiratory
GCA_029589035	GCA_029589035	Chile	PRJNA941503	-	Chile	Clade E	-	ST23	cgST:16232 LIN code:0,0,429,0,42,0,1,1,0,0	23	23	KL1	O1/O2v2	2020	-	-	I	I	I	I	I	I	I	I	-	-	ybt 1; ICEKp10	clb 2	iuc 1	iro 1	rmp 1; KpVP-1	5	rmpA2_5-54%	SAMN33948602	khv2068	2020	Human	tracheal aspirate
GCA_031047515	GCA_031047515	Chile	PRJNA514245	PT_387,PC_355	Chile	Clade C	KPC-2	ST23	cgST:19563 LIN code:0,0,429,0,25,0,1,0,0,0	23	23	KL1	O1/O2v2	2022	-	-	I	I	I	I	I	I	I	I	-	-	ybt 1; ICEKp10	clb 2	iuc 1	iro 1	rmp 1; KpVP-1	5	rmpA2_6-60%	SAMN35037654	khv2157	2022	Human	tracheal aspirate
GCA_036903465	GCA_036903465	Chile	PRJNA910606	PT_387,PC_355	Chile	Clade C	KPC-2	ST23	cgST:19563 LIN code:0,0,429,0,25,0,1,0,0,0	23	23	KL1	O1/O2v2	2021	-	-	I	I	D	I	I	I	I	I	-	-	ybt 1; ICEKp10 (truncated)	clb 2	iuc 1	iro 1	rmp 1; KpVP-1	5	rmpA2_6-60%	SAMN32135627	hv2157	2021	Human	Endotracheal aspirate
GCA_029193615	GCA_029193615	Chile	PRJNA941503	PT_387,PC_355	Chile	Clade C	KPC-2	ST23	cgST:19563 LIN code:0,0,429,0,25,0,1,0,0,0	23	23	KL1	O1/O2v2	2022	-	-	I	I	I	I	I	I	I	I	-	-	ybt 1; ICEKp10	clb 2	iuc 1	iro 1	rmp 1; KpVP-1	5	rmpA2_6-60%	SAMN33610088	khv2157	2022	Human	tracheal aspirate
GCA_032253935	GCA_032253935	Chile: Santiago	PRJNA1020101	PT_592,PC_590	Chile	Clade B	KPC-2;VIM-1	ST23	cgST:23951 LIN code:0,0,429,0,28,0,0,1,0,0	23	23	KL1	O1/O2v2	2022	-	-	I	I	I	I	I	I	I	I	-	-	ybt 1; ICEKp10	clb 2	iuc 1	iro 1	rmp 1; KpVP-1	5	rmpA2_3-47%	SAMN37513143	VA585-22	2022-09-29	Human	tracheal aspirate
GCA_021497265	GCA_021497265	Anhui	PRJNA601835	-	China	Clade C	-	ST1660	cgST:22388 LIN code:0,0,429,0,4,26,0,0,0,0	23	23	KL1	O1/O2v2	2018	-	-	I	I	I	I	I	I	I	I	-	-	ybt 1; ICEKp10	clb 2	iuc 1	iro 1	rmp 1; KpVP-1	5	rmpA2_5*-47%	SAMN13874936	KP-Zhen	2018-09-18	Human
GCA_029662945	GCA_029662945	Anhui	PRJNA937035	-	China	Clade B	-	ST23	cgST:18086 LIN code:0,0,429,0,1,2,0,0,0,0	23	23	KL1	O1/O2v2	2022	-	-	I	I	I	I	I	I	I	I	-	-	ybt 1; ICEKp10	clb 2	iuc 1	iro 1	rmp 1; KpVP-1	5	rmpA2_6*-55%	SAMN33059483	2216	2022-03	Human	blood
GCA_029663205	GCA_029663205	Anhui	PRJNA937035	-	China	Clade B	-	ST23	cgST:18086 LIN code:0,0,429,0,1,2,0,0,0,0	23	23	KL1	O1/O2v2	2022	-	-	I	I	I	I	I	I	I	I	-	-	ybt 1; ICEKp10	clb 2	iuc 1	iro 1	rmp 1; KpVP-1	5	rmpA2_6*-55%	SAMN33059473	2223	2022-03	Human	blood
GCA_029663475	GCA_029663475	Anhui	PRJNA937035	-	China	Clade C	-	ST23	cgST:32042 LIN code:0,0,429,0,4,0,0,1,1,0	23	23	KL1	O1/O2v2	2022	-	-	I	I	I	I	I	I	I	I	wzi:92.89%	-	ybt 1; ICEKp10	clb 2	iuc 1	iro 1	rmp 1; KpVP-1	5	rmpA2_5-54%	SAMN33059467	1537	2022-03	Human	sputum
GCA_029663555	GCA_029663555	Anhui	PRJNA937035	-	China	Clade C	-	ST23	cgST:33580 LIN code:0,0,429,0,4,16,0,0,1,0	23	23	KL1	O1/O2v2	2022	-	-	I	I	I	I	I	I	I	I	-	-	ybt 1; ICEKp10	clb 2	iuc 1	iro 1	rmp 1; KpVP-1	5	rmpA2_5-54%	SAMN33059466	2572	2022-03	Human	Drainage fluid
GCA_029664645	GCA_029664645	Anhui	PRJNA937035	-	China	Clade E	-	ST23	cgST:3803 LIN code:0,0,429,0,6,0,0,0,0,0	23	23	KL1	O1/O2v2	2022	-	-	I	I	I	I	I	I	I	I	-	-	ybt 1; ICEKp10	clb 2	iuc 1	iro 1	rmp 1; KpVP-1	5	rmpA2_6*-47%	SAMN33059464	2641	2022-03	Human	Drainage fluid
GCA_030067235	GCA_030067235	Anhui	PRJNA971333	-	China	Clade C	-	ST23	cgST:11108 LIN code:0,0,429,0,4,15,0,0,0,0	23	23	KL1	O1/O2v2	2022	-	CTX-M-15	I	I	I	I	I	I	I	I	-	-	ybt 1; ICEKp10	clb 2	iuc 1	iro 1	rmp 1; KpVP-1	5	rmpA2_8-60%	SAMN35028419	22111648	2022-11	Human	sputum
GCA_030067275	GCA_030067275	Anhui	PRJNA971333	-	China	Clade C	-	ST23	cgST:32042 LIN code:0,0,429,0,4,0,0,1,1,0	23	23	KL1	O1/O2v2	2022	-	CTX-M-3	I	I	I	I	I	I	I	I	wzi:56.28%;wzi:787-791	-	ybt 1; ICEKp10	clb 2	iuc 1	iro 1	rmp 1; KpVP-1	5	rmpA2_6-60%	SAMN35028424	22111913	2022-11	Human	sputum
GCA_030067345	GCA_030067345	Anhui	PRJNA971333	-	China	Clade C	-	ST23	cgST:10489 LIN code:0,0,429,0,47,0,0,2,0,0	23	23	KL1	O1/O2v2	2022	-	CTX-M-55	I	I	I	I	I	I	I	I	-	-	ybt 1; ICEKp10	clb 2	iuc 1	iro 1	rmp 1; KpVP-1	5	rmpA2_6-60%	SAMN35028416	22111439	2022-11	Human	sputum
GCA_030067375	GCA_030067375	Anhui	PRJNA971333	-	China	Clade C	-	ST23	cgST:11108 LIN code:0,0,429,0,4,15,0,0,0,0	23	23	KL1	O1/O2v2	2022	-	CTX-M-15	I	I	I	I	I	I	I	I	-	-	ybt 1; ICEKp10	clb 2	iuc 1	iro 1	rmp 1; KpVP-1	5	rmpA2_8-60%	SAMN35028415	22111436	2022-11	Human	sputum
GCA_030067495	GCA_030067495	Anhui	PRJNA971333	-	China	Clade C	-	ST23	cgST:11108 LIN code:0,0,429,0,4,15,0,0,0,0	23	23	KL1	O1/O2v2	2022	-	CTX-M-15	I	I	I	I	I	I	I	I	-	-	ybt 1; ICEKp10	clb 2	iuc 1	iro 1	rmp 1; KpVP-1	5	rmpA2_3-47%	SAMN35028409	22112350	2022-11	Human	sputum
GCA_034081905	GCA_034081905	Beijing	PRJNA1015184	-	China	Clade C	-	ST23	cgST:33580 LIN code:0,0,429,0,4,16,0,0,1,0	23	23	KL1	O1/O2v2	2018	-	-	I	I	I	I	I	I	I	I	-	-	ybt 1; ICEKp10	clb 2	iuc 1	iro 1	rmp 1; KpVP-1	5	rmpA2_5-54%	SAMN37347917	SF18059	2018-06-12	Human	sputum
GCA_034085985	GCA_034085985	Beijing	PRJNA1015184	-	China	Clade F	-	ST23	cgST:16192 LIN code:0,0,429,0,44,2,0,0,0,0	23	23	KL1	O1/O2v2	2012	-	-	I	I	I	I	I	I	I	I	-	-	ybt 1; ICEKp10	clb 2	iuc 1	iro 1	rmp 1; KpVP-1	5	rmpA2_5-54%	SAMN37347774	BJ12023	2012-06-02	Human	blood
GCA_037053585	GCA_037053585	Beijing	PRJNA1076343	-	China	Clade C	-	ST23	cgST:95 LIN code:0,0,429,0,4,0,3,0,0,0	23	23	KL1	O1/O2v2	2014	-	CTX-M-24	I	I	I	D	I	I	I	I	-	-	ybt 1; ICEKp10	clb 2 (incomplete) (truncated)	iuc 1	iro 1	rmp 1; KpVP-1	5	rmpA2_6-60%	SAMN39939106	hvKp 11492	2014-12-07	Human	blood
GCA_039606355	GCA_039606355	Beijing	PRJNA1100710	-	China	Clade C	-	ST23	cgST:35112 LIN code:0,0,429,0,4,15,2,0,0,0	23	23	KL1	O1/O2v2	2023	-	-	I	I	I	I	I	I	I	I	-	-	ybt 1; ICEKp10	clb 2	iuc 1	iro 1	rmp 1; KpVP-1	5	rmpA2_8-60%	SAMN40976404	Kp288	2023-06-08	Human	bronchoalveolar lavage
GCA_039606595	GCA_039606595	Beijing	PRJNA1100710	-	China	Clade C	-	ST23	cgST:32042 LIN code:0,0,429,0,4,0,0,1,1,0	23	23	KL1	O1/O2v2	2023	-	-	I	I	I	I	I	I	I	I	-	-	ybt 1; ICEKp10	clb 2	iuc 1	iro 1	rmp 1; KpVP-1	5	rmpA2_6-60%	SAMN40976391	Kp275	2023-05-17	Human	bronchoalveolar lavage
GCA_039606675	GCA_039606675	Beijing	PRJNA1100710	-	China	Clade C	-	ST23	cgST:13047 LIN code:0,0,429,0,4,0,0,1,0,0	23	23	KL1	O1/O2v2	2023	-	-	I	I	I	I	I	I	D	I	-	-	ybt 1; ICEKp10	clb 2	iuc 1	iro 1	rmp 1; KpVP-1 (truncated)	5	rmpA2_5-54%	SAMN40976389	Kp273	2023-05-06	Human	sputum
GCA_039606935	GCA_039606935	Beijing	PRJNA1100710	-	China	Clade B	-	ST23	cgST:3771 LIN code:0,0,429,0,2,0,0,0,0,0	23	23	KL1	O1/O2v2	2023	-	-	I	I	I	I	I	I	I	I	-	-	ybt 1; ICEKp10	clb 2	iuc 1	iro 1	rmp 1; KpVP-1	5	rmpA2_6-60%	SAMN40976374	Kp258	2023-03-09	Human	bronchoalveolar lavage
GCA_039607375	GCA_039607375	Beijing	PRJNA1100710	-	China	Clade C	-	ST23	cgST:22225 LIN code:0,0,429,0,4,29,0,0,0,0	23	23	KL1	O1/O2v2	2023	-	-	I	I	I	D	I	I	I	I	-	-	ybt 1; ICEKp10	clb 2 (truncated)	iuc 1	iro 1	rmp 1; KpVP-1	5	rmpA2_3-47%	SAMN40976364	Kp248	2023-02-10	Human	sputum
GCA_039607625	GCA_039607625	Beijing	PRJNA1100710	-	China	Clade D	-	ST23	cgST:12990 LIN code:0,0,429,0,44,1,3,0,0,0	23	23	KL1	O1/O2v2	2022	-	-	I	I	I	I	I	I	I	I	-	-	ybt 1; ICEKp10	clb 2	iuc 1	iro 1	rmp 1; KpVP-1	5	rmpA2_5-54%	SAMN40976350	Kp234	2022-12-27	Human	bronchoalveolar lavage
GCA_039607685	GCA_039607685	Beijing	PRJNA1100710	-	China	Clade D	-	ST23	cgST:12990 LIN code:0,0,429,0,44,1,3,0,0,0	23	23	KL1	O1/O2v2	2022	-	-	I	I	I	I	I	I	I	I	-	-	ybt 1; ICEKp10	clb 2	iuc 1	iro 1	rmp 1; KpVP-1	5	rmpA2_3-47%	SAMN40976347	Kp231	2022-11-23	Human	bronchoalveolar lavage
GCA_039607905	GCA_039607905	Beijing	PRJNA1100710	-	China	Clade C	-	ST23	cgST:32042 LIN code:0,0,429,0,4,0,0,1,1,0	23	23	KL1	O1/O2v2	2022	-	-	I	I	I	I	I	I	I	I	-	-	ybt 1; ICEKp10	clb 2	iuc 1	iro 1	rmp 1; KpVP-1	5	rmpA2_5-54%	SAMN40976336	Kp220	2022-09-20	Human	bronchoalveolar lavage
GCA_039607975	GCA_039607975	Beijing	PRJNA1100710	-	China	Clade C	-	ST23	cgST:33580 LIN code:0,0,429,0,4,16,0,0,1,0	23	23	KL1	O1/O2v2	2022	-	-	I	I	I	I	I	I	I	I	-	-	ybt 1; ICEKp10	clb 2	iuc 1	iro 1	rmp 1; KpVP-1	5	rmpA2_5-54%	SAMN40976334	Kp218	2022-09-15	Human	sputum
GCA_039607995	GCA_039607995	Beijing	PRJNA1100710	-	China	Clade C	-	ST1660	cgST:13047 LIN code:0,0,429,0,4,0,0,1,0,0	23	23	KL1	O1/O2v2	2022	-	-	I	I	I	I	I	I	I	I	wzi:57.53%	-	ybt 1; ICEKp10	clb 2	iuc 1	iro 1	rmp 1; KpVP-1	5	rmpA2_6*-60%	SAMN40976332	Kp216	2022-09-07	Human	bronchoalveolar lavage
GCA_039608215	GCA_039608215	Beijing	PRJNA1100710	-	China	Clade C	-	ST23	cgST:4483 LIN code:0,0,429,0,4,0,2,0,0,0	23	23	KL1	O1/O2v2	2022	-	-	I	I	I	I	I	I	I	I	-	-	ybt 1; ICEKp10	clb 2	iuc 1	iro 1	rmp 1; KpVP-1	5	rmpA2_3-47%	SAMN40976321	Kp205	2022-07-27	Human	bronchoalveolar lavage
GCA_039608415	GCA_039608415	Beijing	PRJNA1100710	-	China	Clade C	-	ST1660	cgST:22388 LIN code:0,0,429,0,4,26,0,0,0,0	23	23	KL1	O1/O2v2	2022	-	-	I	I	I	I	I	I	I	I	-	-	ybt 1; ICEKp10	clb 2	iuc 1	iro 1	rmp 1; KpVP-1	5	rmpA2_5*-47%	SAMN40976311	Kp195	2022-06-21	Human	sputum
GCA_039608495	GCA_039608495	Beijing	PRJNA1100710	-	China	Clade F	-	ST23	cgST:16192 LIN code:0,0,429,0,44,2,0,0,0,0	23	23	KL1	O1/O2v2	2022	-	-	I	I	I	I	I	I	I	I	-	-	ybt 1; ICEKp10	clb 2	iuc 1	iro 1	rmp 1; KpVP-1	5	rmpA2_6*-55%	SAMN40976307	Kp191	2022-05-12	Human	sputum
GCA_039609055	GCA_039609055	Beijing	PRJNA1100710	-	China	Clade F	-	ST23	cgST:16192 LIN code:0,0,429,0,44,2,0,0,0,0	23	23	KL1	O1/O2v2	2023	-	CTX-M-3	I	I	I	I	I	I	I	I	-	-	ybt 1; ICEKp10	clb 2	iuc 1	iro 1	rmp 1; KpVP-1	5	rmpA2_6*-47%	SAMN40976277	Kp161	2023-03-01	Human	sputum
GCA_039609155	GCA_039609155	Beijing	PRJNA1100710	-	China	Clade C	-	ST23	cgST:633 LIN code:0,0,429,0,4,5,0,0,0,0	23	23	KL1	O1/O2v2	2022	-	-	I	I	I	I	-	I	I	-	-	-	ybt 1; ICEKp10	clb 2	-	iro 1	rmp 1; KpVP-1	2	-	SAMN40976273	Kp157	2022-12-23	Human	sputum
GCA_039609275	GCA_039609275	Beijing	PRJNA1100710	-	China	Clade C	-	ST23	cgST:13047 LIN code:0,0,429,0,4,0,0,1,0,0	23	23	KL1	O1/O2v2	2022	-	-	I	I	D	I	I	I	I	I	-	-	ybt 1; ICEKp10 (truncated)	clb 2	iuc 1	iro 1	rmp 1; KpVP-1	5	rmpA2_3-47%	SAMN40976267	Kp151	2022-08-22	Human	sputum
GCA_039609455	GCA_039609455	Beijing	PRJNA1100710	-	China	Clade C	-	ST23	cgST:32042 LIN code:0,0,429,0,4,0,0,1,1,0	23	23	KL1	O1/O2v2	2023	-	-	I	I	I	I	I	I	I	I	wzi:56.28%	-	ybt 1; ICEKp10	clb 2	iuc 1	iro 1	rmp 1; KpVP-1	5	rmpA2_6-60%	SAMN40976257	Kp141	2023-05-15	Human	sputum
GCA_039609475	GCA_039609475	Beijing	PRJNA1100710	-	China	Clade C	-	ST23	cgST:13047 LIN code:0,0,429,0,4,0,0,1,0,0	23	23	KL1	O1/O2v2	2023	-	-	I	I	I	I	I	I	I	I	-	-	ybt 1; ICEKp10	clb 2	iuc 1	iro 1	rmp 1; KpVP-1	5	rmpA2_3-47%	SAMN40976258	Kp142	2023-05-22	Human	bronchoalveolar lavage
GCA_039609515	GCA_039609515	Beijing	PRJNA1100710	-	China	Clade C	-	ST23	cgST:32042 LIN code:0,0,429,0,4,0,0,1,1,0	23	23	KL1	O1/O2v2	2023	-	-	I	I	I	I	I	I	I	I	-	-	ybt 1; ICEKp10	clb 2	iuc 1	iro 1	rmp 1; KpVP-1	5	rmpA2_3-47%	SAMN40976256	Kp140	2023-05-12	Human	bronchoalveolar lavage
GCA_039609635	GCA_039609635	Beijing	PRJNA1100710	-	China	Clade C	-	ST23	cgST:13047 LIN code:0,0,429,0,4,0,0,1,0,0	23	23	KL1	O1/O2v2	2023	-	-	I	I	I	I	I	I	I	I	-	-	ybt 1; ICEKp10	clb 2	iuc 1	iro 1	rmp 1; KpVP-1	5	rmpA2_3-47%	SAMN40976248	Kp132	2023-02-14	Human	bronchoalveolar lavage
GCA_039609915	GCA_039609915	Beijing	PRJNA1100710	-	China	Clade C	-	ST23	cgST:13047 LIN code:0,0,429,0,4,0,0,1,0,0	23	23	KL1	O1/O2v2	2023	-	-	I	I	I	I	I	I	I	I	-	-	ybt 1; ICEKp10	clb 2	iuc 1	iro 1	rmp 1; KpVP-1	5	rmpA2_3-47%	SAMN40976235	Kp119	2023-01-02	Human	bronchoalveolar lavage
GCA_039609955	GCA_039609955	Beijing	PRJNA1100710	-	China	Clade C	-	ST23	cgST:32042 LIN code:0,0,429,0,4,0,0,1,1,0	23	23	KL1	O1/O2v2	2022	-	-	I	I	I	I	I	I	I	I	-	-	ybt 1; ICEKp10	clb 2	iuc 1	iro 1	rmp 1; KpVP-1	5	rmpA2_5-54%	SAMN40976232	Kp116	2022-12-06	Human	sputum
GCA_039610075	GCA_039610075	Beijing	PRJNA1100710	-	China	Clade C	-	ST23	cgST:11108 LIN code:0,0,429,0,4,15,0,0,0,0	23	23	KL1	O1/O2v2	2022	-	-	I	I	I	I	I	I	I	I	-	-	ybt 1; ICEKp10	clb 2	iuc 1	iro 1	rmp 1; KpVP-1	5	rmpA2_8-60%	SAMN40976224	Kp108	2022-07-25	Human	bronchoalveolar lavage
GCA_039610755	GCA_039610755	Beijing	PRJNA1100710	-	China	Clade B	-	ST23	cgST:18086 LIN code:0,0,429,0,1,2,0,0,0,0	23	23	KL1	O1/O2v2	2022	-	-	I	I	I	I	I	I	I	I	-	-	ybt 1; ICEKp10	clb 2	iuc 1	iro 1	rmp 1; KpVP-1	5	rmpA2_6*-47%	SAMN40976190	Kp074	2022-01-13	Human	sputum
GCA_039610895	GCA_039610895	Beijing	PRJNA1100710	-	China	Clade F	-	ST23	cgST:16192 LIN code:0,0,429,0,44,2,0,0,0,0	23	23	KL1	O1/O2v2	2022	-	-	I	I	I	I	I	I	I	I	-	-	ybt 1; ICEKp10	clb 2	iuc 1	iro 1	rmp 1; KpVP-1	5	rmpA2_6-60%	SAMN40976181	Kp065	2022-11-27	Human	sputum
GCA_039611075	GCA_039611075	Beijing	PRJNA1100710	-	China	Clade C	-	ST23	cgST:13047 LIN code:0,0,429,0,4,0,0,1,0,0	23	23	KL1	O1/O2v2	2023	-	-	I	I	I	I	I	I	I	I	-	-	ybt 1; ICEKp10	clb 2	iuc 1	iro 1	rmp 1; KpVP-1	5	rmpA2_3-47%	SAMN40976174	Kp058	2023-05-23	Human	bronchoalveolar lavage
GCA_039611135	GCA_039611135	Beijing	PRJNA1100710	-	China	Clade C	-	ST23	cgST:32042 LIN code:0,0,429,0,4,0,0,1,1,0	23	23	KL1	O1/O2v2	2023	-	-	I	I	I	D	I	I	I	I	-	-	ybt 1; ICEKp10	clb 2 (truncated)	iuc 1	iro 1	rmp 1; KpVP-1	5	rmpA2_5-54%	SAMN40976173	Kp057	2023-04-20	Human	sputum
GCA_039611255	GCA_039611255	Beijing	PRJNA1100710	-	China	Clade C	-	ST23	cgST:13047 LIN code:0,0,429,0,4,0,0,1,0,0	23	23	KL1	O1/O2v2	2022	-	-	I	I	I	I	I	I	I	I	-	-	ybt 1; ICEKp10	clb 2	iuc 1	iro 1	rmp 1; KpVP-1	5	rmpA2_5-54%	SAMN40976165	Kp049	2022-07-19	Human	bronchoalveolar lavage
GCA_039611575	GCA_039611575	Beijing	PRJNA1100710	-	China	Clade C	-	ST23	cgST:13047 LIN code:0,0,429,0,4,0,0,1,0,0	23	23	KL1	O1/O2v2	2023	-	-	I	I	I	I	I	I	I	I	wzi:57.53%	-	ybt 1; ICEKp10	clb 2	iuc 1	iro 1	rmp 1; KpVP-1	5	rmpA2_5-54%	SAMN40976149	Kp033	2023-05-29	Human	sputum
GCA_039847215	GCA_039847215	Beijing	PRJNA1113824	-	China	Clade C	-	ST23	cgST:13047 LIN code:0,0,429,0,4,0,0,1,0,0	23	23	KL1	O1/O2v2	2022	-	-	I	I	I	I	I	I	I	I	-	-	ybt 1; ICEKp10	clb 2	iuc 1	iro 1	rmp 1; KpVP-1	5	rmpA2_3-47%	SAMN41467310	Kp0065	2022-08-29	Human	sputum
GCA_039847235	GCA_039847235	Beijing	PRJNA1113824	-	China	Clade C	-	ST23	cgST:33580 LIN code:0,0,429,0,4,16,0,0,1,0	23	23	KL1	O1/O2v2	2022	-	-	I	I	I	I	I	I	I	I	-	-	ybt 1; ICEKp10	clb 2	iuc 1	iro 1	rmp 1; KpVP-1	5	rmpA2_5-54%	SAMN41467297	Kp0052	2022-11-09	Human	sputum
GCA_039847285	GCA_039847285	Beijing	PRJNA1113824	-	China	Clade C	-	ST23	cgST:35112 LIN code:0,0,429,0,4,15,2,0,0,0	23	23	KL1	O1/O2v2	2022	-	-	I	I	I	I	I	I	I	I	-	-	ybt 1; ICEKp10	clb 2	iuc 1	iro 1	rmp 1; KpVP-1	5	rmpA2_8-60%	SAMN41467306	Kp0061	2022-01-07	Human	bronchoalveolar lavage
GCA_039847295	GCA_039847295	Beijing	PRJNA1113824	-	China	Clade C	-	ST23	cgST:633 LIN code:0,0,429,0,4,5,0,0,0,0	23	23	KL1	O1/O2v2	2022	-	-	I	I	I	I	-	I	I	-	-	-	ybt 1; ICEKp10	clb 2	-	iro 1	rmp 1; KpVP-1	2	-	SAMN41467308	Kp0063	2022-11-27	Human	sputum
GCA_039847315	GCA_039847315	Beijing	PRJNA1113824	-	China	Clade C	-	ST23	cgST:32042 LIN code:0,0,429,0,4,0,0,1,1,0	23	23	KL1	O1/O2v2	2023	-	-	I	I	I	I	I	I	I	I	-	-	ybt 1; ICEKp10	clb 2	iuc 1	iro 1	rmp 1; KpVP-1	5	rmpA2_6-60%	SAMN41467305	Kp0060	2023-04-12	Human	bronchoalveolar lavage
GCA_039847335	GCA_039847335	Beijing	PRJNA1113824	-	China	Clade D	-	ST23	cgST:12990 LIN code:0,0,429,0,44,1,3,0,0,0	23	23	KL1	O1/O2v2	2023	-	-	I	I	I	I	I	I	I	I	-	-	ybt 1; ICEKp10	clb 2	iuc 1	iro 1	rmp 1; KpVP-1	5	rmpA2_3-47%	SAMN41467299	Kp0054	2023-01-09	Human	sputum
GCA_039847395	GCA_039847395	Beijing	PRJNA1113824	-	China	Clade C	-	ST23	cgST:13047 LIN code:0,0,429,0,4,0,0,1,0,0	23	23	KL1	O1/O2v2	2023	-	-	I	I	I	I	I	I	D	I	-	-	ybt 1; ICEKp10	clb 2	iuc 1	iro 1	rmp 1; KpVP-1 (truncated)	5	rmpA2_5-54%	SAMN41467304	Kp0059	2023-02-13	Human	bronchoalveolar lavage
GCA_039847415	GCA_039847415	Beijing	PRJNA1113824	-	China	Clade B	-	ST23	cgST:3771 LIN code:0,0,429,0,2,0,0,0,0,0	23	23	KL1	O1/O2v2	2022	-	-	I	I	I	I	I	I	I	I	-	-	ybt 1; ICEKp10	clb 2	iuc 1	iro 1	rmp 1; KpVP-1	5	rmpA2_6-60%	SAMN41467302	Kp0057	2022-10-17	Human	sputum
GCA_039847435	GCA_039847435	Beijing	PRJNA1113824	-	China	Clade C	-	ST23	cgST:22225 LIN code:0,0,429,0,4,29,0,0,0,0	23	23	KL1	O1/O2v2	2023	-	-	I	I	I	D	I	I	I	I	-	-	ybt 1; ICEKp10	clb 2 (truncated)	iuc 1	iro 1	rmp 1; KpVP-1	5	rmpA2_3-47%	SAMN41467301	Kp0056	2023-05-23	Human	bronchoalveolar lavage
GCA_039847455	GCA_039847455	Beijing	PRJNA1113824	-	China	Clade C	-	ST23	cgST:4483 LIN code:0,0,429,0,4,0,2,0,0,0	23	23	KL1	O1/O2v2	2022	-	-	I	I	I	I	I	I	I	I	-	-	ybt 1; ICEKp10	clb 2	iuc 1	iro 1	rmp 1; KpVP-1	5	rmpA2_3-47%	SAMN41467294	Kp0049	2022-08-22	Human	sputum
GCA_039847475	GCA_039847475	Beijing	PRJNA1113824	-	China	Clade C	-	ST23	cgST:32042 LIN code:0,0,429,0,4,0,0,1,1,0	23	23	KL1	O1/O2v2	2022	-	-	I	I	I	I	I	I	I	I	-	-	ybt 1; ICEKp10	clb 2	iuc 1	iro 1	rmp 1; KpVP-1	5	rmpA2_5-54%	SAMN41467298	Kp0053	2022-12-23	Human	sputum
GCA_039847515	GCA_039847515	Beijing	PRJNA1113824	-	China	Clade D	-	ST23	cgST:12990 LIN code:0,0,429,0,44,1,3,0,0,0	23	23	KL1	O1/O2v2	2023	-	-	I	I	I	I	I	I	I	I	-	-	ybt 1; ICEKp10	clb 2	iuc 1	iro 1	rmp 1; KpVP-1	5	rmpA2_5-54%	SAMN41467300	Kp0055	2023-04-20	Human	sputum
GCA_039847535	GCA_039847535	Beijing	PRJNA1113824	-	China	Clade F	-	ST23	cgST:16192 LIN code:0,0,429,0,44,2,0,0,0,0	23	23	KL1	O1/O2v2	2022	-	-	I	I	I	I	I	I	I	I	-	-	ybt 1; ICEKp10	clb 2	iuc 1	iro 1	rmp 1; KpVP-1	5	rmpA2_6*-55%	SAMN41467291	Kp0046	2022-06-10	Human	sputum
GCA_039847555	GCA_039847555	Beijing	PRJNA1113824	-	China	Clade C	-	ST1660	cgST:13047 LIN code:0,0,429,0,4,0,0,1,0,0	23	23	KL1	O1/O2v2	2022	-	-	I	I	I	I	I	I	I	I	wzi:57.53%	-	ybt 1; ICEKp10	clb 2	iuc 1	iro 1	rmp 1; KpVP-1	5	rmpA2_6*-60%	SAMN41467296	Kp0051	2022-10-07	Human	sputum
GCA_039847575	GCA_039847575	Beijing	PRJNA1113824	-	China	Clade C	-	ST1660	cgST:22388 LIN code:0,0,429,0,4,26,0,0,0,0	23	23	KL1	O1/O2v2	2022	-	-	I	I	I	I	I	I	I	I	-	-	ybt 1; ICEKp10	clb 2	iuc 1	iro 1	rmp 1; KpVP-1	5	rmpA2_5*-47%	SAMN41467293	Kp0048	2022-08-04	Human	sputum
GCA_039847595	GCA_039847595	Beijing	PRJNA1113824	-	China	Clade F	-	ST23	cgST:16192 LIN code:0,0,429,0,44,2,0,0,0,0	23	23	KL1	O1/O2v2	2022	-	CTX-M-3	I	I	I	I	I	I	I	I	-	-	ybt 1; ICEKp10	clb 2	iuc 1	iro 1	rmp 1; KpVP-1	5	rmpA2_6*-47%	SAMN41467290	Kp0045	2022-05-17	Human	bronchoalveolar lavage
GCA_039847635	GCA_039847635	Beijing	PRJNA1113824	-	China	Clade C	-	ST23	cgST:13047 LIN code:0,0,429,0,4,0,0,1,0,0	23	23	KL1	O1/O2v2	2022	-	-	I	I	D	I	I	I	I	I	-	-	ybt 1; ICEKp10 (truncated)	clb 2	iuc 1	iro 1	rmp 1; KpVP-1	5	rmpA2_3-47%	SAMN41467288	Kp0043	2022-05-01	Human	sputum
GCA_039847675	GCA_039847675	Beijing	PRJNA1113824	-	China	Clade C	-	ST23	cgST:13047 LIN code:0,0,429,0,4,0,0,1,0,0	23	23	KL1	O1/O2v2	2022	-	-	I	I	I	I	I	I	I	I	-	-	ybt 1; ICEKp10	clb 2	iuc 1	iro 1	rmp 1; KpVP-1	5	rmpA2_3-47%	SAMN41467286	Kp0041	2022-04-11	Human	bronchoalveolar lavage
GCA_039847705	GCA_039847705	Beijing	PRJNA1113824	-	China	Clade C	-	ST23	cgST:32042 LIN code:0,0,429,0,4,0,0,1,1,0	23	23	KL1	O1/O2v2	2022	-	-	I	I	I	I	I	I	I	I	wzi:56.28%	-	ybt 1; ICEKp10	clb 2	iuc 1	iro 1	rmp 1; KpVP-1	5	rmpA2_6-60%	SAMN41467285	Kp0040	2022-03-24	Human	bronchoalveolar lavage
GCA_039847745	GCA_039847745	Beijing	PRJNA1113824	-	China	Clade C	-	ST23	cgST:32042 LIN code:0,0,429,0,4,0,0,1,1,0	23	23	KL1	O1/O2v2	2022	-	-	I	I	I	I	I	I	I	I	-	-	ybt 1; ICEKp10	clb 2	iuc 1	iro 1	rmp 1; KpVP-1	5	rmpA2_3-47%	SAMN41467284	Kp0039	2022-03-11	Human	sputum
GCA_039847775	GCA_039847775	Beijing	PRJNA1113824	-	China	Clade C	-	ST23	cgST:32042 LIN code:0,0,429,0,4,0,0,1,1,0	23	23	KL1	O1/O2v2	2023	-	-	I	I	I	D	I	I	I	I	-	-	ybt 1; ICEKp10	clb 2 (truncated)	iuc 1	iro 1	rmp 1; KpVP-1	5	rmpA2_5-54%	SAMN41467276	Kp0031	2023-05-29	Human	bronchoalveolar lavage
GCA_039847805	GCA_039847805	Beijing	PRJNA1113824	-	China	Clade C	-	ST23	cgST:32042 LIN code:0,0,429,0,4,0,0,1,1,0	23	23	KL1	O1/O2v2	2022	-	-	I	I	I	I	I	I	I	I	-	-	ybt 1; ICEKp10	clb 2	iuc 1	iro 1	rmp 1; KpVP-1	5	rmpA2_5-54%	SAMN41467282	Kp0037	2022-01-29	Human	bronchoalveolar lavage
GCA_039847825	GCA_039847825	Beijing	PRJNA1113824	-	China	Clade C	-	ST23	cgST:11108 LIN code:0,0,429,0,4,15,0,0,0,0	23	23	KL1	O1/O2v2	2022	-	-	I	I	I	I	I	I	I	I	-	-	ybt 1; ICEKp10	clb 2	iuc 1	iro 1	rmp 1; KpVP-1	5	rmpA2_8-60%	SAMN41467281	Kp0036	2022-01-27	Human	bronchoalveolar lavage
GCA_039847845	GCA_039847845	Beijing	PRJNA1113824	-	China	Clade B	-	ST23	cgST:18086 LIN code:0,0,429,0,1,2,0,0,0,0	23	23	KL1	O1/O2v2	2023	-	-	I	I	I	I	I	I	I	I	-	-	ybt 1; ICEKp10	clb 2	iuc 1	iro 1	rmp 1; KpVP-1	5	rmpA2_6*-47%	SAMN41467279	Kp0034	2023-06-14	Human	bronchoalveolar lavage
GCA_039847865	GCA_039847865	Beijing	PRJNA1113824	-	China	Clade C	-	ST23	cgST:13047 LIN code:0,0,429,0,4,0,0,1,0,0	23	23	KL1	O1/O2v2	2022	-	-	I	I	I	I	I	I	I	I	-	-	ybt 1; ICEKp10	clb 2	iuc 1	iro 1	rmp 1; KpVP-1	5	rmpA2_3-47%	SAMN41467283	Kp0038	2022-02-11	Human	sputum
GCA_039847885	GCA_039847885	Beijing	PRJNA1113824	-	China	Clade F	-	ST23	cgST:16192 LIN code:0,0,429,0,44,2,0,0,0,0	23	23	KL1	O1/O2v2	2023	-	-	I	I	I	I	I	I	I	I	-	-	ybt 1; ICEKp10	clb 2	iuc 1	iro 1	rmp 1; KpVP-1	5	rmpA2_6-60%	SAMN41467278	Kp0033	2023-06-05	Human	sputum
GCA_039847905	GCA_039847905	Beijing	PRJNA1113824	-	China	Clade C	-	ST23	cgST:13047 LIN code:0,0,429,0,4,0,0,1,0,0	23	23	KL1	O1/O2v2	2023	-	-	I	I	I	I	I	I	I	I	-	-	ybt 1; ICEKp10	clb 2	iuc 1	iro 1	rmp 1; KpVP-1	5	rmpA2_3-47%	SAMN41467277	Kp0032	2023-05-29	Human	sputum
GCA_039847945	GCA_039847945	Beijing	PRJNA1113824	-	China	Clade C	-	ST23	cgST:13047 LIN code:0,0,429,0,4,0,0,1,0,0	23	23	KL1	O1/O2v2	2023	-	-	I	I	I	I	I	I	I	I	-	-	ybt 1; ICEKp10	clb 2	iuc 1	iro 1	rmp 1; KpVP-1	5	rmpA2_5-54%	SAMN41467275	Kp0030	2023-05-27	Human	sputum
GCA_039848025	GCA_039848025	Beijing	PRJNA1113824	-	China	Clade C	-	ST23	cgST:13047 LIN code:0,0,429,0,4,0,0,1,0,0	23	23	KL1	O1/O2v2	2023	-	-	I	I	I	I	I	I	I	I	wzi:57.53%	-	ybt 1; ICEKp10	clb 2	iuc 1	iro 1	rmp 1; KpVP-1	5	rmpA2_5-54%	SAMN41467274	Kp0029	2023-05-22	Human	bronchoalveolar lavage
GCA_046895355	GCA_046895355	Beijing	PRJNA1206742	-	China	Clade C	-	ST23	cgST:32042 LIN code:0,0,429,0,4,0,0,1,1,0	23	23	KL1	O1/O2v2	2024	-	-	I	I	I	I	I	I	I	I	-	kfoC:11.66%	ybt 1; ICEKp10	clb 2	iuc 1	iro 1	rmp 1; KpVP-1	5	rmpA2_3-47%	SAMN46082882	Kpn-A53	2024-12-20	Human	physical
GCA_002761315	GCA_002761315	Beijing	PRJNA325419	-	China	Clade B	-	ST23	cgST:3771 LIN code:0,0,429,0,2,0,0,0,0,0	23	23	KL1	O1/O2v2	2007	-	-	I	I	I	I	D	I	I	I	-	-	ybt 1; ICEKp10	clb 2	iuc 1 (truncated)	iro 1	rmp 1; KpVP-1	5	rmpA2_3-47%	SAMN05231874	P1428	2007-09-08	Human	sputum
GCA_002206015	GCA_002206015	Beijing	PRJNA350741	-	China	Clade C	-	ST23	cgST:232 LIN code:0,0,429,0,4,9,0,0,0,0	23	23	KL1	O1/O2v2	2012	-	-	I	I	I	I	I	I	I	I	-	-	ybt 1; ICEKp10	clb 2	iuc 1	iro 1	rmp 1; KpVP-1	5	rmpA2_3-47%	SAMN05945851	329	2012	Human
GCA_002173875	GCA_002173875	Beijing	PRJNA350747	-	China	Clade A	-	ST23	cgST:569 LIN code:0,0,429,0,37,0,0,0,0,0	23	23	KL1	O1/O2v2	2012	-	-	I	I	-	-	D	I	I	I	-	-	-	-	iuc 1 (truncated)	iro 1	rmp 1; KpVP-1	3	rmpA2_3*-47%	SAMN05945909	759	2012	Human
GCA_002173885	GCA_002173885	Beijing	PRJNA350753	-	China	Clade C	-	ST23-1LV	-	-	-	KL1	O1/O2v2	2012	-	-	I	I	D	D	I	I	I	I	wzi:70.99%	-	ybt 1; ICEKp10 (truncated)	clb 2 (truncated)	iuc 1	iro 1	rmp 1; KpVP-1	5	rmpA2_5-54%	SAMN05945919	1479	2012	Human
GCA_021949345	GCA_021949345	Beijing	PRJNA514245	-	China	Clade C	-	ST23	cgST:22225 LIN code:0,0,429,0,4,29,0,0,0,0	23	23	KL1	O1/O2v2	2013	-	-	I	I	I	I	I	I	I	I	-	-	ybt 1; ICEKp10	clb 2	iuc 1	iro 1	rmp 1; KpVP-1	5	rmpA2_3-47%	SAMN07436579	Kpn37	2013	Human	sputum
GCA_022010355	GCA_022010355	Beijing	PRJNA514245	-	China	Clade C	-	ST23	cgST:22221 LIN code:0,0,429,0,4,0,19,0,0,0	23	23	KL1	O1/O2v2	2013	-	-	I	I	I	I	I	I	I	I	-	-	ybt 1; ICEKp10	clb 2	iuc 1	iro 1	rmp 1; KpVP-1	5	rmpA2_5-54%	SAMN07436572	Kpn30	2013	Human	sputum
GCA_022010375	GCA_022010375	Beijing	PRJNA514245	-	China	Clade C	-	ST23	cgST:22227 LIN code:0,0,429,0,4,15,0,1,0,0	23	23	KL1	O1/O2v2	2013	-	-	I	I	D	I	I	I	I	I	-	-	ybt 1; ICEKp10 (truncated)	clb 2	iuc 1	iro 1	rmp 1; KpVP-1	5	rmpA2_8-60%	SAMN07436583	Kpn41	2013	Human	sputum
GCA_022010475	GCA_022010475	Beijing	PRJNA514245	-	China	Clade C	-	ST23	cgST:22228 LIN code:0,0,429,0,84,0,0,0,0,0	23	23	KL1	O1/O2v2	2013	-	CTX-M-14	I	I	I	I	I	I	I	I	-	-	ybt 1; ICEKp10	clb 2	iuc 1	iro 1	rmp 1; KpVP-1	5	rmpA2_3-47%	SAMN07436567	Kpn25	2013	Human	sputum
GCA_022010515	GCA_022010515	Beijing	PRJNA514245	-	China	Clade C	-	ST23	cgST:22228 LIN code:0,0,429,0,84,0,0,0,0,0	23	23	KL1	O1/O2v2	2013	-	CTX-M-14	I	I	I	I	I	I	I	I	-	-	ybt 1; ICEKp10	clb 2	iuc 1	iro 1	rmp 1; KpVP-1	5	rmpA2_3-47%	SAMN07436585	Kpn43	2013	Human	sputum
GCA_022053445	GCA_022053445	Beijing	PRJNA514245	-	China	Clade C	-	ST23	cgST:22220 LIN code:0,0,429,0,4,0,0,5,0,0	23	23	KL1	O1/O2v2	2019	-	-	I	I	I	I	I	I	I	I	-	-	ybt 1; ICEKp10	clb 2	iuc 1	iro 1	rmp 1; KpVP-1	5	rmpA2_8-60%	SAMN12886381	BDMS190620089-1a	2019	Human
GCA_022053465	GCA_022053465	Beijing	PRJNA514245	-	China	Clade C	-	ST23	cgST:22221 LIN code:0,0,429,0,4,0,19,0,0,0	23	23	KL1	O1/O2v2	2019	-	-	I	I	I	I	I	I	I	I	-	-	ybt 1; ICEKp10	clb 2	iuc 1	iro 1	rmp 1; KpVP-1	5	rmpA2_5-54%	SAMN12886382	BDMS190620087-1a	2019	Human
GCA_022053485	GCA_022053485	Beijing	PRJNA514245	-	China	Clade C	-	ST23	cgST:22223 LIN code:0,0,429,0,4,0,11,0,0,0	23	23	KL1	O1/O2v2	2019	-	-	I	I	I	I	I	I	I	I	-	-	ybt 1; ICEKp10	clb 2	iuc 1	iro 1	rmp 1; KpVP-1	5	rmpA2_8*-60%	SAMN12886383	BDMS190620072-1a	2019	Human
GCA_022053545	GCA_022053545	Beijing	PRJNA514245	-	China	Clade C	-	ST23	cgST:22224 LIN code:0,0,429,0,4,0,13,0,0,0	23	23	KL1	O1/O2v2	2019	-	-	I	I	I	I	I	I	I	I	-	-	ybt 1; ICEKp10	clb 2	iuc 1	iro 1	rmp 1; KpVP-1	5	rmpA2_6-60%	SAMN12886386	KPN360	2019	Human
GCA_022053565	GCA_022053565	Beijing	PRJNA514245	-	China	Clade C	-	ST23	cgST:22226 LIN code:0,0,429,0,4,0,14,0,0,0	23	23	KL1	O1/O2v2	2019	-	-	I	I	I	I	I	I	I	I	-	-	ybt 1; ICEKp10	clb 2	iuc 1	iro 1	rmp 1; KpVP-1	5	rmpA2_6-60%	SAMN12886388	BDMS190620071-1a	2019	Human
GCA_022053585	GCA_022053585	Beijing	PRJNA514245	-	China	Clade C	-	ST23	cgST:22225 LIN code:0,0,429,0,4,29,0,0,0,0	23	23	KL1	O1/O2v2	2019	-	-	I	I	I	I	I	I	I	I	-	-	ybt 1; ICEKp10	clb 2	iuc 1	iro 1	rmp 1; KpVP-1	5	rmpA2_3-47%	SAMN12886387	BDMS190620086-1a	2019	Human
GCA_022053605	GCA_022053605	Beijing	PRJNA514245	-	China	Clade C	-	ST23	cgST:22227 LIN code:0,0,429,0,4,15,0,1,0,0	23	23	KL1	O1/O2v2	2019	-	-	I	I	D	I	I	I	I	I	-	-	ybt 1; ICEKp10 (truncated)	clb 2	iuc 1	iro 1	rmp 1; KpVP-1	5	rmpA2_8-60%	SAMN12886389	BDMS190620085-1a	2019	Human
GCA_022053625	GCA_022053625	Beijing	PRJNA514245	-	China	Clade C	-	ST23	cgST:22228 LIN code:0,0,429,0,84,0,0,0,0,0	23	23	KL1	O1/O2v2	2019	-	CTX-M-14	I	I	I	I	I	I	I	I	-	-	ybt 1; ICEKp10	clb 2	iuc 1	iro 1	rmp 1; KpVP-1	5	rmpA2_3-47%	SAMN12886390	BDMS190620084-1a	2019	Human
GCA_022053645	GCA_022053645	Beijing	PRJNA514245	-	China	Clade C	-	ST23	cgST:22228 LIN code:0,0,429,0,84,0,0,0,0,0	23	23	KL1	O1/O2v2	2019	-	CTX-M-14	I	I	I	I	I	I	I	I	-	-	ybt 1; ICEKp10	clb 2	iuc 1	iro 1	rmp 1; KpVP-1	5	rmpA2_3-47%	SAMN12886391	BDMS190620088-1a	2019	Human
GCA_023043835	GCA_023043835	Beijing	PRJNA514245	-	China	Clade C	-	ST23	cgST:27850 LIN code:0,0,429,0,4,32,0,0,0,0	23	23	KL1	O1/O2v2	2018	-	-	I	I	I	I	I	I	I	I	wzi:32.01%	-	ybt 1; ICEKp10	clb 2	iuc 1	iro 1	rmp 1; KpVP-1	5	rmpA2_8-60%	SAMN17080017	Z109	2018	Human
GCA_023043855	GCA_023043855	Beijing	PRJNA514245	-	China	Clade C	-	ST23	cgST:27846 LIN code:0,0,429,0,112,0,0,0,0,0	23	23	KL1	O1/O2v2	2014	-	-	I	I	I	I	I	I	I	I	-	-	ybt 1; ICEKp10	clb 2	iuc 1	iro 1	rmp 1; KpVP-1	5	rmpA2_7*-59%	SAMN17080011	C7	2014	Human
GCA_023043995	GCA_023043995	Beijing	PRJNA514245	-	China	Clade D	-	ST23	cgST:27851 LIN code:0,0,429,0,9,2,0,0,0,0	23	23	KL1	O1/O2v2	2018	-	-	I	I	I	I	I	I	I	I	-	-	ybt 1; ICEKp10	clb 2	iuc 1	iro 1	rmp 1; KpVP-1	5	rmpA2_5-54%	SAMN17080016	Z108	2018	Human
GCA_023044055	GCA_023044055	Beijing	PRJNA514245	-	China	Clade D	-	ST23	cgST:27848 LIN code:0,0,429,0,9,0,1,0,0,0	23	23	KL1	O1/O2v2	2014	-	-	I	I	I	I	I	I	I	I	-	-	ybt 1; ICEKp10	clb 2	iuc 1	iro 1	rmp 1; KpVP-1	5	rmpA2_6-60%	SAMN17080009	C11	2014	Human
GCA_023044075	GCA_023044075	Beijing	PRJNA514245	-	China	Clade C	-	ST23	cgST:27852 LIN code:0,0,429,0,4,0,17,0,0,0	23	23	KL1	O1/O2v2	2017	-	CTX-M-3	I	I	I	I	I	I	I	I	-	kfoC:11.66%	ybt 1; ICEKp10	clb 2	iuc 1	iro 1	rmp 1; KpVP-1	5	rmpA2_5-54%	SAMN17080015	KPN5320	2017	Human
GCA_023044095	GCA_023044095	Beijing	PRJNA514245	-	China	Clade C	-	ST23	cgST:27847 LIN code:0,0,429,0,4,30,0,0,0,0	23	23	KL1	O1/O2v2	2014	-	-	I	I	I	I	I	I	I	I	-	-	ybt 1; ICEKp10	clb 2	iuc 1	iro 1	rmp 1; KpVP-1	5	rmpA2_3-47%	SAMN17080010	C15	2014	Human
GCA_023044115	GCA_023044115	Beijing	PRJNA514245	-	China	Others	-	ST23	cgST:27845 LIN code:0,0,429,0,103,0,0,0,0,0	23	23	KL1	O1/O2v2	2014	-	-	I	I	I	I	I	I	I	I	-	-	ybt 1; ICEKp10	clb 2	iuc 1	iro 1	rmp 1; KpVP-1	5	rmpA2_8-60%	SAMN17080012	C9	2014	Human
KLE_EA9561AA_AS	SAMN12886384	Beijing	PRJNA575579	-	China	Clade C	-	ST23	cgST:13047 LIN code:0,0,429,0,4,0,0,1,0,0	23	23	KL1	O1/O2v2	2019	-	CTX-M-3	I	I	I	I	I	I	I	I	-	-	ybt 1; ICEKp10	clb 2	iuc 1	iro 1	rmp 1; KpVP-1	5	rmpA2_3-47%	SAMN12886384	T1-9		Human
GCA_019401385	GCA_019401385	Beijing	PRJNA595653	-	China	Clade C	-	ST23	cgST:32042 LIN code:0,0,429,0,4,0,0,1,1,0	23	23	KL1	O1/O2v2	2014	-	-	I	I	I	I	I	I	I	I	-	-	ybt 1; ICEKp10	clb 2	iuc 1	iro 1	rmp 1; KpVP-1	5	rmpA2_3-47%	SAMN13563912	K401	2014-11-18	Human	wound secretion
GCA_019401395	GCA_019401395	Beijing	PRJNA595653	-	China	Clade C	-	ST23	cgST:32042 LIN code:0,0,429,0,4,0,0,1,1,0	23	23	KL1	O1/O2v2	2015	-	-	I	I	I	I	I	I	I	I	-	kfoC:11.66%	ybt 1; ICEKp10	clb 2	iuc 1	iro 1	rmp 1; KpVP-1	5	rmpA2_3-47%	SAMN13563913	K404	2015-03-13	Human	wound secretion
GCA_019401425	GCA_019401425	Beijing	PRJNA595653	-	China	Clade E	-	ST23	cgST:3803 LIN code:0,0,429,0,6,0,0,0,0,0	23	23	KL1	O1/O2v2	2014	-	CTX-M-14	I	I	I	I	I	I	I	I	-	-	ybt 1; ICEKp10	clb 2	iuc 1	iro 1	rmp 1; KpVP-1	5	rmpA2_5-54%	SAMN13563911	K350	2014-10-26	Human	wound secretion
GCA_019401445	GCA_019401445	Beijing	PRJNA595653	-	China	Clade D	-	ST23	cgST:25615 LIN code:0,0,429,0,44,4,1,0,0,0	23	23	KL1	O1/O2v2	2015	-	-	I	I	I	I	I	I	I	I	-	-	ybt 1; ICEKp10	clb 2	iuc 1	iro 1	rmp 1; KpVP-1	5	rmpA2_3-47%	SAMN13563909	K345	2015-01-05	Human	wound secretion
GCA_019401465	GCA_019401465	Beijing	PRJNA595653	-	China	Clade F	-	ST23	cgST:16192 LIN code:0,0,429,0,44,2,0,0,0,0	23	23	KL1	O1/O2v2	2015	-	-	I	I	I	I	I	I	I	I	-	-	ybt 1; ICEKp10	clb 2	iuc 1	iro 1	rmp 1; KpVP-1	5	rmpA2_6*-47%	SAMN13563910	K346	2015-01-20	Human	wound secretion
GCA_019401525	GCA_019401525	Beijing	PRJNA595653	-	China	Clade C	-	ST23	cgST:13047 LIN code:0,0,429,0,4,0,0,1,0,0	23	23	KL1	O1/O2v2	2014	-	-	I	I	I	I	I	I	I	I	-	-	ybt 1; ICEKp10	clb 2	iuc 1	iro 1	rmp 1; KpVP-1	5	rmpA2_5-54%	SAMN13563905	K334	2014-06-25	Human	wound secretion
GCA_019401585	GCA_019401585	Beijing	PRJNA595653	-	China	Clade C	-	ST23	cgST:32042 LIN code:0,0,429,0,4,0,0,1,1,0	23	23	KL1	O1/O2v2	2014	-	-	I	I	I	I	I	I	I	I	-	kfoC:11.66%	ybt 1; ICEKp10	clb 2	iuc 1	iro 1	rmp 1; KpVP-1	5	rmpA2_5-54%	SAMN13563904	K331	2014-06-18	Human	wound secretion
GCA_019401605	GCA_019401605	Beijing	PRJNA595653	-	China	Clade C	-	ST23	cgST:32042 LIN code:0,0,429,0,4,0,0,1,1,0	23	23	KL1	O1/O2v2	2014	-	-	I	I	I	I	I	I	I	I	-	kfoC:11.66%	ybt 1; ICEKp10	clb 2	iuc 1	iro 1	rmp 1; KpVP-1	5	rmpA2_3-47%	SAMN13563902	K329	2014-09-17	Human	wound secretion
GCA_019401725	GCA_019401725	Beijing	PRJNA595653	-	China	Clade D	-	ST23	cgST:12990 LIN code:0,0,429,0,44,1,3,0,0,0	23	23	KL1	O1/O2v2	2014	-	CTX-M-14	I	I	I	I	I	I	I	I	-	-	ybt 1; ICEKp10	clb 2	iuc 1	iro 1	rmp 1; KpVP-1	5	rmpA2_5-54%	SAMN13563896	K312	2014-02-03	Human	wound secretion
GCA_019401735	GCA_019401735	Beijing	PRJNA595653	-	China	Clade C	-	ST23	cgST:35112 LIN code:0,0,429,0,4,15,2,0,0,0	23	23	KL1	O1/O2v2	2014	-	-	I	I	I	I	I	I	I	I	-	-	ybt 1; ICEKp10	clb 2	iuc 1	iro 1	rmp 1; KpVP-1	5	rmpA2_8-60%	SAMN13563897	K314	2014-06-08	Human	wound secretion
GCA_019401825	GCA_019401825	Beijing	PRJNA595653	-	China	Clade C	-	ST23	cgST:13047 LIN code:0,0,429,0,4,0,0,1,0,0	23	23	KL1	O1/O2v2	2013	-	-	I	I	I	I	I	I	I	I	-	-	ybt 1; ICEKp10	clb 2	iuc 1	iro 1	rmp 1; KpVP-1	5	rmpA2_3-47%	SAMN13563892	K246	2013-06-06	Human	wound secretion
GCA_019401845	GCA_019401845	Beijing	PRJNA595653	-	China	Clade C	-	ST23	cgST:15641 LIN code:0,0,429,0,4,6,1,0,0,0	23	23	KL1	O1/O2v2	2013	-	-	I	I	I	I	I	I	I	I	-	-	ybt 1; ICEKp10	clb 2	iuc 1	iro 1	rmp 1; KpVP-1	5	rmpA2_6-60%	SAMN13563890	K242	2013-03-15	Human	wound secretion
GCA_020477105	GCA_020477105	Beijing	PRJNA612328	-	China	Clade C	-	ST23	cgST:22228 LIN code:0,0,429,0,84,0,0,0,0,0	23	23	KL1	O1/O2v2	2019	-	CTX-M-14	I	I	I	I	I	I	I	I	-	-	ybt 1; ICEKp10	clb 2	iuc 1	iro 1	rmp 1; KpVP-1	5	rmpA2_3-47%	SAMN15754248	BEITU-B18	2019	Human
GCA_020477155	GCA_020477155	Beijing	PRJNA612328	-	China	Clade C	-	ST23	cgST:22221 LIN code:0,0,429,0,4,0,19,0,0,0	23	23	KL1	O1/O2v2	2019	-	-	I	I	I	I	I	I	I	I	-	-	ybt 1; ICEKp10	clb 2	iuc 1	iro 1	rmp 1; KpVP-1	5	rmpA2_5-54%	SAMN15754247	BEITU-B17	2019	Human
GCA_020477165	GCA_020477165	Beijing	PRJNA612328	-	China	Clade C	-	ST23	cgST:22220 LIN code:0,0,429,0,4,0,0,5,0,0	23	23	KL1	O1/O2v2	2019	-	-	I	I	I	I	I	I	I	I	-	-	ybt 1; ICEKp10	clb 2	iuc 1	iro 1	rmp 1; KpVP-1	5	rmpA2_8-60%	SAMN15754249	BEITU-B19	2019	Human
GCA_020477215	GCA_020477215	Beijing	PRJNA612328	-	China	Clade C	-	ST23	cgST:22227 LIN code:0,0,429,0,4,15,0,1,0,0	23	23	KL1	O1/O2v2	2019	-	-	I	I	D	I	I	I	I	I	-	-	ybt 1; ICEKp10 (truncated)	clb 2	iuc 1	iro 1	rmp 1; KpVP-1	5	rmpA2_8-60%	SAMN15754245	BEITU-B15	2019	Human
GCA_020477285	GCA_020477285	Beijing	PRJNA612328	-	China	Clade C	-	ST23	cgST:22225 LIN code:0,0,429,0,4,29,0,0,0,0	23	23	KL1	O1/O2v2	2019	-	-	I	I	I	I	I	I	I	I	-	-	ybt 1; ICEKp10	clb 2	iuc 1	iro 1	rmp 1; KpVP-1	5	rmpA2_3-47%	SAMN15754246	BEITU-B16	2019	Human
GCA_020477295	GCA_020477295	Beijing	PRJNA612328	-	China	Clade C	-	ST23	cgST:22228 LIN code:0,0,429,0,84,0,0,0,0,0	23	23	KL1	O1/O2v2	2019	-	CTX-M-14	I	I	I	I	I	I	I	I	-	-	ybt 1; ICEKp10	clb 2	iuc 1	iro 1	rmp 1; KpVP-1	5	rmpA2_3-47%	SAMN15754244	BEITU-B14	2019	Human
GCA_020477725	GCA_020477725	Beijing	PRJNA612328	-	China	Clade C	-	ST23	cgST:22223 LIN code:0,0,429,0,4,0,11,0,0,0	23	23	KL1	O1/O2v2	2019	-	-	I	I	I	I	I	I	I	I	-	-	ybt 1; ICEKp10	clb 2	iuc 1	iro 1	rmp 1; KpVP-1	5	rmpA2_8*-60%	SAMN15754232	BEITU-B2	2019	Human
GCA_020477745	GCA_020477745	Beijing	PRJNA612328	-	China	Clade C	-	ST23	cgST:22226 LIN code:0,0,429,0,4,0,14,0,0,0	23	23	KL1	O1/O2v2	2019	-	-	I	I	I	I	I	I	I	I	-	-	ybt 1; ICEKp10	clb 2	iuc 1	iro 1	rmp 1; KpVP-1	5	rmpA2_6-60%	SAMN15754231	BEITU-B1	2019	Human
GCA_020478335	GCA_020478335	Beijing	PRJNA612328	-	China	Clade C	-	ST23	cgST:13047 LIN code:0,0,429,0,4,0,0,1,0,0	23	23	KL1	O1/O2v2	2019	-	CTX-M-3	I	I	I	I	I	I	I	I	-	-	ybt 1; ICEKp10	clb 2	iuc 1	iro 1	rmp 1; KpVP-1	5	rmpA2_3-47%	SAMN15754210	BEITU-T1-9	2019	Human
GCA_020478765	GCA_020478765	Beijing	PRJNA612328	-	China	Clade C	-	ST23	cgST:27850 LIN code:0,0,429,0,4,32,0,0,0,0	23	23	KL1	O1/O2v2	2019	-	-	I	I	I	I	I	I	I	I	wzi:32.01%	-	ybt 1; ICEKp10	clb 2	iuc 1	iro 1	rmp 1; KpVP-1	5	rmpA2_8-60%	SAMN15754188	BEITU-Z109	2019	Human
GCA_020478785	GCA_020478785	Beijing	PRJNA612328	-	China	Clade D	-	ST23	cgST:27851 LIN code:0,0,429,0,9,2,0,0,0,0	23	23	KL1	O1/O2v2	2019	-	-	I	I	I	I	I	I	I	I	-	-	ybt 1; ICEKp10	clb 2	iuc 1	iro 1	rmp 1; KpVP-1	5	rmpA2_5-54%	SAMN15754187	BEITU-Z108	2019	Human
GCA_020478795	GCA_020478795	Beijing	PRJNA612328	-	China	Clade C	-	ST23	cgST:27852 LIN code:0,0,429,0,4,0,17,0,0,0	23	23	KL1	O1/O2v2	2019	-	CTX-M-3	I	I	I	I	I	I	I	I	-	kfoC:11.66%	ybt 1; ICEKp10	clb 2	iuc 1	iro 1	rmp 1; KpVP-1	5	rmpA2_5-54%	SAMN15754186	BEITU-Z107	2019	Human
GCA_020479095	GCA_020479095	Beijing	PRJNA612328	-	China	Clade C	-	ST23	cgST:22228 LIN code:0,0,429,0,84,0,0,0,0,0	23	23	KL1	O1/O2v2	2014	-	CTX-M-14	I	I	I	I	I	I	I	I	-	-	ybt 1; ICEKp10	clb 2	iuc 1	iro 1	rmp 1; KpVP-1	5	rmpA2_3-47%	SAMN15754171	BEITU-N580	2014	Human
GCA_020479125	GCA_020479125	Beijing	PRJNA612328	-	China	Clade C	-	ST23	cgST:22227 LIN code:0,0,429,0,4,15,0,1,0,0	23	23	KL1	O1/O2v2	2014	-	-	I	I	D	I	I	I	I	I	-	-	ybt 1; ICEKp10 (truncated)	clb 2	iuc 1	iro 1	rmp 1; KpVP-1	5	rmpA2_8-60%	SAMN15754170	BEITU-N569	2014	Human
GCA_020479185	GCA_020479185	Beijing	PRJNA612328	-	China	Clade C	-	ST23	cgST:22225 LIN code:0,0,429,0,4,29,0,0,0,0	23	23	KL1	O1/O2v2	2014	-	-	I	I	I	I	I	I	I	I	-	-	ybt 1; ICEKp10	clb 2	iuc 1	iro 1	rmp 1; KpVP-1	5	rmpA2_3-47%	SAMN15754166	BEITU-N548	2014	Human
GCA_020479345	GCA_020479345	Beijing	PRJNA612328	-	China	Clade A	-	ST23	cgST:30087 LIN code:0,0,429,0,37,0,1,0,0,0	23	23	KL1	O1/O2v2	2014	-	-	I	I	-	-	I	I	I	I	-	-	-	-	iuc 1	iro 1	rmp 1; KpVP-1	3	rmpA2_6*-55%	SAMN15754159	BEITU-N472	2014	Human
GCA_020480825	GCA_020480825	Beijing	PRJNA612328	-	China	Clade C	-	ST23	cgST:22224 LIN code:0,0,429,0,4,0,13,0,0,0	23	23	KL1	O1/O2v2	2014	-	-	I	I	I	I	I	I	I	I	-	-	ybt 1; ICEKp10	clb 2	iuc 1	iro 1	rmp 1; KpVP-1	5	rmpA2_6-60%	SAMN15754125	BEITU-Kpn360	2014	Human
GCA_020481185	GCA_020481185	Beijing	PRJNA612328	-	China	Clade C	-	ST23	cgST:27847 LIN code:0,0,429,0,4,30,0,0,0,0	23	23	KL1	O1/O2v2	2014	-	-	I	I	I	I	I	I	I	I	-	-	ybt 1; ICEKp10	clb 2	iuc 1	iro 1	rmp 1; KpVP-1	5	rmpA2_3-47%	SAMN15754106	BEITU-C15	2014	Human
GCA_020481265	GCA_020481265	Beijing	PRJNA612328	-	China	Clade D	-	ST23	cgST:27848 LIN code:0,0,429,0,9,0,1,0,0,0	23	23	KL1	O1/O2v2	2014	-	-	I	I	I	I	I	I	I	I	-	-	ybt 1; ICEKp10	clb 2	iuc 1	iro 1	rmp 1; KpVP-1	5	rmpA2_6-60%	SAMN15754103	BEITU-C11	2014	Human
GCA_020481295	GCA_020481295	Beijing	PRJNA612328	-	China	Clade C	-	ST23	cgST:27846 LIN code:0,0,429,0,112,0,0,0,0,0	23	23	KL1	O1/O2v2	2014	-	-	I	I	I	I	I	I	I	I	-	-	ybt 1; ICEKp10	clb 2	iuc 1	iro 1	rmp 1; KpVP-1	5	rmpA2_7*-59%	SAMN15754100	BEITU-C7	2014	Human
GCA_020481325	GCA_020481325	Beijing	PRJNA612328	-	China	Others	-	ST23	cgST:27845 LIN code:0,0,429,0,103,0,0,0,0,0	23	23	KL1	O1/O2v2	2014	-	-	I	I	I	I	I	I	I	I	-	-	ybt 1; ICEKp10	clb 2	iuc 1	iro 1	rmp 1; KpVP-1	5	rmpA2_8-60%	SAMN15754101	BEITU-C9	2014	Human
GCA_014283845	GCA_014283845	Beijing	PRJNA657553	-	China	Clade C	-	ST23	cgST:32042 LIN code:0,0,429,0,4,0,0,1,1,0	23	23	KL1	O1/O2v2	2016	-	-	I	I	I	I	I	I	I	I	-	kfoC:11.66%	ybt 1; ICEKp10	clb 2	iuc 1	iro 1	rmp 1; KpVP-1	5	rmpA2_5-54%	SAMN15832075	K850	2016-06-23	Human
GCA_014285195	GCA_014285195	Beijing	PRJNA657553	-	China	Clade C	-	ST23	cgST:32042 LIN code:0,0,429,0,4,0,0,1,1,0	23	23	KL1	O1/O2v2	2016	-	-	I	I	I	I	I	I	I	I	-	-	ybt 1; ICEKp10	clb 2	iuc 1	iro 1	rmp 1; KpVP-1	5	rmpA2_3-47%	SAMN15832050	K815	2016-02-25	Human
GCA_014286065	GCA_014286065	Beijing	PRJNA657553	-	China	Clade C	-	ST23	cgST:32042 LIN code:0,0,429,0,4,0,0,1,1,0	23	23	KL1	O1/O2v2	2012	-	-	I	I	I	I	I	I	I	I	-	kfoC:11.66%	ybt 1; ICEKp10	clb 2	iuc 1	iro 1	rmp 1; KpVP-1	5	rmpA2_5-54%	SAMN15832006	K7143	2012-08-01	Human
GCA_014287045	GCA_014287045	Beijing	PRJNA657553	-	China	Clade F	-	ST23	cgST:16192 LIN code:0,0,429,0,44,2,0,0,0,0	23	23	KL1	O1/O2v2	2007	-	-	I	I	I	I	I	I	I	I	-	-	ybt 1; ICEKp10	clb 2	iuc 1	iro 1	rmp 1; KpVP-1	5	rmpA2_5-54%	SAMN15831947	K7064	2007-07-05	Human
GCA_014288175	GCA_014288175	Beijing	PRJNA657553	-	China	Clade C	-	ST23	cgST:13047 LIN code:0,0,429,0,4,0,0,1,0,0	23	23	KL1	O1/O2v2	2004	-	-	I	I	I	I	I	I	I	I	-	-	ybt 1; ICEKp10	clb 2	iuc 1	iro 1	rmp 1; KpVP-1	5	rmpA2_3-47%	SAMN15831919	K7026	2004-12-30	Human
GCA_014288245	GCA_014288245	Beijing	PRJNA657553	-	China	Clade D	-	ST23	cgST:24254 LIN code:0,0,429,0,9,1,0,0,0,0	23	23	KL1	O1/O2v2	2004	-	-	I	I	I	I	I	I	I	I	-	-	ybt 1; ICEKp10	clb 2	iuc 1	iro 1	rmp 1; KpVP-1	5	rmpA2_6-60%	SAMN15831916	K7022	2004-02-20	Human
GCA_014288535	GCA_014288535	Beijing	PRJNA657553	-	China	Clade C	-	ST23	cgST:13047 LIN code:0,0,429,0,4,0,0,1,0,0	23	23	KL1	O1/O2v2	2015	-	-	I	I	I	I	I	I	I	I	-	-	ybt 1; ICEKp10	clb 2	iuc 1	iro 1	rmp 1; KpVP-1	5	rmpA2_3-47%	SAMN15831865	K070	2015-02-27	Human
GCA_014288675	GCA_014288675	Beijing	PRJNA657553	-	China	Clade B	-	ST23	cgST:18086 LIN code:0,0,429,0,1,2,0,0,0,0	23	23	KL1	O1/O2v2	2005	-	CTX-M-3	I	I	I	I	I	I	I	I	-	-	ybt 1; ICEKp10	clb 2	iuc 1	iro 1	rmp 1; KpVP-1	5	rmpA2_6-60%	SAMN15831936	K7046	2005-10-27	Human
GCA_014288705	GCA_014288705	Beijing	PRJNA657553	-	China	Clade B	-	ST23	cgST:18086 LIN code:0,0,429,0,1,2,0,0,0,0	23	23	KL1	O1/O2v2	2006	-	CTX-M-3	I	I	I	I	I	I	I	I	-	-	ybt 1; ICEKp10	clb 2	iuc 1	iro 1	rmp 1; KpVP-1	5	rmpA2_6-60%	SAMN15831934	K7044	2006-01-12	Human
GCA_014288855	GCA_014288855	Beijing	PRJNA657553	-	China	Clade B	-	ST23	cgST:18086 LIN code:0,0,429,0,1,2,0,0,0,0	23	23	KL1	O1/O2v2	2005	-	CTX-M-3	I	I	I	I	I	I	I	I	-	-	ybt 1; ICEKp10	clb 2	iuc 1	iro 1	rmp 1; KpVP-1	5	rmpA2_6-60%	SAMN15831930	K7040	2005-11-16	Human
GCA_014288915	GCA_014288915	Beijing	PRJNA657553	-	China	Clade D	-	ST23	cgST:18284 LIN code:0,0,429,0,44,1,4,0,0,0	23	23	KL1	O1/O2v2	2003	-	-	I	I	I	I	I	I	I	I	-	-	ybt 1; ICEKp10	clb 2	iuc 1	iro 1	rmp 1; KpVP-1	5	rmpA2_3-47%	SAMN15831912	K7015	2003-01-25	Human
GCA_014289095	GCA_014289095	Beijing	PRJNA657553	-	China	Clade C	-	ST23	cgST:32042 LIN code:0,0,429,0,4,0,0,1,1,0	23	23	KL1	O1/O2v2	2003	-	-	I	I	D	I	I	I	I	I	-	-	ybt 1; ICEKp10 (truncated)	clb 2	iuc 1	iro 1	rmp 1; KpVP-1	5	rmpA2_6-60%	SAMN15831907	K7010	2003-06-18	Human
GCA_014289495	GCA_014289495	Beijing	PRJNA657553	-	China	Clade C	-	ST23	cgST:18161 LIN code:0,0,429,0,4,21,0,0,0,0	23	23	KL1	O1/O2v2	2015	-	-	I	I	D	I	I	I	I	I	wzi:87.66%	-	ybt 1; ICEKp10 (truncated)	clb 2	iuc 1	iro 1	rmp 1; KpVP-1	5	rmpA2_3-47%	SAMN15831872	K084	2015-10-01	Human
GCA_014289545	GCA_014289545	Beijing	PRJNA657553	-	China	Clade C	-	ST23	cgST:32042 LIN code:0,0,429,0,4,0,0,1,1,0	23	23	KL1	O1/O2v2	2015	-	-	I	I	I	I	I	I	D	I	-	kfoC:11.66%	ybt 1; ICEKp10	clb 2	iuc 1	iro 1	rmp 1; KpVP-1 (truncated)	5	rmpA2_3-47%	SAMN15831868	K080	2015-07-28	Human
GCA_014290045	GCA_014290045	Beijing	PRJNA657553	-	China	Clade C	-	ST23	cgST:32042 LIN code:0,0,429,0,4,0,0,1,1,0	23	23	KL1	O1/O2v2	2007	-	-	I	I	I	I	I	I	I	I	-	-	ybt 1; ICEKp10	clb 2	iuc 1	iro 1	rmp 1; KpVP-1	5	rmpA2_5-54%	SAMN15831837	K013	2007-09-29	Human
GCA_024516395	GCA_024516395	Beijing	PRJNA684769	-	China	Clade C	-	ST23	cgST:13047 LIN code:0,0,429,0,4,0,0,1,0,0	23	23	KL1	O1/O2v2	2019	-	-	I	I	I	I	I	I	I	I	-	-	ybt 1; ICEKp10	clb 2	iuc 1	iro 1	rmp 1; KpVP-1	5	rmpA2_5-54%	SAMN17073122	Kp177	2019-09-26	Canine	Tracheal lavage
GCA_024516425	GCA_024516425	Beijing	PRJNA684769	-	China	Clade D	-	ST23	cgST:27848 LIN code:0,0,429,0,9,0,1,0,0,0	23	23	KL1	O1/O2v2	2019	-	-	I	I	I	I	I	I	I	I	-	-	ybt 1; ICEKp10	clb 2	iuc 1	iro 1	rmp 1; KpVP-1	5	rmpA2_6*-47%	SAMN17073120	Kp175	2019-10-10	Canine	Coelomic fluid
GCA_024516775	GCA_024516775	Beijing	PRJNA684769	-	China	Clade C	-	ST23	cgST:32042 LIN code:0,0,429,0,4,0,0,1,1,0	23	23	KL1	O1/O2v2	2018	-	-	I	I	I	I	I	I	I	I	-	-	ybt 1; ICEKp10	clb 2	iuc 1	iro 1	rmp 1; KpVP-1	5	rmpA2_5-54%	SAMN17073097	Kp139	2018-11-16	Feline	Ear swab
GCA_024517855	GCA_024517855	Beijing	PRJNA684769	-	China	Clade C	-	ST23	cgST:13047 LIN code:0,0,429,0,4,0,0,1,0,0	23	23	KL1	O1/O2v2	2017	-	-	I	I	I	I	I	I	I	I	-	-	ybt 1; ICEKp10	clb 2	iuc 1	iro 1	rmp 1; KpVP-1	5	rmpA2_3-47%	SAMN17073130	Kp21	2017-07-21	Canine	Ear swab
GCA_024517935	GCA_024517935	Beijing	PRJNA684769	-	China	Clade C	-	ST23	cgST:13047 LIN code:0,0,429,0,4,0,0,1,0,0	23	23	KL1	O1/O2v2	2017	-	-	I	I	I	I	I	I	I	I	-	-	ybt 1; ICEKp10	clb 2	iuc 1	iro 1	rmp 1; KpVP-1	5	rmpA2_3-47%	SAMN17073108	Kp16	2017-07-29	Canine	Coelomic fluid
GCA_020911805	GCA_020911805	Beijing	PRJNA778913	-	China	Clade C	-	ST23	cgST:32042 LIN code:0,0,429,0,4,0,0,1,1,0	23	23	KL1	O1/O2v2		-	-	I	I	I	I	I	I	I	I	-	-	ybt 1; ICEKp10	clb 2	iuc 1	iro 1	rmp 1; KpVP-1	5	rmpA2_6-60%	SAMN23002890	TH12908		Human	blood
GCA_021455745	GCA_021455745	Beijing	PRJNA784329	-	China	Clade C	-	ST23	cgST:32042 LIN code:0,0,429,0,4,0,0,1,1,0	23	23	KL1	O1/O2v2	2018	-	-	I	I	I	I	I	I	I	I	-	kfoC:11.66%	ybt 1; ICEKp10	clb 2	iuc 1	iro 1	rmp 1; KpVP-1	5	rmpA2_6-60%	SAMN23498079	KPN173	2018-09-04	Human	blood
GCA_021515755	GCA_021515755	Beijing	PRJNA785065	-	China	Clade C	-	ST23	cgST:32042 LIN code:0,0,429,0,4,0,0,1,1,0	23	23	KL1	O1/O2v2	2018	-	-	I	I	I	I	I	I	I	I	-	kfoC:11.66%	ybt 1; ICEKp10	clb 2	iuc 1	iro 1	rmp 1; KpVP-1	5	rmpA2_6-60%	SAMN23526247	KPN173	2018-09-04	Human	blood
GCA_046464375	GCA_046464375	Beijing	PRJNA786399	-	China	Clade C	-	ST23	cgST:15641 LIN code:0,0,429,0,4,6,1,0,0,0	23	23	KL1	O1/O2v2		-	-	I	I	I	I	I	I	I	I	-	-	ybt 1; ICEKp10	clb 3	iuc 1	iro 1	rmp 1; KpVP-1	5	rmpA2_5-54%	SAMN23670823	sy07	2013 to 2020	Human	bronchoalveolar lavage
GCA_046465435	GCA_046465435	Beijing	PRJNA786399	-	China	Clade C	-	ST23	cgST:22228 LIN code:0,0,429,0,84,0,0,0,0,0	23	23	KL1	O1/O2v2		-	CTX-M-14	I	I	I	I	I	I	I	I	-	-	ybt 1; ICEKp10	clb 2	iuc 1	iro 1	rmp 1; KpVP-1	5	rmpA2_3-47%	SAMN23670768	DT457	2013 to 2020	Human	Pus sample
GCA_046465455	GCA_046465455	Beijing	PRJNA786399	-	China	Clade A	-	ST23	cgST:30087 LIN code:0,0,429,0,37,0,1,0,0,0	23	23	KL1	O1/O2v2		-	-	I	I	-	-	I	I	I	I	-	-	-	-	iuc 1	iro 1	rmp 1; KpVP-1	3	rmpA2_6*-60%	SAMN23670769	DT472	2013 to 2020	Human	Pus sample
GCA_046467395	GCA_046467395	Beijing	PRJNA786399	-	China	Clade B	-	ST23	cgST:14996 LIN code:0,0,429,0,1,0,1,0,0,0	23	23	KL1	O1/O2v2		-	-	I	I	I	I	I	I	I	-	-	-	ybt 1; ICEKp10	clb 2	iuc 1	iro 1	rmp 1; KpVP-1	5	-	SAMN23670671	16227	2013 to 2020	Human	Pus sample
GCA_046467415	GCA_046467415	Beijing	PRJNA786399	-	China	Clade C	-	ST23	cgST:32042 LIN code:0,0,429,0,4,0,0,1,1,0	23	23	KL1	O1/O2v2		-	-	I	I	I	D	I	I	I	I	-	-	ybt 1; ICEKp10	clb 2 (truncated)	iuc 1	iro 1	rmp 1; KpVP-1	5	rmpA2_6*-47%	SAMN23670670	16209	2013 to 2020	Human	Pus sample
GCA_046467455	GCA_046467455	Beijing	PRJNA786399	-	China	Clade F	-	ST23	cgST:16192 LIN code:0,0,429,0,44,2,0,0,0,0	23	23	KL1	O1/O2v2		-	-	I	I	I	I	I	I	I	I	-	-	ybt 1; ICEKp10	clb 2	iuc 1	iro 1	rmp 1; KpVP-1	5	rmpA2_5-54%	SAMN23670667	16120	2013 to 2020	Human	Pus sample
GCA_046467575	GCA_046467575	Beijing	PRJNA786399	-	China	Clade C	-	ST23	cgST:32042 LIN code:0,0,429,0,4,0,0,1,1,0	23	23	KL1	O1/O2v2		-	-	I	I	D	I	I	I	I	I	-	-	ybt 1; ICEKp10 (truncated)	clb 2	iuc 1	iro 1	rmp 1; KpVP-1	5	rmpA2_5-54%	SAMN23670662	15743	2013 to 2020	Human	Pus sample
GCA_046467595	GCA_046467595	Beijing	PRJNA786399	-	China	Clade C	-	ST23	cgST:22225 LIN code:0,0,429,0,4,29,0,0,0,0	23	23	KL1	O1/O2v2		-	-	I	I	I	I	I	I	I	I	-	-	ybt 1; ICEKp10	clb 2	iuc 1	iro 1	rmp 1; KpVP-1	5	rmpA2_3-47%	SAMN23670661	15737	2013 to 2020	Human	Pus sample
GCA_046467615	GCA_046467615	Beijing	PRJNA786399	-	China	Clade C	-	ST23	cgST:32042 LIN code:0,0,429,0,4,0,0,1,1,0	23	23	KL1	O1/O2v2		-	-	I	I	I	I	I	I	I	I	-	-	ybt 1; ICEKp10	clb 2	iuc 1	iro 1	rmp 1; KpVP-1	5	rmpA2_5-54%	SAMN23670660	15733	2013 to 2020	Human	Pus sample
GCA_046467635	GCA_046467635	Beijing	PRJNA786399	-	China	Clade C	-	ST23	cgST:32042 LIN code:0,0,429,0,4,0,0,1,1,0	23	23	KL1	O1/O2v2		-	-	I	I	I	I	I	I	I	I	-	-	ybt 1; ICEKp10	clb 2	iuc 1	iro 1	rmp 1; KpVP-1	5	rmpA2_6-60%	SAMN23670659	15712	2013 to 2020	Human	Pus sample
GCA_046467675	GCA_046467675	Beijing	PRJNA786399	-	China	Clade F	-	ST23	cgST:16192 LIN code:0,0,429,0,44,2,0,0,0,0	23	23	KL1	O1/O2v2		-	-	I	I	I	I	I	I	I	I	-	-	ybt 1; ICEKp10	clb 2	iuc 1	iro 1	rmp 1; KpVP-1	5	rmpA2_6-60%	SAMN23670657	15453	2013 to 2020	Human	Pus sample
GCA_046467695	GCA_046467695	Beijing	PRJNA786399	-	China	Clade C	-	ST23	cgST:32042 LIN code:0,0,429,0,4,0,0,1,1,0	23	23	KL1	O1/O2v2		-	-	I	I	I	I	I	I	I	I	-	-	ybt 1; ICEKp10	clb 2	iuc 1	iro 1	rmp 1; KpVP-1	5	rmpA2_3-47%	SAMN23670655	15309	2013 to 2020	Human	Pus sample
GCA_046467715	GCA_046467715	Beijing	PRJNA786399	-	China	Clade C	-	ST23	cgST:32042 LIN code:0,0,429,0,4,0,0,1,1,0	23	23	KL1	O1/O2v2		-	-	I	I	I	I	I	I	I	I	-	-	ybt 1; ICEKp10	clb 2	iuc 1	iro 1	rmp 1; KpVP-1	5	rmpA2_5-54%	SAMN23670656	15385	2013 to 2020	Human	Pus sample
GCA_046467775	GCA_046467775	Beijing	PRJNA786399	-	China	Clade E	-	ST23	cgST:3803 LIN code:0,0,429,0,6,0,0,0,0,0	23	23	KL1	O1/O2v2		-	-	I	I	I	I	I	I	I	I	-	-	ybt 1; ICEKp10	clb 2	iuc 1	iro 1	rmp 1; KpVP-1	5	rmpA2_6-60%	SAMN23670650	14929	2013 to 2020	Human	Pus sample
GCA_046467815	GCA_046467815	Beijing	PRJNA786399	-	China	Clade C	-	ST23	cgST:11108 LIN code:0,0,429,0,4,15,0,0,0,0	23	23	KL1	O1/O2v2		-	-	I	I	I	I	I	I	I	I	-	-	ybt 1; ICEKp10	clb 2	iuc 1	iro 1	rmp 1; KpVP-1	5	rmpA2_8-60%	SAMN23670651	15067	2013 to 2020	Human	Pus sample
GCA_046467835	GCA_046467835	Beijing	PRJNA786399	-	China	Clade C	-	ST23	cgST:35112 LIN code:0,0,429,0,4,15,2,0,0,0	23	23	KL1	O1/O2v2		-	-	I	I	I	I	I	I	I	I	-	-	ybt 1; ICEKp10	clb 2	iuc 1	iro 1	rmp 1; KpVP-1	5	rmpA2_8-60%	SAMN23670649	14920	2013 to 2020	Human	Pus sample
GCA_046467935	GCA_046467935	Beijing	PRJNA786399	-	China	Clade E	-	ST23	cgST:3803 LIN code:0,0,429,0,6,0,0,0,0,0	23	23	KL1	O1/O2v2		-	-	I	I	I	I	I	I	I	I	-	-	ybt 1; ICEKp10	clb 2	iuc 1	iro 1	rmp 1; KpVP-1	5	rmpA2_6*-55%	SAMN23670645	14777	2013 to 2020	Human	Pus sample
GCA_046467955	GCA_046467955	Beijing	PRJNA786399	-	China	Clade C	-	ST23	cgST:32042 LIN code:0,0,429,0,4,0,0,1,1,0	23	23	KL1	O1/O2v2		-	-	I	I	I	I	I	I	I	I	-	-	ybt 1; ICEKp10	clb 2	iuc 1	iro 1	rmp 1; KpVP-1	5	rmpA2_6*-47%	SAMN23670643	14156	2013 to 2020	Human	Pus sample
GCA_046467995	GCA_046467995	Beijing	PRJNA786399	-	China	Clade F	-	ST23	cgST:16192 LIN code:0,0,429,0,44,2,0,0,0,0	23	23	KL1	O1/O2v2		-	-	I	I	I	I	I	I	I	I	-	-	ybt 1; ICEKp10	clb 2	iuc 1	iro 1	rmp 1; KpVP-1	5	rmpA2_6-60%	SAMN23670641	13821	2013 to 2020	Human	Pus sample
GCA_046468035	GCA_046468035	Beijing	PRJNA786399	-	China	Clade C	-	ST23	cgST:32042 LIN code:0,0,429,0,4,0,0,1,1,0	23	23	KL1	O1/O2v2		-	-	I	I	I	I	I	I	I	I	-	-	ybt 1; ICEKp10	clb 2	iuc 1	iro 1	rmp 1; KpVP-1	5	rmpA2_5-54%	SAMN23670639	13705	2013 to 2020	Human	Pus sample
GCA_046468055	GCA_046468055	Beijing	PRJNA786399	-	China	Clade D	-	ST23	cgST:27848 LIN code:0,0,429,0,9,0,1,0,0,0	23	23	KL1	O1/O2v2		-	-	I	I	I	I	I	I	I	I	-	-	ybt 1; ICEKp10	clb 2	iuc 1	iro 1	rmp 1; KpVP-1	5	rmpA2_6*-47%	SAMN23670638	13704	2013 to 2020	Human	Pus sample
GCA_046468075	GCA_046468075	Beijing	PRJNA786399	-	China	Clade E	-	ST23	cgST:18177 LIN code:0,0,429,0,6,0,4,0,0,0	23	23	KL1	O1/O2v2		-	-	I	I	I	I	I	I	I	I	-	-	ybt 1; ICEKp10	clb 2	iuc 1	iro 1	rmp 1; KpVP-1	5	rmpA2_6*-47%	SAMN23670636	13446	2013 to 2020	Human	Pus sample
GCA_046468095	GCA_046468095	Beijing	PRJNA786399	-	China	Clade C	-	ST23	cgST:32042 LIN code:0,0,429,0,4,0,0,1,1,0	23	23	KL1	O1/O2v2		-	-	I	I	I	I	I	I	I	I	-	-	ybt 1; ICEKp10	clb 2	iuc 1	iro 1	rmp 1; KpVP-1	5	rmpA2_5-54%	SAMN23670637	13505	2013 to 2020	Human	Pus sample
GCA_046468135	GCA_046468135	Beijing	PRJNA786399	-	China	Clade E	-	ST23	cgST:3803 LIN code:0,0,429,0,6,0,0,0,0,0	23	23	KL1	O1/O2v2		-	-	I	I	D	I	I	I	I	-	-	-	ybt 1; ICEKp10 (truncated)	clb 2	iuc 1	iro 1	rmp 1; KpVP-1	5	-	SAMN23670635	13359	2013 to 2020	Human	Pus sample
GCA_046468155	GCA_046468155	Beijing	PRJNA786399	-	China	Clade C	-	ST23	cgST:13047 LIN code:0,0,429,0,4,0,0,1,0,0	23	23	KL1	O1/O2v2		-	-	I	I	I	I	I	I	I	I	-	-	ybt 1; ICEKp10	clb 2	iuc 1	iro 1	rmp 1; KpVP-1	5	rmpA2_3-47%	SAMN23670633	13327	2013 to 2020	Human	Pus sample
GCA_046468195	GCA_046468195	Beijing	PRJNA786399	-	China	Clade B	-	ST23	cgST:337 LIN code:0,0,429,0,1,0,0,0,0,0	23	23	KL1	O1/O2v2		-	CTX-M-14	I	I	I	I	I	I	I	I	-	-	ybt 1; ICEKp10	clb 3	iuc 1	iro 1	rmp 1; KpVP-1	5	rmpA2_6-60%	SAMN23670632	13309	2013 to 2020	Human	Pus sample
GCA_046468215	GCA_046468215	Beijing	PRJNA786399	-	China	Clade C	-	ST23	cgST:13047 LIN code:0,0,429,0,4,0,0,1,0,0	23	23	KL1	O1/O2v2		-	CTX-M-3	I	I	I	I	I	I	I	I	-	-	ybt 1; ICEKp10	clb 2	iuc 1	iro 1	rmp 1; KpVP-1	5	rmpA2_5-54%	SAMN23670628	13021	2013 to 2020	Human	Pus sample
GCA_046468315	GCA_046468315	Beijing	PRJNA786399	-	China	Clade B	-	ST23	cgST:14996 LIN code:0,0,429,0,1,0,1,0,0,0	23	23	KL1	O1/O2v2		-	-	I	I	I	I	I	I	I	I	-	-	ybt 1; ICEKp10	clb 2	iuc 1	iro 1	rmp 1; KpVP-1	5	rmpA2_6*-47%	SAMN23670624	12851	2013 to 2020	Human	Pus sample
GCA_046468375	GCA_046468375	Beijing	PRJNA786399	-	China	Clade F	-	ST23	cgST:16192 LIN code:0,0,429,0,44,2,0,0,0,0	23	23	KL1	O1/O2v2		-	-	I	I	I	I	I	I	I	I	-	-	ybt 1; ICEKp10	clb 2	iuc 1	iro 1	rmp 1; KpVP-1	5	rmpA2_6-60%	SAMN23670622	12793	2013 to 2020	Human	Pus sample
GCA_046468395	GCA_046468395	Beijing	PRJNA786399	-	China	Clade C	-	ST23	cgST:32042 LIN code:0,0,429,0,4,0,0,1,1,0	23	23	KL1	O1/O2v2		-	CTX-M-15	I	I	I	I	I	I	I	I	-	kfoC:11.66%	ybt 1; ICEKp10	clb 2	iuc 1	iro 1	rmp 1; KpVP-1	5	rmpA2_3-47%	SAMN23670619	12498	2013 to 2020	Human	Pus sample
GCA_046468495	GCA_046468495	Beijing	PRJNA786399	-	China	Clade B	-	ST23	cgST:14996 LIN code:0,0,429,0,1,0,1,0,0,0	23	23	KL1	O1/O2v2		-	-	I	I	I	I	I	I	I	I	-	-	ybt 1; ICEKp10	clb 2	iuc 1	iro 1	rmp 1; KpVP-1	5	rmpA2_6-60%	SAMN23670616	12318	2013 to 2020	Human	Pus sample
GCA_046468535	GCA_046468535	Beijing	PRJNA786399	-	China	Clade C	-	ST23	cgST:32042 LIN code:0,0,429,0,4,0,0,1,1,0	23	23	KL1	O1/O2v2		-	-	I	I	I	D	I	I	I	I	-	-	ybt 1; ICEKp10	clb 2 (truncated)	iuc 1	iro 1	rmp 1; KpVP-1	5	rmpA2_6-60%	SAMN23670613	12162	2013 to 2020	Human	Pus sample
GCA_046468555	GCA_046468555	Beijing	PRJNA786399	-	China	Clade C	-	ST23	cgST:32042 LIN code:0,0,429,0,4,0,0,1,1,0	23	23	KL1	O1/O2v2		-	-	I	I	I	I	I	I	D	I	-	-	ybt 1; ICEKp10	clb 2	iuc 1	iro 1	rmp 1; KpVP-1 (truncated)	5	rmpA2_5-54%	SAMN23670612	12130	2013 to 2020	Human	Pus sample
GCA_046468575	GCA_046468575	Beijing	PRJNA786399	-	China	Clade C	-	ST23	cgST:32042 LIN code:0,0,429,0,4,0,0,1,1,0	23	23	KL1	O1/O2v2		-	-	I	I	D	I	I	I	I	I	-	kfoC:11.66%	ybt 1; ICEKp10 (truncated)	clb 2	iuc 1	iro 1	rmp 1; KpVP-1	5	rmpA2_3-47%	SAMN23670614	12213	2013 to 2020	Human	Pus sample
GCA_046468635	GCA_046468635	Beijing	PRJNA786399	-	China	Clade C	-	ST23	cgST:32042 LIN code:0,0,429,0,4,0,0,1,1,0	23	23	KL1	O1/O2v2		-	-	I	I	D	I	I	I	I	I	-	kfoC:11.66%	ybt 1; ICEKp10 (truncated)	clb 2	iuc 1	iro 1	rmp 1; KpVP-1	5	rmpA2_5-54%	SAMN23670610	11766	2013 to 2020	Human	Pus sample
GCA_046468655	GCA_046468655	Beijing	PRJNA786399	-	China	Clade C	-	ST23	cgST:18140 LIN code:0,0,429,0,4,6,3,0,0,0	23	23	KL1	O1/O2v2		-	-	I	I	I	I	I	I	I	I	-	-	ybt 1; ICEKp10	clb 2	iuc 1	iro 1	rmp 1; KpVP-1	5	rmpA2_5-54%	SAMN23670606	11557	2013 to 2020	Human	Pus sample
GCA_046468715	GCA_046468715	Beijing	PRJNA786399	-	China	Clade E	-	ST23	cgST:3803 LIN code:0,0,429,0,6,0,0,0,0,0	23	23	KL1	O1/O2v2		-	-	I	I	I	I	I	I	I	I	-	-	ybt 1; ICEKp10	clb 2	iuc 1	iro 1	rmp 1; KpVP-1	5	rmpA2_6-60%	SAMN23670607	11558	2013 to 2020	Human	Pus sample
GCA_046468805	GCA_046468805	Beijing	PRJNA786399	-	China	Clade C	-	ST5213	cgST:11108 LIN code:0,0,429,0,4,15,0,0,0,0	23	23	KL1	O1/O2v2		-	-	I	I	D	I	I	I	I	I	-	-	ybt 1; ICEKp10 (truncated)	clb 2	iuc 1	iro 1	rmp 1; KpVP-1	5	rmpA2_8-60%	SAMN23670601	10679	2013 to 2020	Human	Pus sample
GCA_046468835	GCA_046468835	Beijing	PRJNA786399	-	China	Clade C	-	ST23	cgST:32042 LIN code:0,0,429,0,4,0,0,1,1,0	23	23	KL1	O1/O2v2		-	-	I	I	I	I	I	I	I	I	-	kfoC:11.66%	ybt 1; ICEKp10	clb 2	iuc 1	iro 1	rmp 1; KpVP-1	5	rmpA2_3-47%	SAMN23670599	10501	2013 to 2020	Human	Pus sample
GCA_046468855	GCA_046468855	Beijing	PRJNA786399	-	China	Clade C	-	ST23	cgST:22220 LIN code:0,0,429,0,4,0,0,5,0,0	23	23	KL1	O1/O2v2		-	-	I	I	I	I	I	I	I	I	-	-	ybt 1; ICEKp10	clb 2	iuc 1	iro 1	rmp 1; KpVP-1	5	rmpA2_8-60%	SAMN23670598	10430	2013 to 2020	Human	Pus sample
GCA_021249265	GCA_021249265	Beijing	PRJNA788123	-	China	Clade C	-	ST23	cgST:28617 LIN code:0,0,429,0,4,0,10,0,0,0	23	23	KL1	O1/O2v2	2020	-	CTX-M-71	I	I	I	I	I	I	D	I	-	kfoC:11.66%	ybt 1; ICEKp10	clb 2	iuc 1	iro 1	rmp 1; KpVP-1 (truncated)	5	rmpA2_5-54%	SAMN23898336	KP29499	2020-04	Human	sputum
GCA_021535085	GCA_021535085	Beijing	PRJNA788123	-	China	Clade C	-	ST23	cgST:28618 LIN code:0,0,429,0,4,0,10,0,1,0	23	23	KL1	O1/O2v2	2020	-	CTX-M-15	I	I	I	I	I	I	I	I	-	kfoC:11.66%	ybt 1; ICEKp10	clb 2	iuc 1	iro 1	rmp 1; KpVP-1	5	rmpA2_5-54%	SAMN24562924	KP29105	2020-03	Human	sputum
GCA_021535105	GCA_021535105	Beijing	PRJNA788123	-	China	Clade C	-	ST23	cgST:28617 LIN code:0,0,429,0,4,0,10,0,0,0	23	23	KL1	O1/O2v2	2020	-	-	I	I	I	I	I	I	D	I	-	kfoC:11.66%	ybt 1; ICEKp10	clb 2	iuc 1	iro 1	rmp 1; KpVP-1 (truncated)	5	rmpA2_5-54%	SAMN24562925	KP30086	2020-05	Human	sputum
GCA_023740335	GCA_023740335	Beijing	PRJNA833902	-	China	Clade C	-	ST23	cgST:13047 LIN code:0,0,429,0,4,0,0,1,0,0	23	23	KL1	O1/O2v2	2020	-	-	I	I	I	I	I	I	I	I	-	-	ybt 1; ICEKp10	clb 2	iuc 1	iro 1	rmp 1; KpVP-1	5	rmpA2_5-54%	SAMN28101970	kpn346	2020-03-30	Human	liver abscess
GCA_023741035	GCA_023741035	Beijing	PRJNA833902	-	China	Clade C	-	ST23	cgST:15641 LIN code:0,0,429,0,4,6,1,0,0,0	23	23	KL1	O1/O2v2	2018	-	-	I	I	I	I	I	I	I	I	-	-	ybt 1; ICEKp10	clb 2	iuc 1	iro 1	rmp 1; KpVP-1	5	rmpA2_5-54%	SAMN28101942	kpn310	2018-12-10	Human	blood
GCA_023741275	GCA_023741275	Beijing	PRJNA833902	-	China	Clade C	-	ST23	cgST:32042 LIN code:0,0,429,0,4,0,0,1,1,0	23	23	KL1	O1/O2v2	2018	-	-	I	I	I	I	I	I	I	I	-	-	ybt 1; ICEKp10	clb 2	iuc 1	iro 1	rmp 1; KpVP-1	5	rmpA2_5-54%	SAMN28101929	kpn294	2018-08-08	Human	blood
GCA_023741415	GCA_023741415	Beijing	PRJNA833902	-	China	Clade C	-	ST23	cgST:11108 LIN code:0,0,429,0,4,15,0,0,0,0	23	23	KL1	O1/O2v2	2018	-	-	I	I	I	I	I	I	I	I	-	-	ybt 1; ICEKp10	clb 2	iuc 1	iro 1	rmp 1; KpVP-1	5	rmpA2_5-54%	SAMN28101924	kpn285	2018-05-28	Human	bile
GCA_023741535	GCA_023741535	Beijing	PRJNA833902	-	China	Clade C	-	ST23	cgST:32042 LIN code:0,0,429,0,4,0,0,1,1,0	23	23	KL1	O1/O2v2	2021	-	-	I	I	I	I	I	I	I	I	-	kfoC:11.66%	ybt 1; ICEKp10	clb 2	iuc 1	iro 1	rmp 1; KpVP-1	5	rmpA2_3-47%	SAMN28101919	kpn280	2021-08-16	Human	liver abscess
GCA_023741815	GCA_023741815	Beijing	PRJNA833902	-	China	Clade F	-	ST23	cgST:16192 LIN code:0,0,429,0,44,2,0,0,0,0	23	23	KL1	O1/O2v2	2021	-	-	I	I	I	I	I	I	I	I	-	-	ybt 1; ICEKp10	clb 2	iuc 1	iro 1	rmp 1; KpVP-1	5	rmpA2_5-54%	SAMN28101903	kpn264	2021-03-08	Human	ascites
GCA_023741935	GCA_023741935	Beijing	PRJNA833902	-	China	Clade C	-	ST23	cgST:18140 LIN code:0,0,429,0,4,6,3,0,0,0	23	23	KL1	O1/O2v2	2020	-	-	I	I	I	I	I	I	I	I	-	-	ybt 1; ICEKp10	clb 2	iuc 1	iro 1	rmp 1; KpVP-1	5	rmpA2_6-60%	SAMN28101897	kpn258	2020-12-30	Human	blood
GCA_023742155	GCA_023742155	Beijing	PRJNA833902	-	China	Clade C	-	ST23	cgST:11108 LIN code:0,0,429,0,4,15,0,0,0,0	23	23	KL1	O1/O2v2	2020	-	-	I	I	I	I	I	I	I	I	wzi:24.69%	-	ybt 1; ICEKp10	clb 2	iuc 1	iro 1	rmp 1; KpVP-1	5	rmpA2_8-60%	SAMN28101887	kpn248	2020-10-19	Human	blood
GCA_023742215	GCA_023742215	Beijing	PRJNA833902	-	China	Clade C	-	ST23	cgST:32042 LIN code:0,0,429,0,4,0,0,1,1,0	23	23	KL1	O1/O2v2	2020	-	-	I	I	I	I	I	I	I	I	-	kfoC:11.66%	ybt 1; ICEKp10	clb 2	iuc 1	iro 1	rmp 1; KpVP-1	5	rmpA2_5-54%	SAMN28101884	kpn245	2020-09-03	Human	blood
GCA_023742225	GCA_023742225	Beijing	PRJNA833902	-	China	Clade C	-	ST23	cgST:32042 LIN code:0,0,429,0,4,0,0,1,1,0	23	23	KL1	O1/O2v2	2020	-	-	I	I	I	I	I	I	I	I	-	kfoC:11.66%	ybt 1; ICEKp10	clb 2	iuc 1	iro 1	rmp 1; KpVP-1	5	rmpA2_5-54%	SAMN28101883	kpn244	2020-08-31	Human	hydrothorax
GCA_023742255	GCA_023742255	Beijing	PRJNA833902	-	China	Clade C	-	ST23	cgST:11108 LIN code:0,0,429,0,4,15,0,0,0,0	23	23	KL1	O1/O2v2	2020	-	-	I	I	I	I	I	I	I	I	-	-	ybt 1; ICEKp10	clb 2	iuc 1	iro 1	rmp 1; KpVP-1	5	rmpA2_8-60%	SAMN28101882	kpn243	2020-08-27	Human	liver abscess
GCA_023742535	GCA_023742535	Beijing	PRJNA833902	-	China	Others	-	ST23	cgST:14805 LIN code:0,0,429,0,60,1,0,0,0,0	23	23	KL1	O1/O2v2	2019	-	-	I	I	I	I	I	I	I	I	-	-	ybt 1; ICEKp10	clb 2	iuc 1	iro 1	rmp 1; KpVP-1	5	rmpA2_6-60%	SAMN28101869	kpn230	2019-11-23	Human	bile
GCA_023742575	GCA_023742575	Beijing	PRJNA833902	-	China	Clade A	-	ST6064	cgST:16271 LIN code:0,0,429,0,78,0,0,0,0,0	23	23	KL1	O1/O2v2	2019	-	-	I	I	I	-	I	I	I	I	-	-	ybt 2; ICEKp1	-	iuc 1	iro unknown	rmp 1; KpVP-1,rmp 3; ICEKp1	4	rmpA2_3-47%	SAMN28101866	kpn227	2019-11-25	Human	hydrothorax
GCA_023742665	GCA_023742665	Beijing	PRJNA833902	-	China	Clade C	-	ST23	cgST:32042 LIN code:0,0,429,0,4,0,0,1,1,0	23	23	KL1	O1/O2v2	2019	-	-	I	I	I	I	I	I	I	I	-	kfoC:11.66%	ybt 1; ICEKp10	clb 2	iuc 1	iro 1	rmp 1; KpVP-1	5	rmpA2_5-54%	SAMN28101861	kpn222	2019-10-22	Human	liver abscess
GCA_023742675	GCA_023742675	Beijing	PRJNA833902	-	China	Clade F	-	ST23	cgST:16192 LIN code:0,0,429,0,44,2,0,0,0,0	23	23	KL1	O1/O2v2	2019	-	-	I	I	I	I	I	I	I	I	-	-	ybt 1; ICEKp10	clb 2	iuc 1	iro 1	rmp 1; KpVP-1	5	rmpA2_5-54%	SAMN28101860	kpn221	2019-10-19	Human	blood
GCA_023742755	GCA_023742755	Beijing	PRJNA833902	-	China	Clade D	-	ST23	cgST:3174 LIN code:0,0,429,0,9,0,0,0,0,0	23	23	KL1	O1/O2v2	2019	-	-	I	I	I	D	I	I	I	I	wzi:56.28%	-	ybt 1; ICEKp10	clb 2 (truncated)	iuc 1	iro 1	rmp 1; KpVP-1	5	rmpA2_6*-55%	SAMN28101854	kpn214	2019-07-06	Human	blood
GCA_023742815	GCA_023742815	Beijing	PRJNA833902	-	China	Clade C	-	ST23	cgST:32042 LIN code:0,0,429,0,4,0,0,1,1,0	23	23	KL1	O1/O2v2	2019	-	-	I	I	I	D	I	I	I	I	-	-	ybt 1; ICEKp10	clb 2 (truncated)	iuc 1	iro 1	rmp 1; KpVP-1	5	rmpA2_6*-47%	SAMN28101856	kpn217	2019-08-29	Human	liver abscess
GCA_023742915	GCA_023742915	Beijing	PRJNA833902	-	China	Clade A	-	ST23	cgST:30087 LIN code:0,0,429,0,37,0,1,0,0,0	23	23	KL1	O1/O2v2	2019	-	-	I	I	-	-	I	I	I	I	-	-	-	-	iuc 1	iro 1	rmp 1; KpVP-1	3	rmpA2_6-60%	SAMN28101849	kpn209	2019-03-15	Human	blood
GCA_023742935	GCA_023742935	Beijing	PRJNA833902	-	China	Clade C	-	ST1660	cgST:13047 LIN code:0,0,429,0,4,0,0,1,0,0	23	23	KL1	O1/O2v2	2019	-	-	I	I	D	D	I	I	I	I	-	-	ybt 1; ICEKp10 (truncated)	clb 2 (truncated)	iuc 1	iro 1	rmp 1; KpVP-1	5	rmpA2_6*-60%	SAMN28101848	kpn208	2019-02-27	Human	ascites
GCA_023742955	GCA_023742955	Beijing	PRJNA833902	-	China	Clade C	-	ST23	cgST:11108 LIN code:0,0,429,0,4,15,0,0,0,0	23	23	KL1	O1/O2v2	2019	-	-	I	I	I	I	I	I	I	I	-	-	ybt 1; ICEKp10	clb 2	iuc 1	iro 1	rmp 1; KpVP-1	5	rmpA2_8-60%	SAMN28101847	kpn207	2019-02-11	Human	hydrothorax
GCA_023743015	GCA_023743015	Beijing	PRJNA833902	-	China	Clade F	-	ST23	cgST:16192 LIN code:0,0,429,0,44,2,0,0,0,0	23	23	KL1	O1/O2v2	2018	-	-	I	I	I	I	I	I	I	I	-	-	ybt 1; ICEKp10	clb 2	iuc 1	iro 1	rmp 1; KpVP-1	5	rmpA2_5-54%	SAMN28101842	kpn202	2018-12-24	Human	liver abscess
GCA_023743155	GCA_023743155	Beijing	PRJNA833902	-	China	Clade C	-	ST5936	cgST:16191 LIN code:0,0,429,0,4,0,0,3,0,0	23	23	KL1	O1/O2v2	2018	-	-	I	I	I	I	I	I	I	I	-	-	ybt 1; ICEKp10	clb 2	iuc 1	iro 1	rmp 1; KpVP-1	5	rmpA2_5-54%	SAMN28101837	kpn197	2018-08-15	Human	liver abscess
GCA_023743205	GCA_023743205	Beijing	PRJNA833902	-	China	Clade C	-	ST23	cgST:32042 LIN code:0,0,429,0,4,0,0,1,1,0	23	23	KL1	O1/O2v2	2018	-	-	I	I	I	I	I	I	I	I	-	-	ybt 1; ICEKp10	clb 2	iuc 1	iro 1	rmp 1; KpVP-1	5	rmpA2_3-47%	SAMN28101834	kpn194	2018-07-21	Human	blood
GCA_026197355	GCA_026197355	Beijing	PRJNA838135	-	China	Clade E	-	ST23	cgST:3803 LIN code:0,0,429,0,6,0,0,0,0,0	23	23	KL1	O1/O2v2	2021	-	-	I	I	I	I	I	I	I	I	-	-	ybt 1; ICEKp10	clb 2	iuc 1	iro 1	rmp 1; KpVP-1	5	rmpA2_6*-60%	SAMN28408403	H5	2021-02-18	Human	patient with infection
GCA_026198195	GCA_026198195	Beijing	PRJNA838135	-	China	Clade C	-	ST23	cgST:32042 LIN code:0,0,429,0,4,0,0,1,1,0	23	23	KL1	O1/O2v2	2020	-	-	I	I	I	I	I	I	I	I	-	kfoC:11.66%	ybt 1; ICEKp10	clb 2	iuc 1	iro 1	rmp 1; KpVP-1	5	rmpA2_3-47%	SAMN28408363	220	2020-12-11	Human	patient with infection
GCA_026198365	GCA_026198365	Beijing	PRJNA838135	-	China	Clade C	-	ST23	cgST:13047 LIN code:0,0,429,0,4,0,0,1,0,0	23	23	KL1	O1/O2v2	2020	-	-	I	I	I	I	I	I	I	I	-	-	ybt 1; ICEKp10	clb 2	iuc 1	iro 1	rmp 1; KpVP-1	5	rmpA2_3-47%	SAMN28408351	164	2020-11-21	Human	patient with infection
GCA_026198735	GCA_026198735	Beijing	PRJNA838135	-	China	Clade C	-	ST23	cgST:32042 LIN code:0,0,429,0,4,0,0,1,1,0	23	23	KL1	O1/O2v2	2020	-	-	I	I	I	I	I	I	I	I	-	-	ybt 1; ICEKp10	clb 2	iuc 1	iro 1	rmp 1; KpVP-1	5	rmpA2_5-54%	SAMN28408333	89	2020-10-20	Human	patient with infection
GCA_026198755	GCA_026198755	Beijing	PRJNA838135	-	China	Clade C	-	ST23	cgST:22224 LIN code:0,0,429,0,4,0,13,0,0,0	23	23	KL1	O1/O2v2	2020	-	-	I	I	I	D	I	I	I	I	-	-	ybt 1; ICEKp10	clb 2 (truncated)	iuc 1	iro 1	rmp 1; KpVP-1	5	rmpA2_5-54%	SAMN28408330	82	2020-10-20	Human	patient with infection
GCA_026199195	GCA_026199195	Beijing	PRJNA838135	-	China	Clade C	-	ST23	cgST:32042 LIN code:0,0,429,0,4,0,0,1,1,0	23	23	KL1	O1/O2v2	2020	-	CTX-M-3	I	I	I	I	I	I	I	I	-	kfoC:11.66%	ybt 1; ICEKp10	clb 2	iuc 1	iro 1	rmp 1; KpVP-1	5	rmpA2_5-54%	SAMN28408316	4	2020-09-07	Human	patient with infection
GCA_029915405	GCA_029915405	Beijing	PRJNA839599	-	China	Clade C	-	ST23	cgST:28617 LIN code:0,0,429,0,4,0,10,0,0,0	23	23	KL1	O1/O2v2		-	CTX-M-71	I	I	I	I	I	I	D	I	-	kfoC:11.66%	ybt 1; ICEKp10	clb 2	iuc 1	iro 1	rmp 1; KpVP-1 (truncated)	5	rmpA2_5-54%	SAMN28546459	KP29499		Human
GCA_037005645	GCA_037005645	Beijing	PRJNA957912	-	China	Clade C	-	ST23	cgST:32042 LIN code:0,0,429,0,4,0,0,1,1,0	23	23	KL1	O1/O2v2	2021	-	-	I	I	I	I	I	I	I	I	-	-	ybt 1; ICEKp10	clb 2	iuc 1	iro 1	rmp 1; KpVP-1	5	rmpA2_3-47%	SAMN34272555	PEKP2002	2021-01-31	Human
GCA_037005665	GCA_037005665	Beijing	PRJNA957912	-	China	Clade E	-	ST23	cgST:3803 LIN code:0,0,429,0,6,0,0,0,0,0	23	23	KL1	O1/O2v2	2021	-	-	I	I	I	I	I	I	I	I	-	-	ybt 1; ICEKp10	clb 2	iuc 1	iro 1	rmp 1; KpVP-1	5	rmpA2_6*-60%	SAMN34272556	PEKP2074	2021-02-18	Human
GCA_037005705	GCA_037005705	Beijing	PRJNA957912	-	China	Clade C	-	ST23	cgST:32042 LIN code:0,0,429,0,4,0,0,1,1,0	23	23	KL1	O1/O2v2	2020	-	-	I	I	I	I	I	I	I	I	-	kfoC:11.66%	ybt 1; ICEKp10	clb 2	iuc 1	iro 1	rmp 1; KpVP-1	5	rmpA2_3-47%	SAMN34272552	PEKP1119	2020-12-11	Human
GCA_037005745	GCA_037005745	Beijing	PRJNA957912	-	China	Clade C	-	ST23	cgST:15641 LIN code:0,0,429,0,4,6,1,0,0,0	23	23	KL1	O1/O2v2	2021	-	-	I	I	I	D	I	I	I	I	-	-	ybt 1; ICEKp10	clb 2 (truncated)	iuc 1	iro 1	rmp 1; KpVP-1	5	rmpA2_6-60%	SAMN34272553	PEKP1132	2021-01-01	Human
GCA_037005765	GCA_037005765	Beijing	PRJNA957912	-	China	Clade C	-	ST23	cgST:13047 LIN code:0,0,429,0,4,0,0,1,0,0	23	23	KL1	O1/O2v2	2020	-	-	I	I	I	I	I	I	I	I	-	-	ybt 1; ICEKp10	clb 2	iuc 1	iro 1	rmp 1; KpVP-1	5	rmpA2_3-47%	SAMN34272550	PEKP1083	2020-11-21	Human
GCA_037005825	GCA_037005825	Beijing	PRJNA957912	-	China	Clade C	-	ST23	cgST:22224 LIN code:0,0,429,0,4,0,13,0,0,0	23	23	KL1	O1/O2v2	2020	-	-	I	I	I	D	I	I	I	I	-	-	ybt 1; ICEKp10	clb 2 (truncated)	iuc 1	iro 1	rmp 1; KpVP-1	5	rmpA2_5-54%	SAMN34272547	PEKP1047	2020-10-20	Human
GCA_037005865	GCA_037005865	Beijing	PRJNA957912	-	China	Clade C	-	ST23	cgST:32042 LIN code:0,0,429,0,4,0,0,1,1,0	23	23	KL1	O1/O2v2	2020	-	-	I	I	I	I	I	I	I	I	-	-	ybt 1; ICEKp10	clb 2	iuc 1	iro 1	rmp 1; KpVP-1	5	rmpA2_5-54%	SAMN34272548	PEKP1050	2020-10-20	Human
KLE_HA6896AA_AS	SAMN36663133	Beijing	PRJNA996149	-	China	Clade C	-	ST23	cgST:11108 LIN code:0,0,429,0,4,15,0,0,0,0	23	23	KL1	O1/O2v2		-	CTX-M-15	I	I	I	I	I	I	I	I	-	-	ybt 1; ICEKp10	clb 2	iuc 1	iro 1	rmp 1; KpVP-1	5	rmpA2_3-47%	SAMN36663133	ZR31265		Human
GCA_039832005	GCA_039832005	Chongqing	PRJNA1113380	-	China	Clade C	-	ST23	cgST:13047 LIN code:0,0,429,0,4,0,0,1,0,0	23	23	KL1	O1/O2v2	2022	-	-	I	I	I	I	I	I	I	I	-	-	ybt 1; ICEKp10	clb 2	iuc 1	iro 1	rmp 1; KpVP-1	5	rmpA2_3-47%	SAMN41453211	2203184066	2022-03-18	Human	Community and Hospital
GCA_038592855	GCA_038592855	Fujian	PRJNA1101738	-	China	Clade C	-	ST23	cgST:32042 LIN code:0,0,429,0,4,0,0,1,1,0	23	23	KL1	O1/O2v2	2021	-	-	I	I	I	D	I	I	I	I	-	-	ybt 1; ICEKp10	clb 2 (truncated)	iuc 1	iro 1	rmp 1; KpVP-1	5	rmpA2_5-54%	SAMN41002031	Kp2449	2021-08	Human	liver abscess drainage fluid
GCA_034086085	GCA_034086085	Guangdong	PRJNA1015184	-	China	Clade D	-	ST23	cgST:9692 LIN code:0,0,429,0,44,1,1,0,1,0	23	23	KL1	O1/O2v2	2013	-	-	I	I	-	I	I	I	I	I	-	-	-	clb 2	iuc 1	iro 1	rmp 1; KpVP-1	5	rmpA2_6*-47%	SAMN37347768	1306B62	2013-05-03	Human	blood
GCA_003437255	GCA_003437255	Guangdong	PRJNA482748	-	China	Clade C	-	ST23	cgST:4435 LIN code:0,0,429,0,4,1,0,0,0,0	23	23	KL1	O1/O2v2	2013	-	-	I	I	I	I	I	I	I	I	-	-	ybt 1; ICEKp10	clb 2	iuc 1	iro 1	rmp 1; KpVP-1	5	rmpA2_3-47%	SAMN09736899	TF06-6	2013-07-01	Human	feces
GCA_045633165	GCA_045633165	Guangdong	PRJNA514245	-	China	Clade C	-	ST23	cgST:11108 LIN code:0,0,429,0,4,15,0,0,0,0	23	23	KL1	O1/O2v2	2021	-	CTX-M-3	I	I	I	I	I	I	I	I	-	-	ybt 1; ICEKp10	clb 2	iuc 1	iro 1	rmp 1; KpVP-1	5	rmpA2_8-60%	SAMN40436125	KP2280	2021-03-14	Human	Shenzhen
GCA_016614925	GCA_016614925	Guangdong	PRJNA550041	-	China	Clade C	-	ST23	cgST:9700 LIN code:0,0,429,0,4,12,0,0,0,0	23	23	KL1	O1/O2v2		-	-	I	I	I	I	I	I	I	I	-	-	ybt 1; ICEKp10	clb 2	iuc 1	iro 1	rmp 1; KpVP-1	5	rmpA2_5-54%	SAMN12109430	BSI135		Human	blood
GCA_016615785	GCA_016615785	Guangdong	PRJNA550041	-	China	Clade B	-	ST23	cgST:3771 LIN code:0,0,429,0,2,0,0,0,0,0	23	23	KL1	O1/O2v2		-	-	I	I	I	I	I	I	I	I	-	-	ybt 1; ICEKp10	clb 2	iuc 1	iro 1	rmp 1; KpVP-1	5	rmpA2_6-60%	SAMN12109380	BSI082		Human	blood
GCA_016615825	GCA_016615825	Guangdong	PRJNA550041	-	China	Clade A	-	ST23	cgST:30087 LIN code:0,0,429,0,37,0,1,0,0,0	23	23	KL1	O1/O2v2		-	-	I	I	-	-	-	I	I	-	-	-	-	-	-	iro 1	rmp 1; KpVP-1	0	-	SAMN12109381	BSI083		Human	blood
GCA_008756855	GCA_008756855	Guangdong	PRJNA556307	-	China	Clade C	-	ST23	cgST:13047 LIN code:0,0,429,0,4,0,0,1,0,0	23	23	KL1	O1/O2v2	2016	-	-	I	I	I	I	I	I	I	I	-	-	ybt 1; ICEKp10	clb 2	iuc 1	iro 1	rmp 1; KpVP-1	5	rmpA2_3-47%	SAMN12330906	GM5	2016-06-07	Human	Patient5 sputum
GCA_017743095	GCA_017743095	Guangdong	PRJNA716566	-	China	Others	-	ST23	cgST:11106 LIN code:0,0,429,0,44,1,0,0,0,0	23	23	KL1	O1/O2v2	2020	-	-	I	I	D	I	I	I	I	I	-	-	ybt 1; ICEKp10 (truncated)	clb 2	iuc 1	iro 1	rmp 1; KpVP-1	5	rmpA2_6*-48%	SAMN18450111	KPN236	2020-11-15T16:41:17Z	Human	sputum
GCA_034719845	GCA_034719845	Guangxi	PRJNA1050895	-	China	Clade C	-	ST23	cgST:9728 LIN code:0,0,429,0,4,13,0,0,0,0	23	23	KL1	O1/O2v2	2021	-	-	I	I	I	I	I	I	I	I	-	-	ybt 1; ICEKp10	clb 2	iuc 1	iro 1	rmp 1; KpVP-1	5	rmpA2_8-60%	SAMN38757089	ACESH02039	2021-06	Human	sputum
GCA_034719895	GCA_034719895	Guangxi	PRJNA1050895	-	China	Clade C	-	ST23	cgST:32042 LIN code:0,0,429,0,4,0,0,1,1,0	23	23	KL1	O1/O2v2	2021	-	-	I	I	I	I	I	I	I	I	wzi:11.92%	-	ybt 1; ICEKp10	clb 2	iuc 1	iro 1	rmp 1; KpVP-1	5	rmpA2_6-60%	SAMN38757088	ACESH02033	2021-05	Human	sputum
GCA_034719935	GCA_034719935	Guangxi	PRJNA1050895	-	China	Clade C	-	ST23	cgST:35112 LIN code:0,0,429,0,4,15,2,0,0,0	23	23	KL1	O1/O2v2	2021	-	-	I	I	I	I	I	I	I	I	-	-	ybt 1; ICEKp10	clb 2	iuc 1	iro 1	rmp 1; KpVP-1	5	rmpA2_8-60%	SAMN38757085	ACESH02014	2021-05	Human	sputum
GCA_034719995	GCA_034719995	Guangxi	PRJNA1050895	-	China	Clade B	-	ST23	cgST:11106 LIN code:0,0,429,0,44,1,0,0,0,0	23	23	KL1	O1/O2v2	2021	-	-	I	I	I	I	I	I	I	I	-	-	ybt 1; ICEKp10	clb 2	iuc 1	iro 1	rmp 1; KpVP-1	5	rmpA2_3-47%	SAMN38757083	ACESH02006	2021-05	Human	sputum
GCA_034720015	GCA_034720015	Guangxi	PRJNA1050895	-	China	Clade C	-	ST23	cgST:11108 LIN code:0,0,429,0,4,15,0,0,0,0	23	23	KL1	O1/O2v2	2021	-	-	I	I	I	I	I	I	I	I	wzi:57.53%	-	ybt 1; ICEKp10	clb 2	iuc 1	iro 1	rmp 1; KpVP-1	5	rmpA2_8-60%	SAMN38757079	ACESH01982	2021-05	Human	bronchoalveolar lavage
GCA_034720065	GCA_034720065	Guangxi	PRJNA1050895	-	China	Clade C	-	ST23	cgST:35112 LIN code:0,0,429,0,4,15,2,0,0,0	23	23	KL1	O1/O2v2	2021	-	-	I	I	D	I	I	I	I	I	-	-	ybt 1; ICEKp10 (truncated)	clb 2	iuc 1	iro 1	rmp 1; KpVP-1	5	rmpA2_8-60%	SAMN38757078	ACESH01981	2021-05	Human	throat swab
GCA_034720175	GCA_034720175	Guangxi	PRJNA1050895	-	China	Clade E	-	ST23	cgST:3803 LIN code:0,0,429,0,6,0,0,0,0,0	23	23	KL1	O1/O2v2	2021	-	-	I	I	I	I	I	I	I	I	-	-	ybt 1; ICEKp10	clb 2	iuc 1	iro 1	rmp 1; KpVP-1	5	rmpA2_6-60%	SAMN38757072	ACESH01946	2021-05	Human	sputum
GCA_034720215	GCA_034720215	Guangxi	PRJNA1050895	-	China	Clade C	-	ST23	cgST:13047 LIN code:0,0,429,0,4,0,0,1,0,0	23	23	KL1	O1/O2v2	2021	-	-	I	I	I	I	I	I	I	I	-	-	ybt 1; ICEKp10	clb 2	iuc 1	iro 1	rmp 1; KpVP-1	5	rmpA2_3-47%	SAMN38757070	ACESH01944	2021-05	Human	sputum
GCA_034720275	GCA_034720275	Guangxi	PRJNA1050895	-	China	Clade C	-	ST23	cgST:13047 LIN code:0,0,429,0,4,0,0,1,0,0	23	23	KL1	O1/O2v2	2021	-	-	I	I	I	I	I	I	I	I	-	-	ybt 1; ICEKp10	clb 2	iuc 1	iro 1	rmp 1; KpVP-1	5	rmpA2_3*-47%	SAMN38757067	ACESH01917	2021-05	Human	sputum
GCA_034720375	GCA_034720375	Guangxi	PRJNA1050895	-	China	Clade E	-	ST23	cgST:3803 LIN code:0,0,429,0,6,0,0,0,0,0	23	23	KL1	O1/O2v2	2021	-	-	I	I	I	I	I	I	I	I	-	kfoC:969-978	ybt 1; ICEKp10	clb 2	iuc 1	iro 1	rmp 1; KpVP-1	5	rmpA2_6-60%	SAMN38757066	ACESH01916	2021-05	Human	sputum
GCA_034724335	GCA_034724335	Guangxi	PRJNA1050895	-	China	Clade C	-	ST23	cgST:9728 LIN code:0,0,429,0,4,13,0,0,0,0	23	23	KL1	O1/O2v2	2021	-	-	I	I	I	I	I	I	I	I	-	-	ybt 1; ICEKp10	clb 2	iuc 1	iro 1	rmp 1; KpVP-1	5	rmpA2_8-60%	SAMN38757051	ACESH01827	2021-05	Human	sputum
GCA_034724355	GCA_034724355	Guangxi	PRJNA1050895	-	China	Clade C	-	ST23	cgST:826 LIN code:0,0,429,0,4,0,0,0,0,0	23	23	KL1	O1/O2v2	2021	-	-	I	I	I	I	I	I	I	I	-	-	ybt 1; ICEKp10	clb 2	iuc 1	iro 1	rmp 1; KpVP-1	5	rmpA2_6*-47%	SAMN38757050	ACESH01826	2021-05	Human	sputum
GCA_034724515	GCA_034724515	Guangxi	PRJNA1050895	-	China	Clade C	-	ST7101	cgST:35112 LIN code:0,0,429,0,4,15,2,0,0,0	23	23	KL1	O1/O2v2	2021	-	-	I	I	I	I	I	I	I	I	-	-	ybt 1; ICEKp10	clb 2	iuc 1	iro 1	rmp 1; KpVP-1	5	rmpA2_8-60%	SAMN38757042	ACESH01776	2021-05	Human	sputum
GCA_034724715	GCA_034724715	Guangxi	PRJNA1050895	-	China	Clade C	-	ST23	cgST:3997 LIN code:0,0,429,0,4,4,0,0,0,0	23	23	KL1	O1/O2v2	2021	-	-	I	I	I	I	I	I	I	I	-	-	ybt 1; ICEKp10	clb 2	iuc 1	iro 1	rmp 1; KpVP-1	5	rmpA2_3-47%	SAMN38757033	ACESH01739	2021-05	Human	sputum
GCA_034724735	GCA_034724735	Guangxi	PRJNA1050895	-	China	Clade C	-	ST23	cgST:35112 LIN code:0,0,429,0,4,15,2,0,0,0	23	23	KL1	O1/O2v2	2021	-	-	I	I	I	I	I	I	I	I	-	-	ybt 1; ICEKp10	clb 2	iuc 1	iro 1	rmp 1; KpVP-1	5	rmpA2_8-60%	SAMN38757031	ACESH01737	2021-05	Human	sputum
GCA_034724775	GCA_034724775	Guangxi	PRJNA1050895	-	China	Clade F	-	ST23	cgST:16192 LIN code:0,0,429,0,44,2,0,0,0,0	23	23	KL1	O1/O2v2	2021	-	-	I	I	I	I	I	I	I	I	-	-	ybt 1; ICEKp10	clb 2	iuc 1	iro 1	rmp 1; KpVP-1	5	rmpA2_6*-47%	SAMN38757029	ACESH01720	2021-05	Human	sputum
GCA_034724895	GCA_034724895	Guangxi	PRJNA1050895	-	China	Clade C	-	ST23-1LV	cgST:32042 LIN code:0,0,429,0,4,0,0,1,1,0	23	23	KL1	O1/O2v2	2021	-	-	I	I	I	I	I	I	I	I	wzi:56.28%	-	ybt 1; ICEKp10	clb 2	iuc 1	iro 1	rmp 1; KpVP-1	5	rmpA2_3-47%	SAMN38757025	ACESH01702	2021-05	Human	sputum
GCA_034724915	GCA_034724915	Guangxi	PRJNA1050895	-	China	Clade C	-	ST23	cgST:32042 LIN code:0,0,429,0,4,0,0,1,1,0	23	23	KL1	O1/O2v2	2021	-	-	I	I	I	I	I	I	I	I	-	kfoC:11.66%	ybt 1; ICEKp10	clb 2	iuc 1	iro 1	rmp 1; KpVP-1	5	rmpA2_3-47%	SAMN38757027	ACESH01711	2021-05	Human	sputum
GCA_034725035	GCA_034725035	Guangxi	PRJNA1050895	-	China	Clade C	-	ST23	cgST:13047 LIN code:0,0,429,0,4,0,0,1,0,0	23	23	KL1	O1/O2v2	2021	-	-	I	I	I	I	I	I	I	I	-	-	ybt 1; ICEKp10	clb 2	iuc 1	iro 1	rmp 1; KpVP-1	5	rmpA2_3-47%	SAMN38757022	ACESH01696	2021-04	Human	sputum
GCA_034725235	GCA_034725235	Guangxi	PRJNA1050895	-	China	Others	-	ST23	cgST:20945 LIN code:0,0,429,0,109,0,0,0,0,0	23	23	KL1	O1/O2v2	2021	-	-	I	I	I	I	I	I	I	I	-	-	ybt 1; ICEKp10	clb 2	iuc 1	iro 1	rmp 1; KpVP-1	5	rmpA2_6*-47%	SAMN38757017	ACESH01664	2021-04	Human	sputum
GCA_034725275	GCA_034725275	Guangxi	PRJNA1050895	-	China	Others	-	ST23	cgST:11106 LIN code:0,0,429,0,44,1,0,0,0,0	23	23	KL1	O1/O2v2	2021	-	-	I	I	D	I	I	I	I	I	-	-	ybt 1; ICEKp10 (truncated)	clb 2	iuc 1	iro 1	rmp 1; KpVP-1	5	rmpA2_6-60%	SAMN38757015	ACESH01662	2021-04	Human	sputum
GCA_034725505	GCA_034725505	Guangxi	PRJNA1050895	-	China	Clade C	-	ST23	cgST:35112 LIN code:0,0,429,0,4,15,2,0,0,0	23	23	KL1	O1/O2v2	2021	-	-	I	I	I	I	D	I	I	I	-	-	ybt 1; ICEKp10	clb 2	iuc 1 (truncated)	iro 1	rmp 1; KpVP-1	5	rmpA2_8-60%	SAMN38757010	ACESH01621	2021-04	Human	sputum
GCA_034725535	GCA_034725535	Guangxi	PRJNA1050895	-	China	Clade C	-	ST23	cgST:35112 LIN code:0,0,429,0,4,15,2,0,0,0	23	23	KL1	O1/O2v2	2021	-	-	I	I	I	I	I	I	I	I	-	-	ybt 1; ICEKp10	clb 2	iuc 1	iro 1	rmp 1; KpVP-1	5	rmpA2_8*-60%	SAMN38757008	ACESH01597	2021-04	Human	sputum
GCA_034726555	GCA_034726555	Guangxi	PRJNA1050895	-	China	Clade C	-	ST23	cgST:11108 LIN code:0,0,429,0,4,15,0,0,0,0	23	23	KL1	O1/O2v2	2021	-	-	I	I	I	I	I	I	I	I	-	-	ybt 1; ICEKp10	clb 2	iuc 1	iro 1	rmp 1; KpVP-1	5	rmpA2_8-60%	SAMN38756981	ACESH01454	2021-04	Human	feces
GCA_034726815	GCA_034726815	Guangxi	PRJNA1050895	-	China	Clade E	-	ST23	cgST:3803 LIN code:0,0,429,0,6,0,0,0,0,0	23	23	KL1	O1/O2v2	2021	-	-	I	I	I	I	I	I	I	I	-	-	ybt 1; ICEKp10	clb 2	iuc 1	iro 1	rmp 1; KpVP-1	5	rmpA2_6*-48%	SAMN38756968	ACESH01366	2021-04	Human	sputum
GCA_034726835	GCA_034726835	Guangxi	PRJNA1050895	-	China	Clade C	-	ST23	cgST:15641 LIN code:0,0,429,0,4,6,1,0,0,0	23	23	KL1	O1/O2v2	2021	-	-	I	I	I	I	I	I	I	I	-	-	ybt 1; ICEKp10	clb 2	iuc 1	iro 1	rmp 1; KpVP-1	5	rmpA2_5-54%	SAMN38756967	ACESH01365	2021-04	Human	sputum
GCA_034726955	GCA_034726955	Guangxi	PRJNA1050895	-	China	Clade C	-	ST23	cgST:35112 LIN code:0,0,429,0,4,15,2,0,0,0	23	23	KL1	O1/O2v2	2021	-	-	I	I	I	I	I	I	I	I	-	-	ybt 1; ICEKp10	clb 2	iuc 1	iro 1	rmp 1; KpVP-1	5	rmpA2_3-47%	SAMN38756961	ACESH01346	2021-04	Human	sputum
GCA_034726975	GCA_034726975	Guangxi	PRJNA1050895	-	China	Clade E	-	ST23	cgST:3803 LIN code:0,0,429,0,6,0,0,0,0,0	23	23	KL1	O1/O2v2	2021	-	-	I	I	I	-	I	I	I	I	-	-	ybt 1; ICEKp10	-	iuc 1	iro 1	rmp 1; KpVP-1	4	rmpA2_5-54%	SAMN38756959	ACESH01335	2021-03	Human	sputum
GCA_034727005	GCA_034727005	Guangxi	PRJNA1050895	-	China	Clade C	-	ST23	cgST:9700 LIN code:0,0,429,0,4,12,0,0,0,0	23	23	KL1	O1/O2v2	2021	-	-	I	I	I	I	I	I	I	I	-	-	ybt 1; ICEKp10	clb 2	iuc 1	iro 1	rmp 1; KpVP-1	5	rmpA2_8-60%	SAMN38756957	ACESH01320	2021-03	Human	sputum
GCA_034727075	GCA_034727075	Guangxi	PRJNA1050895	-	China	Others	-	ST23	cgST:11106 LIN code:0,0,429,0,44,1,0,0,0,0	23	23	KL1	O1/O2v2	2021	-	-	I	I	I	I	I	I	I	I	-	-	ybt 1; ICEKp10	clb 2	iuc 1	iro 1	rmp 1; KpVP-1	5	rmpA2_6*-55%	SAMN38756956	ACESH01299	2021-03	Human	sputum
GCA_034727115	GCA_034727115	Guangxi	PRJNA1050895	-	China	Clade C	-	ST23	cgST:13047 LIN code:0,0,429,0,4,0,0,1,0,0	23	23	KL1	O1/O2v2	2021	-	-	I	I	I	I	I	I	I	I	-	-	ybt 1; ICEKp10	clb 2	iuc 1	iro 1	rmp 1; KpVP-1	5	rmpA2_3-47%	SAMN38756952	ACESH01279	2021-03	Human	sputum
GCA_034727215	GCA_034727215	Guangxi	PRJNA1050895	-	China	Clade D	-	ST5211	cgST:11106 LIN code:0,0,429,0,44,1,0,0,0,0	23	23	KL1	O1/O2v2	2021	-	-	I	I	I	D	I	I	I	I	-	-	ybt 1; ICEKp10	clb 3 (incomplete) (truncated)	iuc 1	iro 1	rmp 1; KpVP-1	5	rmpA2_5-54%	SAMN38756951	ACESH01278	2021-03	Human	sputum
GCA_034727255	GCA_034727255	Guangxi	PRJNA1050895	-	China	Others	-	ST23	cgST:11106 LIN code:0,0,429,0,44,1,0,0,0,0	23	23	KL1	O1/O2v2	2021	-	-	I	I	I	I	I	I	I	I	-	-	ybt 1; ICEKp10	clb 2	iuc 1	iro 1	rmp 1; KpVP-1	5	rmpA2_6*-61%	SAMN38756947	ACESH01265	2021-03	Human	sputum
GCA_034727915	GCA_034727915	Guangxi	PRJNA1050895	-	China	Clade C	-	ST23	cgST:35112 LIN code:0,0,429,0,4,15,2,0,0,0	23	23	KL1	O1/O2v2	2021	-	-	I	I	D	I	I	I	I	I	-	-	ybt 1; ICEKp10 (truncated)	clb 2	iuc 1	iro 1	rmp 1; KpVP-1	5	rmpA2_8-60%	SAMN38756929	ACESH01189	2021-03	Human	sputum
GCA_034727995	GCA_034727995	Guangxi	PRJNA1050895	-	China	Clade C	-	ST23	cgST:3997 LIN code:0,0,429,0,4,4,0,0,0,0	23	23	KL1	O1/O2v2	2021	-	-	I	I	I	I	I	I	I	I	-	-	ybt 1; ICEKp10	clb 2	iuc 1	iro 1	rmp 1; KpVP-1	5	rmpA2_6*-47%	SAMN38756926	ACESH01169	2021-03	Human	sputum
GCA_034728295	GCA_034728295	Guangxi	PRJNA1050895	-	China	Clade C	-	ST23	cgST:22224 LIN code:0,0,429,0,4,0,13,0,0,0	23	23	KL1	O1/O2v2	2021	-	-	I	I	I	I	I	I	I	I	-	-	ybt 1; ICEKp10	clb 2	iuc 1	iro 1	rmp 1; KpVP-1	5	rmpA2_3-47%	SAMN38756918	ACESH01108	2021-03	Human	sputum
GCA_034728495	GCA_034728495	Guangxi	PRJNA1050895	-	China	Clade C	-	ST23	cgST:32042 LIN code:0,0,429,0,4,0,0,1,1,0	23	23	KL1	O1/O2v2	2021	-	-	I	I	D	I	I	I	I	I	-	-	ybt 1; ICEKp10 (truncated)	clb 2	iuc 1	iro 1	rmp 1; KpVP-1	5	rmpA2_6-60%	SAMN38756914	ACESH01058	2021-03	Human	bronchoalveolar lavage
GCA_034728595	GCA_034728595	Guangxi	PRJNA1050895	-	China	Clade D	-	ST23	cgST:24254 LIN code:0,0,429,0,9,1,0,0,0,0	23	23	KL1	O1/O2v2	2021	-	-	I	I	I	I	I	I	I	I	-	-	ybt 1; ICEKp10	clb 2	iuc 1	iro 1	rmp 1; KpVP-1	5	rmpA2_5-54%	SAMN38756912	ACESH01046	2021-03	Human	throat swab
GCA_034728735	GCA_034728735	Guangxi	PRJNA1050895	-	China	Others	-	ST23	cgST:11106 LIN code:0,0,429,0,44,1,0,0,0,0	23	23	KL1	O1/O2v2	2021	-	-	I	I	I	I	D	I	I	-	-	-	ybt 1; ICEKp10	clb 2	iuc 1 (truncated)	iro 1	rmp 1; KpVP-1	5	-	SAMN38756910	ACESH01016	2021-02	Human	sputum
GCA_034728755	GCA_034728755	Guangxi	PRJNA1050895	-	China	Clade C	-	ST23	cgST:32042 LIN code:0,0,429,0,4,0,0,1,1,0	23	23	KL1	O1/O2v2	2021	-	-	I	I	I	I	I	I	I	I	-	-	ybt 1; ICEKp10	clb 2	iuc 1	iro 1	rmp 1; KpVP-1	5	rmpA2_5-54%	SAMN38756907	ACESH01006	2021-02	Human	sputum
GCA_034728935	GCA_034728935	Guangxi	PRJNA1050895	-	China	Clade E	-	ST23	cgST:3803 LIN code:0,0,429,0,6,0,0,0,0,0	23	23	KL1	O1/O2v2	2021	-	-	I	I	I	I	I	I	I	I	-	-	ybt 1; ICEKp10	clb 2	iuc 1	iro 1	rmp 1; KpVP-1	5	rmpA2_6*-55%	SAMN38756901	ACESH00994	2021-02	Human	sputum
GCA_034729035	GCA_034729035	Guangxi	PRJNA1050895	-	China	Clade C	-	ST23	cgST:13047 LIN code:0,0,429,0,4,0,0,1,0,0	23	23	KL1	O1/O2v2	2021	-	-	I	I	I	I	I	I	I	I	-	-	ybt 1; ICEKp10	clb 2	iuc 1	iro 1	rmp 1; KpVP-1	5	rmpA2_3*-47%	SAMN38756900	ACESH00993	2021-02	Human	sputum
GCA_034729275	GCA_034729275	Guangxi	PRJNA1050895	-	China	Clade C	-	ST23	cgST:32042 LIN code:0,0,429,0,4,0,0,1,1,0	23	23	KL1	O1/O2v2	2021	-	-	I	I	I	I	I	I	I	I	-	-	ybt 1; ICEKp10	clb 2	iuc 1	iro 1	rmp 1; KpVP-1	5	rmpA2_5-54%	SAMN38756887	ACESH00917	2021-02	Human	sputum
GCA_034729375	GCA_034729375	Guangxi	PRJNA1050895	-	China	Clade C	-	ST23	cgST:22225 LIN code:0,0,429,0,4,29,0,0,0,0	23	23	KL1	O1/O2v2	2021	-	-	I	I	I	I	I	I	I	I	wzi:57.53%	-	ybt 1; ICEKp10	clb 2	iuc 1	iro 1	rmp 1; KpVP-1	5	rmpA2_3-47%	SAMN38756881	ACESH00887	2021-02	Human	sputum
GCA_034729395	GCA_034729395	Guangxi	PRJNA1050895	-	China	Clade C	-	ST23	cgST:32042 LIN code:0,0,429,0,4,0,0,1,1,0	23	23	KL1	O1/O2v2	2021	-	-	I	I	I	I	I	I	I	I	-	-	ybt 1; ICEKp10	clb 2	iuc 1	iro 1	rmp 1; KpVP-1	5	rmpA2_5-54%	SAMN38756883	ACESH00894	2021-02	Human	sputum
[truncated: 1,214 more rows]

## Sheet: S3
Table S3 Frequencies of carbapenemase genes in each country
[truncated: 47 more rows]

[truncated: 8 more sheets: S4, S5, S6, S7, S8, S9, S10, S11]
